# Supplementary material for: A pillar[5]arene-based planar chiral charge-transfer dye with enhanced circularly polarized luminescence and multiple responsive chiroptical changes
Source: Chem Sci. 2023 Jan 3;14(4):987–93. doi: 10.1039/d2sc06000k (PMC9890741; doi:10.1039/d2sc06000k)
Supplement: SC-014-D2SC06000K-s002 [file SC-014-D2SC06000K-s002.cif]

# Electronic Supplementary Material (ESI) for Chemical Science.
# This journal is © The Royal Society of Chemistry 2023

####################################################################### 
# 
# This file contains crystal structure data downloaded from the 
# Cambridge Structural Database (CSD) hosted by the Cambridge 
# Crystallographic Data Centre (CCDC).
# 
# Full information about CCDC data access policies and citation 
# guidelines are available at http://www.ccdc.cam.ac.uk/access/V1 
# 
# Audit and citation data items may have been added by the CCDC. 
# Please retain this information to preserve the provenance of 
# this file and to allow appropriate attribution of the data. 
# 
#######################################################################

data_mo_211202_cjf_p5bb_0m
_database_code_depnum_ccdc_archive 'CCDC 2215838'
loop_
_audit_author_name
_audit_author_address
Chen
;Northwest Normal University
China
;
_audit_update_record             
;
2022-10-27 deposited with the CCDC.	2023-01-03 downloaded from the CCDC.
;
_audit_creation_date             2021-12-04
_audit_creation_method           
;
Olex2 1.2
(compiled 2018.05.29 svn.r3508 for OlexSys, GUI svn.r5506)
;
_shelx_SHELXL_version_number     2016/6
_chemical_name_common            ?
_chemical_name_systematic        ?
_chemical_formula_moiety         'C91 H96 B2 O8, 2(C3 H6 O)'
_chemical_formula_sum            'C97 H106 B2 N0 O10'
_chemical_formula_weight         1453.43
_chemical_melting_point          ?
loop_
_atom_type_symbol
_atom_type_description
_atom_type_scat_dispersion_real
_atom_type_scat_dispersion_imag
_atom_type_scat_source
C C 0.0033 0.0016 'International Tables Vol C Tables 4.2.6.8 and 6.1.1.4'
H H 0.0000 0.0000 'International Tables Vol C Tables 4.2.6.8 and 6.1.1.4'
N N 0.0061 0.0033 'International Tables Vol C Tables 4.2.6.8 and 6.1.1.4'
O O 0.0106 0.0060 'International Tables Vol C Tables 4.2.6.8 and 6.1.1.4'
B B 0.0013 0.0007 'International Tables Vol C Tables 4.2.6.8 and 6.1.1.4'

_shelx_space_group_comment       
;
The symmetry employed for this shelxl refinement is uniquely defined
by the following loop, which should always be used as a source of
symmetry information in preference to the above space-group names.
They are only intended as comments.
;
_space_group_crystal_system      monoclinic
_space_group_IT_number           14
_space_group_name_H-M_alt        'P 1 21/n 1'
_space_group_name_Hall           '-P 2yn'
loop_
_space_group_symop_operation_xyz
'x, y, z'
'-x+1/2, y+1/2, -z+1/2'
'-x, -y, -z'
'x-1/2, -y-1/2, z-1/2'

_cell_length_a                   13.9414(11)
_cell_length_b                   20.9320(17)
_cell_length_c                   28.7875(18)
_cell_angle_alpha                90
_cell_angle_beta                 95.848(3)
_cell_angle_gamma                90
_cell_volume                     8357.1(11)
_cell_formula_units_Z            4
_cell_measurement_reflns_used    8822
_cell_measurement_temperature    180(2)
_cell_measurement_theta_max      23.453
_cell_measurement_theta_min      2.345
_shelx_estimated_absorpt_T_max   0.993
_shelx_estimated_absorpt_T_min   0.979
_exptl_absorpt_coefficient_mu    0.073
_exptl_absorpt_correction_T_max  0.7456
_exptl_absorpt_correction_T_min  0.6724
_exptl_absorpt_correction_type   multi-scan
_exptl_absorpt_process_details   
'SADABS-2016/2 (Bruker,2016/2) was used for absorption correction. wR2(int) was 0.1320 before and 0.0610 after correction. The Ratio of minimum to maximum transmission is 0.9018. The \l/2 correction factor is Not present.'
_exptl_absorpt_special_details   ?
_exptl_crystal_colour            'clear light colourless'
_exptl_crystal_colour_lustre     clear
_exptl_crystal_colour_modifier   light
_exptl_crystal_colour_primary    colourless
_exptl_crystal_density_diffrn    1.155
_exptl_crystal_density_meas      ?
_exptl_crystal_density_method    ?
_exptl_crystal_description       block
_exptl_crystal_F_000             3112
_exptl_crystal_size_max          0.3
_exptl_crystal_size_mid          0.3
_exptl_crystal_size_min          0.09
_exptl_transmission_factor_max   ?
_exptl_transmission_factor_min   ?
_diffrn_reflns_av_R_equivalents  0.1085
_diffrn_reflns_av_unetI/netI     0.0727
_diffrn_reflns_Laue_measured_fraction_full 0.999
_diffrn_reflns_Laue_measured_fraction_max 0.999
_diffrn_reflns_limit_h_max       14
_diffrn_reflns_limit_h_min       -16
_diffrn_reflns_limit_k_max       24
_diffrn_reflns_limit_k_min       -24
_diffrn_reflns_limit_l_max       34
_diffrn_reflns_limit_l_min       -34
_diffrn_reflns_number            83864
_diffrn_reflns_point_group_measured_fraction_full 0.999
_diffrn_reflns_point_group_measured_fraction_max 0.999
_diffrn_reflns_theta_full        25.000
_diffrn_reflns_theta_max         25.000
_diffrn_reflns_theta_min         2.345
_diffrn_ambient_temperature      180.0
_diffrn_detector_area_resol_mean ?
_diffrn_measured_fraction_theta_full 0.999
_diffrn_measured_fraction_theta_max 0.999
_diffrn_measurement_device_type  'Bruker APEX-II CCD'
_diffrn_measurement_method       '\f and \w scans'
_diffrn_radiation_type           MoK\a
_diffrn_radiation_wavelength     0.71073
_diffrn_source                   ?
_diffrn_standards_number         0
_reflns_Friedel_coverage         0.000
_reflns_Friedel_fraction_full    .
_reflns_Friedel_fraction_max     .
_reflns_number_gt                7944
_reflns_number_total             14710
_reflns_special_details          
;
 Reflections were merged by SHELXL according to the crystal
 class for the calculation of statistics and refinement.
 
 _reflns_Friedel_fraction is defined as the number of unique
 Friedel pairs measured divided by the number that would be
 possible theoretically, ignoring centric projections and
 systematic absences.
;
_reflns_threshold_expression     'I > 2\s(I)'
_computing_cell_refinement       'SAINT V8.38A (?, 2016)'
_computing_data_collection       ?
_computing_data_reduction        'SAINT V8.38A (?, 2016)'
_computing_molecular_graphics    'Olex2 (Dolomanov et al., 2009)'
_computing_publication_material  'Olex2 (Dolomanov et al., 2009)'
_computing_structure_refinement  'ShelXL (Sheldrick, 2015)'
_computing_structure_solution    'SHELXT 2014/5 (Sheldrick, 2014)'
_refine_diff_density_max         0.390
_refine_diff_density_min         -0.288
_refine_diff_density_rms         0.048
_refine_ls_extinction_coef       .
_refine_ls_extinction_method     none
_refine_ls_goodness_of_fit_ref   0.990
_refine_ls_hydrogen_treatment    constr
_refine_ls_matrix_type           full
_refine_ls_number_parameters     1038
_refine_ls_number_reflns         14710
_refine_ls_number_restraints     24
_refine_ls_R_factor_all          0.1392
_refine_ls_R_factor_gt           0.0657
_refine_ls_restrained_S_all      0.990
_refine_ls_shift/su_max          0.000
_refine_ls_shift/su_mean         0.000
_refine_ls_structure_factor_coef Fsqd
_refine_ls_weighting_details     
'w=1/[\s^2^(Fo^2^)+(0.1120P)^2^] where P=(Fo^2^+2Fc^2^)/3'
_refine_ls_weighting_scheme      calc
_refine_ls_wR_factor_gt          0.1698
_refine_ls_wR_factor_ref         0.1958
_refine_special_details          ?
_olex2_refinement_description    
;
1. Fixed Uiso
 At 1.2 times of:
  All C(H) groups, All C(H,H) groups
 At 1.5 times of:
  All C(H,H,H) groups
2. Restrained distances
 O3A-C71A
 1.43 with sigma of 0.01
 O3-C71
 1.43 with sigma of 0.01
 O3A-C67
 1.4 with sigma of 0.01
 C93-C92 \\sim C93A-C92
 with sigma of 0.02
 O3A-C67 \\sim O3-C67
 with sigma of 0.02
 O3A-C71A \\sim O3-C71
 with sigma of 0.02
3. Uiso/Uaniso restraints and constraints
Uanis(C71) \\sim Ueq, Uanis(C71A) \\sim Ueq: with sigma of 0.01 and sigma for
terminal atoms of 0.02
4. Rigid body (RIGU) restrains
 C93
 with sigma for 1-2 distances of 0.001 and sigma for 1-3 distances of 0.002
 C93A
 with sigma for 1-2 distances of 0.001 and sigma for 1-3 distances of 0.002
 O3A, C71A
 with sigma for 1-2 distances of 0.001 and sigma for 1-3 distances of 0.002
 O3, C71
 with sigma for 1-2 distances of 0.001 and sigma for 1-3 distances of 0.002
5. Others
 Sof(C93A)=Sof(H93D)=Sof(H93E)=Sof(H93F)=1-FVAR(1)
 Sof(C93)=Sof(H93A)=Sof(H93B)=Sof(H93C)=FVAR(1)
 Sof(O3A)=Sof(C71A)=Sof(H71D)=Sof(H71E)=Sof(H71F)=1-FVAR(2)
 Sof(O3)=Sof(C71)=Sof(H71A)=Sof(H71B)=Sof(H71C)=FVAR(2)
 Sof(C96)=Sof(H96A)=Sof(H96B)=Sof(H96C)=1-FVAR(3)
6.a Secondary CH2 refined with riding coordinates:
 C55(H55A,H55B), C64(H64A,H64B), C73(H73A,H73B), C82(H82A,H82B), C91(H91A,H91B)
6.b Aromatic/amide H refined with riding coordinates:
 C3(H3), C5(H5), C12(H12), C14(H14), C20(H20), C21(H21), C23(H23), C24(H24),
 C26(H26), C29(H29), C32(H32), C33(H33), C35(H35), C36(H36), C39(H39), C41(H41),
  C48(H48), C50(H50), C57(H57), C60(H60), C66(H66), C69(H69), C75(H75),
 C78(H78), C84(H84), C87(H87)
6.c Idealised Me refined as rotating group:
 C7(H7A,H7B,H7C), C8(H8A,H8B,H8C), C9(H9A,H9B,H9C), C16(H16A,H16B,H16C),
 C17(H17A,H17B,H17C), C18(H18A,H18B,H18C), C43(H43A,H43B,H43C), C44(H44A,H44B,
 H44C), C45(H45A,H45B,H45C), C52(H52A,H52B,H52C), C53(H53A,H53B,H53C), C54(H54A,
 H54B,H54C), C62(H62A,H62B,H62C), C63(H63A,H63B,H63C), C71(H71A,H71B,H71C),
 C72(H72A,H72B,H72C), C80(H80A,H80B,H80C), C81(H81A,H81B,H81C), C89(H89A,H89B,
 H89C), C90(H90A,H90B,H90C), C93(H93A,H93B,H93C), C94(H94A,H94B,H94C), C97(H97A,
 H97B,H97C), C93A(H93D,H93E,H93F), C71A(H71D,H71E,H71F), C96(H96A,H96B,H96C)
;
_atom_sites_solution_hydrogens   geom
_atom_sites_solution_primary     ?
_atom_sites_solution_secondary   ?
loop_
_atom_site_label
_atom_site_type_symbol
_atom_site_fract_x
_atom_site_fract_y
_atom_site_fract_z
_atom_site_U_iso_or_equiv
_atom_site_adp_type
_atom_site_occupancy
_atom_site_site_symmetry_order
_atom_site_calc_flag
_atom_site_refinement_flags_posn
_atom_site_refinement_flags_adp
_atom_site_refinement_flags_occupancy
_atom_site_disorder_assembly
_atom_site_disorder_group
O1 O 0.41564(16) 0.79309(11) 0.14186(7) 0.0656(6) Uani 1 1 d . . . . .
O2 O 0.09521(14) 0.77273(10) 0.23853(6) 0.0523(5) Uani 1 1 d . . . . .
O3 O 0.7310(8) 0.8818(14) 0.2336(5) 0.084(5) Uani 0.50(4) 1 d D U P A 1
O4 O 0.36741(17) 0.90366(13) 0.29168(8) 0.0742(7) Uani 1 1 d . . . . .
O5 O 0.85209(17) 0.65442(12) 0.32412(9) 0.0808(7) Uani 1 1 d . . . . .
O6 O 0.61523(16) 0.82758(10) 0.40086(7) 0.0629(6) Uani 1 1 d . . . . .
O7 O 0.50679(14) 0.48811(10) 0.27482(6) 0.0540(5) Uani 1 1 d . . . . .
O8 O 0.58010(14) 0.60828(10) 0.44573(6) 0.0508(5) Uani 1 1 d . . . . .
C1 C 0.18258(19) 0.43732(14) -0.00677(8) 0.0376(7) Uani 1 1 d . . . . .
C2 C 0.1084(2) 0.45051(14) -0.04268(9) 0.0422(7) Uani 1 1 d . . . . .
C3 C 0.0431(2) 0.40327(15) -0.05834(9) 0.0461(8) Uani 1 1 d . . . . .
H3 H -0.006880 0.413670 -0.082081 0.055 Uiso 1 1 calc R . . . .
C4 C 0.0477(2) 0.34197(15) -0.04091(9) 0.0432(7) Uani 1 1 d . . . . .
C5 C 0.1212(2) 0.32833(15) -0.00625(9) 0.0444(7) Uani 1 1 d . . . . .
H5 H 0.126931 0.286103 0.005815 0.053 Uiso 1 1 calc R . . . .
C6 C 0.1870(2) 0.37446(14) 0.01150(9) 0.0425(7) Uani 1 1 d . . . . .
C7 C 0.0954(2) 0.51682(16) -0.06290(11) 0.0635(9) Uani 1 1 d . . . . .
H7A H 0.157883 0.533354 -0.070217 0.095 Uiso 1 1 calc GR . . . .
H7B H 0.069072 0.544965 -0.040126 0.095 Uiso 1 1 calc GR . . . .
H7C H 0.050802 0.515223 -0.091477 0.095 Uiso 1 1 calc GR . . . .
C8 C -0.0249(2) 0.29225(16) -0.05921(10) 0.0571(9) Uani 1 1 d . . . . .
H8A H -0.021133 0.286041 -0.092715 0.086 Uiso 1 1 calc GR . . . .
H8B H -0.089914 0.306593 -0.054049 0.086 Uiso 1 1 calc GR . . . .
H8C H -0.010910 0.251807 -0.042748 0.086 Uiso 1 1 calc GR . . . .
C9 C 0.2649(2) 0.35482(16) 0.04972(10) 0.0565(9) Uani 1 1 d . . . . .
H9A H 0.328333 0.358736 0.038101 0.085 Uiso 1 1 calc GR . . . .
H9B H 0.254471 0.310420 0.058746 0.085 Uiso 1 1 calc GR . . . .
H9C H 0.262141 0.382676 0.076912 0.085 Uiso 1 1 calc GR . . . .
C10 C 0.32152(19) 0.52679(14) -0.02032(9) 0.0407(7) Uani 1 1 d . . . . .
C11 C 0.3821(2) 0.49329(15) -0.04832(9) 0.0469(8) Uani 1 1 d . . . . .
C12 C 0.4323(2) 0.52574(17) -0.08011(9) 0.0513(8) Uani 1 1 d . . . . .
H12 H 0.471045 0.501891 -0.099159 0.062 Uiso 1 1 calc R . . . .
C13 C 0.4283(2) 0.59091(16) -0.08524(9) 0.0478(8) Uani 1 1 d . . . . .
C14 C 0.3702(2) 0.62379(16) -0.05745(9) 0.0504(8) Uani 1 1 d . . . . .
H14 H 0.366012 0.668922 -0.060498 0.061 Uiso 1 1 calc R . . . .
C15 C 0.3175(2) 0.59408(15) -0.02526(9) 0.0446(7) Uani 1 1 d . . . . .
C16 C 0.3982(2) 0.42202(16) -0.04241(11) 0.0623(9) Uani 1 1 d . . . . .
H16A H 0.335803 0.400189 -0.043838 0.093 Uiso 1 1 calc GR . . . .
H16B H 0.434792 0.413671 -0.012120 0.093 Uiso 1 1 calc GR . . . .
H16C H 0.434486 0.406129 -0.067455 0.093 Uiso 1 1 calc GR . . . .
C17 C 0.4841(2) 0.62388(17) -0.12024(10) 0.0623(9) Uani 1 1 d . . . . .
H17A H 0.527968 0.593302 -0.132836 0.093 Uiso 1 1 calc GR . . . .
H17B H 0.521471 0.659090 -0.105008 0.093 Uiso 1 1 calc GR . . . .
H17C H 0.439246 0.640765 -0.145722 0.093 Uiso 1 1 calc GR . . . .
C18 C 0.2551(2) 0.63586(15) 0.00227(10) 0.0572(9) Uani 1 1 d . . . . .
H18A H 0.245108 0.677272 -0.013354 0.086 Uiso 1 1 calc GR . . . .
H18B H 0.287167 0.642334 0.033826 0.086 Uiso 1 1 calc GR . . . .
H18C H 0.192673 0.615042 0.004180 0.086 Uiso 1 1 calc GR . . . .
C19 C 0.25522(19) 0.51104(14) 0.06493(8) 0.0393(7) Uani 1 1 d . . . . .
C20 C 0.1752(2) 0.50027(14) 0.08902(9) 0.0434(7) Uani 1 1 d . . . . .
H20 H 0.120914 0.478800 0.073628 0.052 Uiso 1 1 calc R . . . .
C21 C 0.1723(2) 0.51992(14) 0.13475(8) 0.0429(7) Uani 1 1 d . . . . .
H21 H 0.115239 0.513537 0.149584 0.052 Uiso 1 1 calc R . . . .
C22 C 0.25096(19) 0.54859(13) 0.15908(8) 0.0360(6) Uani 1 1 d . . . . .
C23 C 0.3329(2) 0.55805(15) 0.13654(9) 0.0450(7) Uani 1 1 d . . . . .
H23 H 0.388922 0.576146 0.153025 0.054 Uiso 1 1 calc R . . . .
C24 C 0.3336(2) 0.54116(15) 0.08988(9) 0.0461(8) Uani 1 1 d . . . . .
H24 H 0.389149 0.550408 0.074500 0.055 Uiso 1 1 calc R . . . .
C25 C 0.24715(18) 0.56703(13) 0.20919(8) 0.0343(6) Uani 1 1 d . . . . .
C26 C 0.29847(18) 0.53099(13) 0.24392(8) 0.0359(6) Uani 1 1 d . . . . .
H26 H 0.338491 0.497401 0.234911 0.043 Uiso 1 1 calc R . . . .
C27 C 0.29370(18) 0.54203(13) 0.29124(8) 0.0356(6) Uani 1 1 d . . . . .
C28 C 0.23325(18) 0.59113(13) 0.30410(8) 0.0342(6) Uani 1 1 d . . . . .
C29 C 0.18554(19) 0.62858(13) 0.26946(8) 0.0386(7) Uani 1 1 d . . . . .
H29 H 0.147042 0.662944 0.278537 0.046 Uiso 1 1 calc R . . . .
C30 C 0.19107(18) 0.61847(13) 0.22197(8) 0.0350(6) Uani 1 1 d . . . . .
C31 C 0.21321(19) 0.60227(13) 0.35322(8) 0.0363(7) Uani 1 1 d . . . . .
C32 C 0.1350(2) 0.57233(15) 0.37038(9) 0.0476(8) Uani 1 1 d . . . . .
H32 H 0.096509 0.543645 0.350859 0.057 Uiso 1 1 calc R . . . .
C33 C 0.1122(2) 0.58346(15) 0.41506(9) 0.0487(8) Uani 1 1 d . . . . .
H33 H 0.056993 0.563388 0.425324 0.058 Uiso 1 1 calc R . . . .
C34 C 0.16844(19) 0.62369(13) 0.44584(8) 0.0383(7) Uani 1 1 d . . . . .
C35 C 0.2461(2) 0.65334(14) 0.42784(9) 0.0422(7) Uani 1 1 d . . . . .
H35 H 0.286250 0.680800 0.447612 0.051 Uiso 1 1 calc R . . . .
C36 C 0.26707(19) 0.64452(14) 0.38278(9) 0.0419(7) Uani 1 1 d . . . . .
H36 H 0.318852 0.667458 0.371605 0.050 Uiso 1 1 calc R . . . .
C37 C 0.0408(2) 0.62883(14) 0.51063(9) 0.0424(7) Uani 1 1 d . . . . .
C38 C -0.0306(2) 0.66763(16) 0.48644(9) 0.0523(8) Uani 1 1 d . . . . .
C39 C -0.1245(2) 0.66768(18) 0.49927(11) 0.0623(9) Uani 1 1 d . . . . .
H39 H -0.170991 0.695237 0.483359 0.075 Uiso 1 1 calc R . . . .
C40 C -0.1519(2) 0.62859(18) 0.53463(11) 0.0612(9) Uani 1 1 d . . . . .
C41 C -0.0826(2) 0.58933(17) 0.55737(10) 0.0575(9) Uani 1 1 d . . . . .
H41 H -0.100351 0.561475 0.581100 0.069 Uiso 1 1 calc R . . . .
C42 C 0.0124(2) 0.58935(15) 0.54658(9) 0.0488(8) Uani 1 1 d . . . . .
C43 C -0.0089(3) 0.7143(2) 0.44928(12) 0.0847(13) Uani 1 1 d . . . . .
H43A H 0.035388 0.694664 0.429122 0.127 Uiso 1 1 calc GR . . . .
H43B H 0.020986 0.752660 0.463963 0.127 Uiso 1 1 calc GR . . . .
H43C H -0.068922 0.726088 0.430528 0.127 Uiso 1 1 calc GR . . . .
C44 C -0.2529(2) 0.6299(2) 0.54937(13) 0.0843(13) Uani 1 1 d . . . . .
H44A H -0.286146 0.668527 0.537118 0.126 Uiso 1 1 calc GR . . . .
H44B H -0.249738 0.629833 0.583536 0.126 Uiso 1 1 calc GR . . . .
H44C H -0.288361 0.592087 0.537011 0.126 Uiso 1 1 calc GR . . . .
C45 C 0.0817(2) 0.54460(19) 0.57373(11) 0.0716(11) Uani 1 1 d . . . . .
H45A H 0.094974 0.508130 0.554020 0.107 Uiso 1 1 calc GR . . . .
H45B H 0.053194 0.529336 0.601431 0.107 Uiso 1 1 calc GR . . . .
H45C H 0.141971 0.567216 0.583395 0.107 Uiso 1 1 calc GR . . . .
C46 C 0.2374(2) 0.63814(14) 0.53486(9) 0.0396(7) Uani 1 1 d . . . . .
C47 C 0.2533(2) 0.69327(14) 0.56261(9) 0.0422(7) Uani 1 1 d . . . . .
C48 C 0.3352(2) 0.69800(15) 0.59438(9) 0.0484(8) Uani 1 1 d . . . . .
H48 H 0.345127 0.735853 0.612436 0.058 Uiso 1 1 calc R . . . .
C49 C 0.4029(2) 0.64921(17) 0.60059(10) 0.0526(8) Uani 1 1 d . . . . .
C50 C 0.3871(2) 0.59510(16) 0.57402(10) 0.0507(8) Uani 1 1 d . . . . .
H50 H 0.431697 0.560768 0.578385 0.061 Uiso 1 1 calc R . . . .
C51 C 0.3074(2) 0.58901(15) 0.54069(9) 0.0454(7) Uani 1 1 d . . . . .
C52 C 0.1832(2) 0.74761(15) 0.55849(10) 0.0559(8) Uani 1 1 d . . . . .
H52A H 0.218484 0.788146 0.561509 0.084 Uiso 1 1 calc GR . . . .
H52B H 0.140220 0.744407 0.583284 0.084 Uiso 1 1 calc GR . . . .
H52C H 0.145048 0.745869 0.527990 0.084 Uiso 1 1 calc GR . . . .
C53 C 0.4901(2) 0.65469(19) 0.63568(12) 0.0746(11) Uani 1 1 d . . . . .
H53A H 0.548311 0.656768 0.619337 0.112 Uiso 1 1 calc GR . . . .
H53B H 0.493602 0.617339 0.656308 0.112 Uiso 1 1 calc GR . . . .
H53C H 0.485126 0.693554 0.654276 0.112 Uiso 1 1 calc GR . . . .
C54 C 0.2955(2) 0.52741(15) 0.51297(11) 0.0577(9) Uani 1 1 d . . . . .
H54A H 0.317061 0.533953 0.481963 0.087 Uiso 1 1 calc GR . . . .
H54B H 0.227465 0.514754 0.509672 0.087 Uiso 1 1 calc GR . . . .
H54C H 0.334297 0.493724 0.529351 0.087 Uiso 1 1 calc GR . . . .
C55 C 0.1422(2) 0.66543(14) 0.18709(9) 0.0445(7) Uani 1 1 d . . . . .
H55A H 0.075901 0.674098 0.194931 0.053 Uiso 1 1 calc R . . . .
H55B H 0.137745 0.646659 0.155381 0.053 Uiso 1 1 calc R . . . .
C56 C 0.1988(2) 0.72767(14) 0.18777(8) 0.0409(7) Uani 1 1 d . . . . .
C57 C 0.2786(2) 0.73197(15) 0.16300(9) 0.0465(8) Uani 1 1 d . . . . .
H57 H 0.294668 0.697029 0.144204 0.056 Uiso 1 1 calc R . . . .
C58 C 0.3360(2) 0.78690(16) 0.16519(10) 0.0492(8) Uani 1 1 d . . . . .
C59 C 0.3135(2) 0.83780(15) 0.19247(9) 0.0489(8) Uani 1 1 d . . . . .
C60 C 0.2330(2) 0.83363(15) 0.21660(9) 0.0496(8) Uani 1 1 d . . . . .
H60 H 0.216132 0.868995 0.234793 0.060 Uiso 1 1 calc R . . . .
C61 C 0.1760(2) 0.77900(14) 0.21493(9) 0.0428(7) Uani 1 1 d . . . . .
C62 C 0.4334(3) 0.74465(19) 0.10884(12) 0.0784(11) Uani 1 1 d . . . . .
H62A H 0.375011 0.737807 0.087433 0.118 Uiso 1 1 calc GR . . . .
H62B H 0.451117 0.704784 0.125385 0.118 Uiso 1 1 calc GR . . . .
H62C H 0.486180 0.758137 0.091059 0.118 Uiso 1 1 calc GR . . . .
C63 C 0.0674(3) 0.82617(17) 0.26429(12) 0.0727(11) Uani 1 1 d . . . . .
H63A H 0.065611 0.864387 0.244556 0.109 Uiso 1 1 calc GR . . . .
H63B H 0.114117 0.832457 0.291729 0.109 Uiso 1 1 calc GR . . . .
H63C H 0.003354 0.818593 0.274378 0.109 Uiso 1 1 calc GR . . . .
C64 C 0.3765(2) 0.89804(16) 0.19554(10) 0.0588(9) Uani 1 1 d . . . . .
H64A H 0.396487 0.907357 0.164205 0.071 Uiso 1 1 calc R . . . .
H64B H 0.337422 0.934560 0.204674 0.071 Uiso 1 1 calc R . . . .
C65 C 0.4657(2) 0.89267(15) 0.22988(10) 0.0522(8) Uani 1 1 d . . . . .
C66 C 0.5572(3) 0.88612(17) 0.21592(11) 0.0652(10) Uani 1 1 d . . . . .
H66 H 0.564779 0.886073 0.183502 0.078 Uiso 1 1 calc R . . . .
C67 C 0.6376(2) 0.87966(17) 0.24754(11) 0.0605(9) Uani 1 1 d D . . . .
C68 C 0.6308(2) 0.88186(14) 0.29502(10) 0.0490(8) Uani 1 1 d . . . . .
C69 C 0.5399(3) 0.88986(15) 0.30914(10) 0.0568(9) Uani 1 1 d . . . . .
H69 H 0.533169 0.892528 0.341594 0.068 Uiso 1 1 calc R . . . .
C70 C 0.4584(2) 0.89413(15) 0.27783(11) 0.0526(8) Uani 1 1 d . . . . .
C71 C 0.7352(14) 0.8859(17) 0.1842(4) 0.097(5) Uani 0.50(4) 1 d D U P A 1
H71A H 0.700203 0.849744 0.168806 0.145 Uiso 0.50(4) 1 calc GR . P A 1
H71B H 0.802596 0.884662 0.177371 0.145 Uiso 0.50(4) 1 calc GR . P A 1
H71C H 0.705500 0.925972 0.172494 0.145 Uiso 0.50(4) 1 calc GR . P A 1
C72 C 0.3446(3) 0.8649(2) 0.32935(13) 0.0873(12) Uani 1 1 d . . . . .
H72A H 0.277343 0.872203 0.335082 0.131 Uiso 1 1 calc GR . . . .
H72B H 0.387108 0.875871 0.357435 0.131 Uiso 1 1 calc GR . . . .
H72C H 0.353443 0.819854 0.321593 0.131 Uiso 1 1 calc GR . . . .
C73 C 0.7185(2) 0.87318(15) 0.33073(10) 0.0529(8) Uani 1 1 d . . . . .
H73A H 0.777454 0.885639 0.316473 0.063 Uiso 1 1 calc R . . . .
H73B H 0.712457 0.901572 0.357776 0.063 Uiso 1 1 calc R . . . .
C74 C 0.7280(2) 0.80486(15) 0.34732(9) 0.0468(8) Uani 1 1 d . . . . .
C75 C 0.7886(2) 0.76191(17) 0.32863(10) 0.0542(8) Uani 1 1 d . . . . .
H75 H 0.828247 0.776147 0.305741 0.065 Uiso 1 1 calc R . . . .
C76 C 0.7930(2) 0.69883(16) 0.34244(11) 0.0523(8) Uani 1 1 d . . . . .
C77 C 0.7350(2) 0.67589(15) 0.37537(10) 0.0459(7) Uani 1 1 d . . . . .
C78 C 0.6766(2) 0.71939(16) 0.39447(10) 0.0499(8) Uani 1 1 d . . . . .
H78 H 0.637213 0.705266 0.417506 0.060 Uiso 1 1 calc R . . . .
C79 C 0.6730(2) 0.78260(16) 0.38152(10) 0.0489(8) Uani 1 1 d . . . . .
C80 C 0.9298(3) 0.6773(2) 0.30023(15) 0.0985(14) Uani 1 1 d . . . . .
H80A H 0.971496 0.641521 0.293514 0.148 Uiso 1 1 calc GR . . . .
H80B H 0.967228 0.708630 0.319858 0.148 Uiso 1 1 calc GR . . . .
H80C H 0.904131 0.697634 0.270892 0.148 Uiso 1 1 calc GR . . . .
C81 C 0.5424(3) 0.80399(18) 0.42807(13) 0.0774(11) Uani 1 1 d . . . . .
H81A H 0.500623 0.774068 0.409274 0.116 Uiso 1 1 calc GR . . . .
H81B H 0.503815 0.839788 0.437796 0.116 Uiso 1 1 calc GR . . . .
H81C H 0.573004 0.781965 0.455758 0.116 Uiso 1 1 calc GR . . . .
C82 C 0.7325(2) 0.60605(15) 0.38927(11) 0.0526(8) Uani 1 1 d . . . . .
H82A H 0.746898 0.602282 0.423550 0.063 Uiso 1 1 calc R . . . .
H82B H 0.782879 0.582416 0.374459 0.063 Uiso 1 1 calc R . . . .
C83 C 0.6343(2) 0.57643(14) 0.37442(10) 0.0433(7) Uani 1 1 d . . . . .
C84 C 0.6162(2) 0.54567(14) 0.33151(10) 0.0449(7) Uani 1 1 d . . . . .
H84 H 0.666888 0.542116 0.311996 0.054 Uiso 1 1 calc R . . . .
C85 C 0.5271(2) 0.52014(13) 0.31629(9) 0.0408(7) Uani 1 1 d . . . . .
C86 C 0.45105(19) 0.52574(13) 0.34390(9) 0.0391(7) Uani 1 1 d . . . . .
C87 C 0.4690(2) 0.55421(13) 0.38737(8) 0.0395(7) Uani 1 1 d . . . . .
H87 H 0.418685 0.556461 0.407200 0.047 Uiso 1 1 calc R . . . .
C88 C 0.5590(2) 0.57957(14) 0.40272(9) 0.0421(7) Uani 1 1 d . . . . .
C89 C 0.5778(3) 0.48928(19) 0.24246(11) 0.0725(11) Uani 1 1 d . . . . .
H89A H 0.551249 0.469989 0.212899 0.109 Uiso 1 1 calc GR . . . .
H89B H 0.634637 0.465063 0.255271 0.109 Uiso 1 1 calc GR . . . .
H89C H 0.596423 0.533590 0.236995 0.109 Uiso 1 1 calc GR . . . .
C90 C 0.5068(2) 0.60834(19) 0.47674(10) 0.0663(10) Uani 1 1 d . . . . .
H90A H 0.450613 0.632023 0.462558 0.100 Uiso 1 1 calc GR . . . .
H90B H 0.531313 0.628780 0.506205 0.100 Uiso 1 1 calc GR . . . .
H90C H 0.487939 0.564250 0.482801 0.100 Uiso 1 1 calc GR . . . .
C91 C 0.35138(19) 0.49980(13) 0.32773(9) 0.0389(7) Uani 1 1 d . . . . .
H91A H 0.314508 0.495280 0.355170 0.047 Uiso 1 1 calc R . . . .
H91B H 0.358317 0.456705 0.314302 0.047 Uiso 1 1 calc R . . . .
B1 B 0.2553(2) 0.49129(16) 0.01262(10) 0.0403(8) Uani 1 1 d . . . . .
B2 B 0.1470(2) 0.63087(16) 0.49774(10) 0.0412(8) Uani 1 1 d . . . . .
O9 O 0.5098(2) 0.63822(16) 0.20193(11) 0.1173(11) Uani 1 1 d . . . . .
C92 C 0.5236(3) 0.6758(2) 0.23401(16) 0.0835(12) Uani 1 1 d D . . . .
C93 C 0.6084(17) 0.7177(15) 0.2276(17) 0.190(11) Uani 0.58(5) 1 d D U P B 1
H93A H 0.658616 0.711026 0.253475 0.285 Uiso 0.58(5) 1 calc GR . P B 1
H93B H 0.588123 0.762598 0.226956 0.285 Uiso 0.58(5) 1 calc GR . P B 1
H93C H 0.633839 0.707015 0.198036 0.285 Uiso 0.58(5) 1 calc GR . P B 1
C94 C 0.4525(4) 0.6888(2) 0.26770(17) 0.1169(16) Uani 1 1 d . . . . .
H94A H 0.425249 0.731572 0.262086 0.175 Uiso 1 1 calc GR . . . .
H94B H 0.484498 0.686377 0.299588 0.175 Uiso 1 1 calc GR . . . .
H94C H 0.400763 0.656964 0.263744 0.175 Uiso 1 1 calc GR . . . .
O10 O 0.8689(4) 0.6637(3) 0.17755(16) 0.1763(18) Uani 1 1 d . . . . .
C95 C 0.8457(5) 0.6060(4) 0.1774(2) 0.130(2) Uani 1 1 d . . . . .
C97 C 0.7527(5) 0.5842(4) 0.1525(2) 0.196(3) Uani 1 1 d . . . . .
H97A H 0.710639 0.621161 0.145333 0.294 Uiso 1 1 calc GR . . . .
H97B H 0.721291 0.554349 0.172392 0.294 Uiso 1 1 calc GR . . . .
H97C H 0.764929 0.562766 0.123448 0.294 Uiso 1 1 calc GR . . . .
C93A C 0.6191(10) 0.7012(12) 0.2510(7) 0.092(6) Uani 0.42(5) 1 d D U P B 2
H93D H 0.641131 0.681480 0.281065 0.138 Uiso 0.42(5) 1 calc GR . P B 2
H93E H 0.614854 0.747614 0.254915 0.138 Uiso 0.42(5) 1 calc GR . P B 2
H93F H 0.664907 0.691500 0.228330 0.138 Uiso 0.42(5) 1 calc GR . P B 2
O3A O 0.7282(8) 0.8600(13) 0.2360(4) 0.073(5) Uani 0.50(4) 1 d D U P A 2
C71A C 0.7461(12) 0.8468(17) 0.1890(4) 0.089(6) Uani 0.50(4) 1 d D U P A 2
H71D H 0.735199 0.885528 0.170118 0.133 Uiso 0.50(4) 1 calc GR . P A 2
H71E H 0.702323 0.813022 0.176250 0.133 Uiso 0.50(4) 1 calc GR . P A 2
H71F H 0.812967 0.832664 0.188420 0.133 Uiso 0.50(4) 1 calc GR . P A 2
C96 C 0.9105(6) 0.5604(3) 0.1994(3) 0.201(5) Uani 0.996(14) 1 d . . P C 2
H96A H 0.968960 0.582093 0.213079 0.302 Uiso 0.996(14) 1 calc GR . P C 2
H96B H 0.927583 0.529172 0.176218 0.302 Uiso 0.996(14) 1 calc GR . P C 2
H96C H 0.879827 0.538364 0.224025 0.302 Uiso 0.996(14) 1 calc GR . P C 2

loop_
_atom_site_aniso_label
_atom_site_aniso_U_11
_atom_site_aniso_U_22
_atom_site_aniso_U_33
_atom_site_aniso_U_23
_atom_site_aniso_U_13
_atom_site_aniso_U_12
O1 0.0645(15) 0.0753(17) 0.0605(13) 0.0055(12) 0.0238(12) -0.0005(12)
O2 0.0589(13) 0.0513(14) 0.0497(11) 0.0032(10) 0.0197(10) 0.0109(11)
O3 0.069(6) 0.121(14) 0.066(4) -0.011(5) 0.029(4) -0.026(5)
O4 0.0705(16) 0.097(2) 0.0571(13) -0.0079(13) 0.0183(12) 0.0129(14)
O5 0.0696(16) 0.0732(18) 0.1065(19) -0.0085(15) 0.0418(15) -0.0017(14)
O6 0.0797(16) 0.0522(15) 0.0611(13) -0.0004(11) 0.0273(12) -0.0018(12)
O7 0.0544(13) 0.0602(15) 0.0476(12) -0.0136(10) 0.0064(10) 0.0026(11)
O8 0.0504(12) 0.0630(15) 0.0377(10) -0.0036(10) -0.0013(9) -0.0091(10)
C1 0.0400(16) 0.0440(19) 0.0300(13) -0.0017(13) 0.0092(12) 0.0063(14)
C2 0.0457(18) 0.0457(19) 0.0346(14) 0.0002(13) 0.0008(13) 0.0015(15)
C3 0.0445(18) 0.056(2) 0.0358(15) 0.0018(15) -0.0044(13) 0.0028(16)
C4 0.0415(17) 0.050(2) 0.0385(15) -0.0076(14) 0.0060(13) 0.0004(15)
C5 0.0495(18) 0.0430(19) 0.0419(16) -0.0027(14) 0.0099(14) 0.0034(15)
C6 0.0474(18) 0.048(2) 0.0323(14) -0.0035(14) 0.0062(13) 0.0068(15)
C7 0.062(2) 0.063(2) 0.061(2) 0.0125(18) -0.0145(17) -0.0054(18)
C8 0.058(2) 0.054(2) 0.0598(19) -0.0136(16) 0.0065(16) -0.0050(17)
C9 0.063(2) 0.057(2) 0.0475(17) 0.0053(15) -0.0042(15) 0.0120(17)
C10 0.0389(16) 0.048(2) 0.0343(14) -0.0056(13) -0.0008(12) 0.0041(14)
C11 0.0432(18) 0.054(2) 0.0435(16) -0.0033(15) 0.0051(14) 0.0028(15)
C12 0.0433(18) 0.072(3) 0.0399(16) -0.0006(16) 0.0086(14) 0.0080(17)
C13 0.0406(18) 0.059(2) 0.0423(16) 0.0052(15) -0.0021(13) -0.0035(16)
C14 0.054(2) 0.054(2) 0.0427(17) 0.0021(15) 0.0004(15) -0.0012(16)
C15 0.0436(18) 0.053(2) 0.0356(15) -0.0018(14) -0.0027(13) 0.0013(15)
C16 0.065(2) 0.059(2) 0.067(2) -0.0045(17) 0.0255(17) 0.0092(18)
C17 0.054(2) 0.080(3) 0.0546(19) 0.0109(18) 0.0099(16) -0.0061(18)
C18 0.069(2) 0.046(2) 0.0569(19) -0.0045(15) 0.0080(16) 0.0079(17)
C19 0.0365(16) 0.0484(19) 0.0321(14) -0.0014(13) -0.0013(12) 0.0045(14)
C20 0.0404(17) 0.052(2) 0.0370(15) -0.0047(13) -0.0008(13) -0.0063(14)
C21 0.0402(17) 0.059(2) 0.0303(14) -0.0036(14) 0.0066(12) -0.0036(15)
C22 0.0352(16) 0.0398(17) 0.0322(14) -0.0006(12) -0.0006(12) 0.0029(13)
C23 0.0366(16) 0.061(2) 0.0358(15) -0.0083(14) -0.0046(12) 0.0004(15)
C24 0.0341(16) 0.062(2) 0.0417(16) -0.0056(15) 0.0035(13) 0.0029(15)
C25 0.0335(15) 0.0380(17) 0.0303(13) -0.0040(12) -0.0014(11) -0.0013(13)
C26 0.0393(16) 0.0364(17) 0.0313(14) -0.0061(12) 0.0002(12) 0.0052(13)
C27 0.0355(15) 0.0372(17) 0.0333(14) -0.0007(12) -0.0008(12) -0.0032(13)
C28 0.0330(15) 0.0379(17) 0.0309(13) -0.0024(12) -0.0004(11) -0.0002(13)
C29 0.0417(16) 0.0399(18) 0.0344(14) -0.0061(13) 0.0051(12) 0.0040(14)
C30 0.0301(15) 0.0396(18) 0.0343(14) 0.0042(12) -0.0010(11) -0.0007(13)
C31 0.0409(16) 0.0364(17) 0.0306(14) -0.0024(12) -0.0011(12) 0.0017(13)
C32 0.0521(19) 0.057(2) 0.0336(15) -0.0089(14) 0.0028(13) -0.0140(16)
C33 0.0463(18) 0.063(2) 0.0387(16) -0.0066(15) 0.0109(13) -0.0102(16)
C34 0.0376(16) 0.0430(18) 0.0335(14) 0.0007(13) -0.0007(12) 0.0030(14)
C35 0.0452(17) 0.0448(19) 0.0355(15) -0.0081(13) -0.0017(13) -0.0037(14)
C36 0.0403(17) 0.0488(19) 0.0365(15) -0.0021(14) 0.0039(13) -0.0093(14)
C37 0.0433(17) 0.053(2) 0.0302(14) -0.0077(13) 0.0019(13) 0.0013(15)
C38 0.051(2) 0.067(2) 0.0385(16) -0.0050(15) 0.0025(14) 0.0154(17)
C39 0.052(2) 0.079(3) 0.054(2) -0.0134(18) -0.0043(16) 0.0166(19)
C40 0.047(2) 0.084(3) 0.0519(19) -0.0282(19) 0.0019(16) -0.0060(19)
C41 0.056(2) 0.073(2) 0.0447(17) -0.0144(17) 0.0114(16) -0.0158(19)
C42 0.0514(19) 0.057(2) 0.0375(15) -0.0059(15) 0.0011(14) -0.0033(16)
C43 0.080(3) 0.105(3) 0.071(2) 0.034(2) 0.014(2) 0.041(2)
C44 0.047(2) 0.121(4) 0.085(3) -0.041(2) 0.0097(18) -0.010(2)
C45 0.066(2) 0.089(3) 0.059(2) 0.030(2) 0.0034(17) -0.007(2)
C46 0.0442(17) 0.0409(18) 0.0340(14) 0.0038(13) 0.0060(12) -0.0014(14)
C47 0.0488(18) 0.0418(19) 0.0367(15) 0.0057(14) 0.0070(13) -0.0072(15)
C48 0.058(2) 0.048(2) 0.0379(16) 0.0002(14) 0.0007(14) -0.0101(17)
C49 0.058(2) 0.058(2) 0.0395(16) 0.0117(16) -0.0062(14) -0.0089(18)
C50 0.0504(19) 0.050(2) 0.0493(17) 0.0107(16) -0.0056(15) 0.0048(16)
C51 0.0515(19) 0.046(2) 0.0378(15) 0.0033(14) 0.0032(14) 0.0018(15)
C52 0.060(2) 0.049(2) 0.0610(19) -0.0073(16) 0.0141(16) -0.0001(17)
C53 0.074(2) 0.078(3) 0.066(2) 0.020(2) -0.0267(18) -0.011(2)
C54 0.066(2) 0.046(2) 0.0603(19) 0.0004(16) 0.0019(16) 0.0084(17)
C55 0.0488(18) 0.054(2) 0.0296(14) -0.0019(13) -0.0002(13) 0.0088(15)
C56 0.0479(17) 0.049(2) 0.0252(13) 0.0106(13) 0.0009(12) 0.0132(15)
C57 0.0548(19) 0.052(2) 0.0331(14) 0.0022(14) 0.0053(13) 0.0141(17)
C58 0.0512(19) 0.058(2) 0.0387(16) 0.0110(15) 0.0080(14) 0.0078(17)
C59 0.055(2) 0.052(2) 0.0392(16) 0.0165(15) 0.0030(14) 0.0052(16)
C60 0.062(2) 0.047(2) 0.0399(16) 0.0095(14) 0.0058(15) 0.0144(17)
C61 0.0476(18) 0.044(2) 0.0366(15) 0.0068(14) 0.0045(13) 0.0087(16)
C62 0.080(3) 0.089(3) 0.072(2) 0.002(2) 0.037(2) 0.010(2)
C63 0.088(3) 0.059(2) 0.079(2) -0.0131(19) 0.041(2) 0.011(2)
C64 0.070(2) 0.053(2) 0.0537(19) 0.0181(16) 0.0071(17) -0.0003(18)
C65 0.067(2) 0.044(2) 0.0471(18) 0.0053(15) 0.0090(16) -0.0080(16)
C66 0.067(2) 0.083(3) 0.0476(18) 0.0042(18) 0.0160(18) -0.016(2)
C67 0.052(2) 0.079(3) 0.0525(19) -0.0039(18) 0.0170(17) -0.0174(19)
C68 0.061(2) 0.0351(19) 0.0515(18) -0.0063(14) 0.0096(16) -0.0118(15)
C69 0.073(2) 0.055(2) 0.0434(17) -0.0095(15) 0.0127(17) -0.0037(18)
C70 0.059(2) 0.047(2) 0.0531(19) -0.0094(15) 0.0115(17) 0.0023(16)
C71 0.086(8) 0.143(14) 0.066(4) -0.014(6) 0.033(4) -0.018(9)
C72 0.082(3) 0.107(3) 0.078(3) 0.001(2) 0.032(2) 0.000(2)
C73 0.058(2) 0.050(2) 0.0507(18) -0.0066(15) 0.0081(15) -0.0148(16)
C74 0.0449(18) 0.059(2) 0.0361(15) -0.0067(15) 0.0006(13) -0.0148(16)
C75 0.0478(19) 0.063(2) 0.0537(18) -0.0066(17) 0.0126(15) -0.0160(17)
C76 0.0411(18) 0.053(2) 0.0638(19) -0.0117(17) 0.0113(15) -0.0031(16)
C77 0.0370(17) 0.050(2) 0.0507(17) -0.0016(15) 0.0021(14) -0.0054(15)
C78 0.0464(19) 0.056(2) 0.0475(17) 0.0012(16) 0.0045(14) -0.0074(16)
C79 0.0499(19) 0.049(2) 0.0480(17) -0.0076(16) 0.0084(14) -0.0059(16)
C80 0.079(3) 0.108(4) 0.118(3) 0.003(3) 0.055(3) 0.001(3)
C81 0.084(3) 0.074(3) 0.081(2) 0.000(2) 0.041(2) 0.001(2)
C82 0.0454(18) 0.052(2) 0.0595(19) 0.0019(16) 0.0000(15) -0.0042(16)
C83 0.0387(17) 0.0408(19) 0.0493(17) 0.0066(14) -0.0007(14) 0.0039(14)
C84 0.0440(18) 0.0459(19) 0.0443(16) 0.0028(14) 0.0024(13) 0.0098(15)
C85 0.0473(18) 0.0376(18) 0.0365(15) -0.0010(13) -0.0002(13) 0.0087(14)
C86 0.0411(17) 0.0365(17) 0.0375(15) 0.0050(13) -0.0062(13) 0.0033(13)
C87 0.0401(17) 0.0428(18) 0.0345(14) 0.0028(13) -0.0017(12) 0.0023(14)
C88 0.0470(18) 0.0393(18) 0.0381(15) -0.0009(13) -0.0042(13) 0.0025(14)
C89 0.077(3) 0.091(3) 0.0524(19) -0.0209(19) 0.0222(18) 0.002(2)
C90 0.054(2) 0.096(3) 0.0479(18) -0.0245(18) 0.0029(16) -0.0059(19)
C91 0.0461(17) 0.0343(17) 0.0349(14) 0.0001(12) -0.0022(12) -0.0002(14)
B1 0.0374(19) 0.045(2) 0.0382(17) -0.0010(15) 0.0016(14) 0.0121(16)
B2 0.054(2) 0.032(2) 0.0367(17) -0.0006(14) 0.0007(15) 0.0035(16)
O9 0.126(3) 0.101(3) 0.115(2) -0.033(2) -0.036(2) -0.016(2)
C92 0.090(3) 0.053(3) 0.097(3) 0.003(2) -0.042(3) -0.007(2)
C93 0.167(13) 0.19(2) 0.20(3) -0.092(19) -0.038(16) -0.069(13)
C94 0.133(4) 0.108(4) 0.106(3) 0.006(3) -0.002(3) 0.004(3)
O10 0.224(5) 0.124(4) 0.174(4) 0.011(3) -0.014(3) -0.018(4)
C95 0.163(6) 0.119(5) 0.111(4) -0.037(4) 0.022(4) -0.017(5)
C97 0.130(5) 0.274(10) 0.179(6) -0.090(6) -0.016(5) -0.032(6)
C93A 0.065(9) 0.129(12) 0.080(9) -0.031(9) -0.003(7) -0.037(7)
O3A 0.058(5) 0.124(13) 0.039(3) -0.007(4) 0.008(3) -0.027(5)
C71A 0.082(6) 0.146(15) 0.042(4) 0.000(6) 0.018(4) 0.000(9)
C96 0.230(9) 0.076(5) 0.274(9) -0.022(5) -0.086(7) 0.039(5)

_geom_special_details            
;
 All esds (except the esd in the dihedral angle between two l.s. planes)
 are estimated using the full covariance matrix.  The cell esds are taken
 into account individually in the estimation of esds in distances, angles
 and torsion angles; correlations between esds in cell parameters are only
 used when they are defined by crystal symmetry.  An approximate (isotropic)
 treatment of cell esds is used for estimating esds involving l.s. planes.
;
loop_
_geom_bond_atom_site_label_1
_geom_bond_atom_site_label_2
_geom_bond_distance
_geom_bond_site_symmetry_2
_geom_bond_publ_flag
O1 C58 1.361(3) . ?
O1 C62 1.428(4) . ?
O2 C61 1.379(3) . ?
O2 C63 1.418(3) . ?
O3 C67 1.401(11) . ?
O3 C71 1.434(7) . ?
O4 C70 1.382(4) . ?
O4 C72 1.416(4) . ?
O5 C76 1.382(4) . ?
O5 C80 1.424(4) . ?
O6 C79 1.391(3) . ?
O6 C81 1.432(4) . ?
O7 C85 1.373(3) . ?
O7 C89 1.427(3) . ?
O8 C88 1.381(3) . ?
O8 C90 1.424(3) . ?
C1 C2 1.413(4) . ?
C1 C6 1.416(4) . ?
C1 B1 1.582(4) . ?
C2 C3 1.388(4) . ?
C2 C7 1.509(4) . ?
C3 H3 0.9500 . ?
C3 C4 1.377(4) . ?
C4 C5 1.386(4) . ?
C4 C8 1.509(4) . ?
C5 H5 0.9500 . ?
C5 C6 1.392(4) . ?
C6 C9 1.522(4) . ?
C7 H7A 0.9800 . ?
C7 H7B 0.9800 . ?
C7 H7C 0.9800 . ?
C8 H8A 0.9800 . ?
C8 H8B 0.9800 . ?
C8 H8C 0.9800 . ?
C9 H9A 0.9800 . ?
C9 H9B 0.9800 . ?
C9 H9C 0.9800 . ?
C10 C11 1.412(4) . ?
C10 C15 1.416(4) . ?
C10 B1 1.575(4) . ?
C11 C12 1.385(4) . ?
C11 C16 1.516(4) . ?
C12 H12 0.9500 . ?
C12 C13 1.373(4) . ?
C13 C14 1.380(4) . ?
C13 C17 1.502(4) . ?
C14 H14 0.9500 . ?
C14 C15 1.387(4) . ?
C15 C18 1.513(4) . ?
C16 H16A 0.9800 . ?
C16 H16B 0.9800 . ?
C16 H16C 0.9800 . ?
C17 H17A 0.9800 . ?
C17 H17B 0.9800 . ?
C17 H17C 0.9800 . ?
C18 H18A 0.9800 . ?
C18 H18B 0.9800 . ?
C18 H18C 0.9800 . ?
C19 C20 1.391(4) . ?
C19 C24 1.396(4) . ?
C19 B1 1.562(4) . ?
C20 H20 0.9500 . ?
C20 C21 1.384(3) . ?
C21 H21 0.9500 . ?
C21 C22 1.377(4) . ?
C22 C23 1.385(4) . ?
C22 C25 1.499(3) . ?
C23 H23 0.9500 . ?
C23 C24 1.390(4) . ?
C24 H24 0.9500 . ?
C25 C26 1.391(4) . ?
C25 C30 1.402(4) . ?
C26 H26 0.9500 . ?
C26 C27 1.390(3) . ?
C27 C28 1.403(4) . ?
C27 C91 1.536(4) . ?
C28 C29 1.384(4) . ?
C28 C31 1.487(3) . ?
C29 H29 0.9500 . ?
C29 C30 1.393(3) . ?
C30 C55 1.516(4) . ?
C31 C32 1.392(4) . ?
C31 C36 1.393(4) . ?
C32 H32 0.9500 . ?
C32 C33 1.376(4) . ?
C33 H33 0.9500 . ?
C33 C34 1.403(4) . ?
C34 C35 1.393(4) . ?
C34 B2 1.560(4) . ?
C35 H35 0.9500 . ?
C35 C36 1.371(3) . ?
C36 H36 0.9500 . ?
C37 C38 1.412(4) . ?
C37 C42 1.412(4) . ?
C37 B2 1.563(4) . ?
C38 C39 1.396(4) . ?
C38 C43 1.502(4) . ?
C39 H39 0.9500 . ?
C39 C40 1.390(5) . ?
C40 C41 1.381(5) . ?
C40 C44 1.512(4) . ?
C41 H41 0.9500 . ?
C41 C42 1.390(4) . ?
C42 C45 1.506(4) . ?
C43 H43A 0.9800 . ?
C43 H43B 0.9800 . ?
C43 H43C 0.9800 . ?
C44 H44A 0.9800 . ?
C44 H44B 0.9800 . ?
C44 H44C 0.9800 . ?
C45 H45A 0.9800 . ?
C45 H45B 0.9800 . ?
C45 H45C 0.9800 . ?
C46 C47 1.408(4) . ?
C46 C51 1.416(4) . ?
C46 B2 1.574(4) . ?
C47 C48 1.391(4) . ?
C47 C52 1.496(4) . ?
C48 H48 0.9500 . ?
C48 C49 1.390(4) . ?
C49 C50 1.372(4) . ?
C49 C53 1.504(4) . ?
C50 H50 0.9500 . ?
C50 C51 1.399(4) . ?
C51 C54 1.517(4) . ?
C52 H52A 0.9800 . ?
C52 H52B 0.9800 . ?
C52 H52C 0.9800 . ?
C53 H53A 0.9800 . ?
C53 H53B 0.9800 . ?
C53 H53C 0.9800 . ?
C54 H54A 0.9800 . ?
C54 H54B 0.9800 . ?
C54 H54C 0.9800 . ?
C55 H55A 0.9900 . ?
C55 H55B 0.9900 . ?
C55 C56 1.522(4) . ?
C56 C57 1.384(4) . ?
C56 C61 1.385(4) . ?
C57 H57 0.9500 . ?
C57 C58 1.399(4) . ?
C58 C59 1.379(4) . ?
C59 C60 1.381(4) . ?
C59 C64 1.534(4) . ?
C60 H60 0.9500 . ?
C60 C61 1.391(4) . ?
C62 H62A 0.9800 . ?
C62 H62B 0.9800 . ?
C62 H62C 0.9800 . ?
C63 H63A 0.9800 . ?
C63 H63B 0.9800 . ?
C63 H63C 0.9800 . ?
C64 H64A 0.9900 . ?
C64 H64B 0.9900 . ?
C64 C65 1.511(4) . ?
C65 C66 1.383(4) . ?
C65 C70 1.395(4) . ?
C66 H66 0.9500 . ?
C66 C67 1.377(5) . ?
C67 C68 1.381(4) . ?
C67 O3A 1.400(7) . ?
C68 C69 1.380(4) . ?
C68 C73 1.526(4) . ?
C69 H69 0.9500 . ?
C69 C70 1.379(4) . ?
C71 H71A 0.9800 . ?
C71 H71B 0.9800 . ?
C71 H71C 0.9800 . ?
C72 H72A 0.9800 . ?
C72 H72B 0.9800 . ?
C72 H72C 0.9800 . ?
C73 H73A 0.9900 . ?
C73 H73B 0.9900 . ?
C73 C74 1.509(4) . ?
C74 C75 1.381(4) . ?
C74 C79 1.388(4) . ?
C75 H75 0.9500 . ?
C75 C76 1.378(4) . ?
C76 C77 1.393(4) . ?
C77 C78 1.373(4) . ?
C77 C82 1.517(4) . ?
C78 H78 0.9500 . ?
C78 C79 1.374(4) . ?
C80 H80A 0.9800 . ?
C80 H80B 0.9800 . ?
C80 H80C 0.9800 . ?
C81 H81A 0.9800 . ?
C81 H81B 0.9800 . ?
C81 H81C 0.9800 . ?
C82 H82A 0.9900 . ?
C82 H82B 0.9900 . ?
C82 C83 1.524(4) . ?
C83 C84 1.393(4) . ?
C83 C88 1.395(4) . ?
C84 H84 0.9500 . ?
C84 C85 1.381(4) . ?
C85 C86 1.394(4) . ?
C86 C87 1.386(4) . ?
C86 C91 1.520(4) . ?
C87 H87 0.9500 . ?
C87 C88 1.391(4) . ?
C89 H89A 0.9800 . ?
C89 H89B 0.9800 . ?
C89 H89C 0.9800 . ?
C90 H90A 0.9800 . ?
C90 H90B 0.9800 . ?
C90 H90C 0.9800 . ?
C91 H91A 0.9900 . ?
C91 H91B 0.9900 . ?
O9 C92 1.214(5) . ?
C92 C93 1.499(15) . ?
C92 C94 1.480(6) . ?
C92 C93A 1.470(11) . ?
C93 H93A 0.9800 . ?
C93 H93B 0.9800 . ?
C93 H93C 0.9800 . ?
C94 H94A 0.9800 . ?
C94 H94B 0.9800 . ?
C94 H94C 0.9800 . ?
O10 C95 1.250(7) . ?
C95 C97 1.487(8) . ?
C95 C96 1.418(8) . ?
C97 H97A 0.9800 . ?
C97 H97B 0.9800 . ?
C97 H97C 0.9800 . ?
C93A H93D 0.9800 . ?
C93A H93E 0.9800 . ?
C93A H93F 0.9800 . ?
O3A C71A 1.428(7) . ?
C71A H71D 0.9800 . ?
C71A H71E 0.9800 . ?
C71A H71F 0.9800 . ?
C96 H96A 0.9800 . ?
C96 H96B 0.9800 . ?
C96 H96C 0.9800 . ?

loop_
_geom_angle_atom_site_label_1
_geom_angle_atom_site_label_2
_geom_angle_atom_site_label_3
_geom_angle
_geom_angle_site_symmetry_1
_geom_angle_site_symmetry_3
_geom_angle_publ_flag
C58 O1 C62 117.8(3) . . ?
C61 O2 C63 117.6(2) . . ?
C67 O3 C71 114.7(12) . . ?
C70 O4 C72 115.0(3) . . ?
C76 O5 C80 118.0(3) . . ?
C79 O6 C81 117.2(2) . . ?
C85 O7 C89 117.6(2) . . ?
C88 O8 C90 117.5(2) . . ?
C2 C1 C6 117.0(3) . . ?
C2 C1 B1 120.9(3) . . ?
C6 C1 B1 122.1(2) . . ?
C1 C2 C7 120.8(3) . . ?
C3 C2 C1 120.4(3) . . ?
C3 C2 C7 118.8(3) . . ?
C2 C3 H3 118.6 . . ?
C4 C3 C2 122.7(3) . . ?
C4 C3 H3 118.6 . . ?
C3 C4 C5 117.3(3) . . ?
C3 C4 C8 120.7(3) . . ?
C5 C4 C8 122.0(3) . . ?
C4 C5 H5 118.9 . . ?
C4 C5 C6 122.2(3) . . ?
C6 C5 H5 118.9 . . ?
C1 C6 C9 121.3(3) . . ?
C5 C6 C1 120.4(3) . . ?
C5 C6 C9 118.2(3) . . ?
C2 C7 H7A 109.5 . . ?
C2 C7 H7B 109.5 . . ?
C2 C7 H7C 109.5 . . ?
H7A C7 H7B 109.5 . . ?
H7A C7 H7C 109.5 . . ?
H7B C7 H7C 109.5 . . ?
C4 C8 H8A 109.5 . . ?
C4 C8 H8B 109.5 . . ?
C4 C8 H8C 109.5 . . ?
H8A C8 H8B 109.5 . . ?
H8A C8 H8C 109.5 . . ?
H8B C8 H8C 109.5 . . ?
C6 C9 H9A 109.5 . . ?
C6 C9 H9B 109.5 . . ?
C6 C9 H9C 109.5 . . ?
H9A C9 H9B 109.5 . . ?
H9A C9 H9C 109.5 . . ?
H9B C9 H9C 109.5 . . ?
C11 C10 C15 117.2(3) . . ?
C11 C10 B1 122.0(3) . . ?
C15 C10 B1 120.7(2) . . ?
C10 C11 C16 121.0(3) . . ?
C12 C11 C10 120.4(3) . . ?
C12 C11 C16 118.5(3) . . ?
C11 C12 H12 118.6 . . ?
C13 C12 C11 122.8(3) . . ?
C13 C12 H12 118.6 . . ?
C12 C13 C14 116.9(3) . . ?
C12 C13 C17 120.7(3) . . ?
C14 C13 C17 122.3(3) . . ?
C13 C14 H14 118.4 . . ?
C13 C14 C15 123.1(3) . . ?
C15 C14 H14 118.4 . . ?
C10 C15 C18 122.8(3) . . ?
C14 C15 C10 119.6(3) . . ?
C14 C15 C18 117.5(3) . . ?
C11 C16 H16A 109.5 . . ?
C11 C16 H16B 109.5 . . ?
C11 C16 H16C 109.5 . . ?
H16A C16 H16B 109.5 . . ?
H16A C16 H16C 109.5 . . ?
H16B C16 H16C 109.5 . . ?
C13 C17 H17A 109.5 . . ?
C13 C17 H17B 109.5 . . ?
C13 C17 H17C 109.5 . . ?
H17A C17 H17B 109.5 . . ?
H17A C17 H17C 109.5 . . ?
H17B C17 H17C 109.5 . . ?
C15 C18 H18A 109.5 . . ?
C15 C18 H18B 109.5 . . ?
C15 C18 H18C 109.5 . . ?
H18A C18 H18B 109.5 . . ?
H18A C18 H18C 109.5 . . ?
H18B C18 H18C 109.5 . . ?
C20 C19 C24 116.3(2) . . ?
C20 C19 B1 121.2(2) . . ?
C24 C19 B1 122.5(2) . . ?
C19 C20 H20 119.0 . . ?
C21 C20 C19 121.9(3) . . ?
C21 C20 H20 119.0 . . ?
C20 C21 H21 119.5 . . ?
C22 C21 C20 121.0(2) . . ?
C22 C21 H21 119.5 . . ?
C21 C22 C23 118.4(2) . . ?
C21 C22 C25 119.8(2) . . ?
C23 C22 C25 121.7(2) . . ?
C22 C23 H23 119.9 . . ?
C22 C23 C24 120.3(3) . . ?
C24 C23 H23 119.9 . . ?
C19 C24 H24 119.0 . . ?
C23 C24 C19 122.0(3) . . ?
C23 C24 H24 119.0 . . ?
C26 C25 C22 119.1(2) . . ?
C26 C25 C30 119.2(2) . . ?
C30 C25 C22 121.7(2) . . ?
C25 C26 H26 118.6 . . ?
C27 C26 C25 122.8(2) . . ?
C27 C26 H26 118.6 . . ?
C26 C27 C28 118.1(2) . . ?
C26 C27 C91 120.0(2) . . ?
C28 C27 C91 121.9(2) . . ?
C27 C28 C31 122.8(2) . . ?
C29 C28 C27 118.8(2) . . ?
C29 C28 C31 118.2(2) . . ?
C28 C29 H29 118.3 . . ?
C28 C29 C30 123.4(2) . . ?
C30 C29 H29 118.3 . . ?
C25 C30 C55 123.3(2) . . ?
C29 C30 C25 117.5(2) . . ?
C29 C30 C55 119.0(2) . . ?
C32 C31 C28 119.8(2) . . ?
C32 C31 C36 117.5(2) . . ?
C36 C31 C28 122.6(2) . . ?
C31 C32 H32 119.3 . . ?
C33 C32 C31 121.3(3) . . ?
C33 C32 H32 119.3 . . ?
C32 C33 H33 119.2 . . ?
C32 C33 C34 121.7(3) . . ?
C34 C33 H33 119.2 . . ?
C33 C34 B2 120.9(2) . . ?
C35 C34 C33 116.0(2) . . ?
C35 C34 B2 123.0(2) . . ?
C34 C35 H35 118.6 . . ?
C36 C35 C34 122.7(3) . . ?
C36 C35 H35 118.6 . . ?
C31 C36 H36 119.7 . . ?
C35 C36 C31 120.7(3) . . ?
C35 C36 H36 119.7 . . ?
C38 C37 C42 117.5(3) . . ?
C38 C37 B2 120.3(3) . . ?
C42 C37 B2 122.2(3) . . ?
C37 C38 C43 122.8(3) . . ?
C39 C38 C37 120.2(3) . . ?
C39 C38 C43 116.7(3) . . ?
C38 C39 H39 119.0 . . ?
C40 C39 C38 121.9(3) . . ?
C40 C39 H39 119.0 . . ?
C39 C40 C44 121.9(3) . . ?
C41 C40 C39 117.8(3) . . ?
C41 C40 C44 120.3(3) . . ?
C40 C41 H41 119.0 . . ?
C40 C41 C42 122.0(3) . . ?
C42 C41 H41 119.0 . . ?
C37 C42 C45 122.1(3) . . ?
C41 C42 C37 120.6(3) . . ?
C41 C42 C45 117.3(3) . . ?
C38 C43 H43A 109.5 . . ?
C38 C43 H43B 109.5 . . ?
C38 C43 H43C 109.5 . . ?
H43A C43 H43B 109.5 . . ?
H43A C43 H43C 109.5 . . ?
H43B C43 H43C 109.5 . . ?
C40 C44 H44A 109.5 . . ?
C40 C44 H44B 109.5 . . ?
C40 C44 H44C 109.5 . . ?
H44A C44 H44B 109.5 . . ?
H44A C44 H44C 109.5 . . ?
H44B C44 H44C 109.5 . . ?
C42 C45 H45A 109.5 . . ?
C42 C45 H45B 109.5 . . ?
C42 C45 H45C 109.5 . . ?
H45A C45 H45B 109.5 . . ?
H45A C45 H45C 109.5 . . ?
H45B C45 H45C 109.5 . . ?
C47 C46 C51 117.5(3) . . ?
C47 C46 B2 122.2(3) . . ?
C51 C46 B2 120.3(3) . . ?
C46 C47 C52 120.9(3) . . ?
C48 C47 C46 120.2(3) . . ?
C48 C47 C52 118.9(3) . . ?
C47 C48 H48 118.9 . . ?
C49 C48 C47 122.2(3) . . ?
C49 C48 H48 118.9 . . ?
C48 C49 C53 121.5(3) . . ?
C50 C49 C48 117.8(3) . . ?
C50 C49 C53 120.7(3) . . ?
C49 C50 H50 119.0 . . ?
C49 C50 C51 121.9(3) . . ?
C51 C50 H50 119.0 . . ?
C46 C51 C54 121.2(3) . . ?
C50 C51 C46 120.3(3) . . ?
C50 C51 C54 118.4(3) . . ?
C47 C52 H52A 109.5 . . ?
C47 C52 H52B 109.5 . . ?
C47 C52 H52C 109.5 . . ?
H52A C52 H52B 109.5 . . ?
H52A C52 H52C 109.5 . . ?
H52B C52 H52C 109.5 . . ?
C49 C53 H53A 109.5 . . ?
C49 C53 H53B 109.5 . . ?
C49 C53 H53C 109.5 . . ?
H53A C53 H53B 109.5 . . ?
H53A C53 H53C 109.5 . . ?
H53B C53 H53C 109.5 . . ?
C51 C54 H54A 109.5 . . ?
C51 C54 H54B 109.5 . . ?
C51 C54 H54C 109.5 . . ?
H54A C54 H54B 109.5 . . ?
H54A C54 H54C 109.5 . . ?
H54B C54 H54C 109.5 . . ?
C30 C55 H55A 109.6 . . ?
C30 C55 H55B 109.6 . . ?
C30 C55 C56 110.4(2) . . ?
H55A C55 H55B 108.1 . . ?
C56 C55 H55A 109.6 . . ?
C56 C55 H55B 109.6 . . ?
C57 C56 C55 119.5(3) . . ?
C57 C56 C61 118.9(3) . . ?
C61 C56 C55 121.5(2) . . ?
C56 C57 H57 119.5 . . ?
C56 C57 C58 121.1(3) . . ?
C58 C57 H57 119.5 . . ?
O1 C58 C57 123.2(3) . . ?
O1 C58 C59 116.9(3) . . ?
C59 C58 C57 119.9(3) . . ?
C58 C59 C60 118.8(3) . . ?
C58 C59 C64 120.3(3) . . ?
C60 C59 C64 120.9(3) . . ?
C59 C60 H60 119.2 . . ?
C59 C60 C61 121.7(3) . . ?
C61 C60 H60 119.2 . . ?
O2 C61 C56 116.8(3) . . ?
O2 C61 C60 123.6(3) . . ?
C56 C61 C60 119.6(3) . . ?
O1 C62 H62A 109.5 . . ?
O1 C62 H62B 109.5 . . ?
O1 C62 H62C 109.5 . . ?
H62A C62 H62B 109.5 . . ?
H62A C62 H62C 109.5 . . ?
H62B C62 H62C 109.5 . . ?
O2 C63 H63A 109.5 . . ?
O2 C63 H63B 109.5 . . ?
O2 C63 H63C 109.5 . . ?
H63A C63 H63B 109.5 . . ?
H63A C63 H63C 109.5 . . ?
H63B C63 H63C 109.5 . . ?
C59 C64 H64A 108.8 . . ?
C59 C64 H64B 108.8 . . ?
H64A C64 H64B 107.7 . . ?
C65 C64 C59 113.9(2) . . ?
C65 C64 H64A 108.8 . . ?
C65 C64 H64B 108.8 . . ?
C66 C65 C64 122.6(3) . . ?
C66 C65 C70 116.9(3) . . ?
C70 C65 C64 120.5(3) . . ?
C65 C66 H66 119.0 . . ?
C67 C66 C65 122.1(3) . . ?
C67 C66 H66 119.0 . . ?
C66 C67 O3 121.7(7) . . ?
C66 C67 C68 121.2(3) . . ?
C66 C67 O3A 124.5(6) . . ?
C68 C67 O3 116.2(7) . . ?
C68 C67 O3A 113.5(6) . . ?
C67 C68 C73 122.1(3) . . ?
C69 C68 C67 117.0(3) . . ?
C69 C68 C73 120.9(3) . . ?
C68 C69 H69 118.8 . . ?
C70 C69 C68 122.4(3) . . ?
C70 C69 H69 118.8 . . ?
O4 C70 C65 116.7(3) . . ?
C69 C70 O4 122.7(3) . . ?
C69 C70 C65 120.5(3) . . ?
O3 C71 H71A 109.5 . . ?
O3 C71 H71B 109.5 . . ?
O3 C71 H71C 109.5 . . ?
H71A C71 H71B 109.5 . . ?
H71A C71 H71C 109.5 . . ?
H71B C71 H71C 109.5 . . ?
O4 C72 H72A 109.5 . . ?
O4 C72 H72B 109.5 . . ?
O4 C72 H72C 109.5 . . ?
H72A C72 H72B 109.5 . . ?
H72A C72 H72C 109.5 . . ?
H72B C72 H72C 109.5 . . ?
C68 C73 H73A 109.4 . . ?
C68 C73 H73B 109.4 . . ?
H73A C73 H73B 108.0 . . ?
C74 C73 C68 111.3(2) . . ?
C74 C73 H73A 109.4 . . ?
C74 C73 H73B 109.4 . . ?
C75 C74 C73 122.1(3) . . ?
C75 C74 C79 117.5(3) . . ?
C79 C74 C73 120.4(3) . . ?
C74 C75 H75 119.2 . . ?
C76 C75 C74 121.5(3) . . ?
C76 C75 H75 119.2 . . ?
O5 C76 C77 116.0(3) . . ?
C75 C76 O5 123.0(3) . . ?
C75 C76 C77 121.0(3) . . ?
C76 C77 C82 122.8(3) . . ?
C78 C77 C76 116.9(3) . . ?
C78 C77 C82 120.2(3) . . ?
C77 C78 H78 118.8 . . ?
C77 C78 C79 122.5(3) . . ?
C79 C78 H78 118.8 . . ?
C74 C79 O6 116.1(3) . . ?
C78 C79 O6 123.3(3) . . ?
C78 C79 C74 120.5(3) . . ?
O5 C80 H80A 109.5 . . ?
O5 C80 H80B 109.5 . . ?
O5 C80 H80C 109.5 . . ?
H80A C80 H80B 109.5 . . ?
H80A C80 H80C 109.5 . . ?
H80B C80 H80C 109.5 . . ?
O6 C81 H81A 109.5 . . ?
O6 C81 H81B 109.5 . . ?
O6 C81 H81C 109.5 . . ?
H81A C81 H81B 109.5 . . ?
H81A C81 H81C 109.5 . . ?
H81B C81 H81C 109.5 . . ?
C77 C82 H82A 109.4 . . ?
C77 C82 H82B 109.4 . . ?
C77 C82 C83 111.2(2) . . ?
H82A C82 H82B 108.0 . . ?
C83 C82 H82A 109.4 . . ?
C83 C82 H82B 109.4 . . ?
C84 C83 C82 120.9(3) . . ?
C84 C83 C88 117.4(3) . . ?
C88 C83 C82 121.7(3) . . ?
C83 C84 H84 118.8 . . ?
C85 C84 C83 122.5(3) . . ?
C85 C84 H84 118.8 . . ?
O7 C85 C84 124.3(2) . . ?
O7 C85 C86 115.8(2) . . ?
C84 C85 C86 119.9(2) . . ?
C85 C86 C91 121.3(2) . . ?
C87 C86 C85 118.2(2) . . ?
C87 C86 C91 120.4(2) . . ?
C86 C87 H87 119.2 . . ?
C86 C87 C88 121.7(3) . . ?
C88 C87 H87 119.2 . . ?
O8 C88 C83 116.1(2) . . ?
O8 C88 C87 123.6(2) . . ?
C87 C88 C83 120.3(2) . . ?
O7 C89 H89A 109.5 . . ?
O7 C89 H89B 109.5 . . ?
O7 C89 H89C 109.5 . . ?
H89A C89 H89B 109.5 . . ?
H89A C89 H89C 109.5 . . ?
H89B C89 H89C 109.5 . . ?
O8 C90 H90A 109.5 . . ?
O8 C90 H90B 109.5 . . ?
O8 C90 H90C 109.5 . . ?
H90A C90 H90B 109.5 . . ?
H90A C90 H90C 109.5 . . ?
H90B C90 H90C 109.5 . . ?
C27 C91 H91A 108.8 . . ?
C27 C91 H91B 108.8 . . ?
C86 C91 C27 113.7(2) . . ?
C86 C91 H91A 108.8 . . ?
C86 C91 H91B 108.8 . . ?
H91A C91 H91B 107.7 . . ?
C10 B1 C1 121.2(2) . . ?
C19 B1 C1 117.8(2) . . ?
C19 B1 C10 120.9(3) . . ?
C34 B2 C37 120.2(2) . . ?
C34 B2 C46 116.2(2) . . ?
C37 B2 C46 123.6(2) . . ?
O9 C92 C93 110.5(13) . . ?
O9 C92 C94 123.6(4) . . ?
O9 C92 C93A 123.7(10) . . ?
C94 C92 C93 124.3(10) . . ?
C93A C92 C94 111.1(9) . . ?
C92 C93 H93A 109.5 . . ?
C92 C93 H93B 109.5 . . ?
C92 C93 H93C 109.5 . . ?
H93A C93 H93B 109.5 . . ?
H93A C93 H93C 109.5 . . ?
H93B C93 H93C 109.5 . . ?
C92 C94 H94A 109.5 . . ?
C92 C94 H94B 109.5 . . ?
C92 C94 H94C 109.5 . . ?
H94A C94 H94B 109.5 . . ?
H94A C94 H94C 109.5 . . ?
H94B C94 H94C 109.5 . . ?
O10 C95 C97 120.7(8) . . ?
O10 C95 C96 119.7(7) . . ?
C96 C95 C97 119.6(7) . . ?
C95 C97 H97A 109.5 . . ?
C95 C97 H97B 109.5 . . ?
C95 C97 H97C 109.5 . . ?
H97A C97 H97B 109.5 . . ?
H97A C97 H97C 109.5 . . ?
H97B C97 H97C 109.5 . . ?
C92 C93A H93D 109.5 . . ?
C92 C93A H93E 109.5 . . ?
C92 C93A H93F 109.5 . . ?
H93D C93A H93E 109.5 . . ?
H93D C93A H93F 109.5 . . ?
H93E C93A H93F 109.5 . . ?
C67 O3A C71A 122.0(12) . . ?
O3A C71A H71D 109.5 . . ?
O3A C71A H71E 109.5 . . ?
O3A C71A H71F 109.5 . . ?
H71D C71A H71E 109.5 . . ?
H71D C71A H71F 109.5 . . ?
H71E C71A H71F 109.5 . . ?
C95 C96 H96A 109.5 . . ?
C95 C96 H96B 109.5 . . ?
C95 C96 H96C 109.5 . . ?
H96A C96 H96B 109.5 . . ?
H96A C96 H96C 109.5 . . ?
H96B C96 H96C 109.5 . . ?

loop_
_geom_torsion_atom_site_label_1
_geom_torsion_atom_site_label_2
_geom_torsion_atom_site_label_3
_geom_torsion_atom_site_label_4
_geom_torsion
_geom_torsion_site_symmetry_1
_geom_torsion_site_symmetry_2
_geom_torsion_site_symmetry_3
_geom_torsion_site_symmetry_4
_geom_torsion_publ_flag
O1 C58 C59 C60 179.7(2) . . . . ?
O1 C58 C59 C64 0.2(4) . . . . ?
O3 C67 C68 C69 170.2(14) . . . . ?
O3 C67 C68 C73 -12.2(14) . . . . ?
O5 C76 C77 C78 179.2(3) . . . . ?
O5 C76 C77 C82 -2.5(4) . . . . ?
O7 C85 C86 C87 176.2(2) . . . . ?
O7 C85 C86 C91 -2.1(4) . . . . ?
C1 C2 C3 C4 -1.3(4) . . . . ?
C2 C1 C6 C5 1.0(4) . . . . ?
C2 C1 C6 C9 179.0(2) . . . . ?
C2 C1 B1 C10 -59.8(4) . . . . ?
C2 C1 B1 C19 116.7(3) . . . . ?
C2 C3 C4 C5 0.2(4) . . . . ?
C2 C3 C4 C8 -179.8(3) . . . . ?
C3 C4 C5 C6 1.6(4) . . . . ?
C4 C5 C6 C1 -2.2(4) . . . . ?
C4 C5 C6 C9 179.7(2) . . . . ?
C6 C1 C2 C3 0.6(4) . . . . ?
C6 C1 C2 C7 177.4(2) . . . . ?
C6 C1 B1 C10 121.7(3) . . . . ?
C6 C1 B1 C19 -61.7(3) . . . . ?
C7 C2 C3 C4 -178.1(3) . . . . ?
C8 C4 C5 C6 -178.5(2) . . . . ?
C10 C11 C12 C13 1.8(4) . . . . ?
C11 C10 C15 C14 1.5(4) . . . . ?
C11 C10 C15 C18 179.5(3) . . . . ?
C11 C10 B1 C1 -53.4(4) . . . . ?
C11 C10 B1 C19 130.2(3) . . . . ?
C11 C12 C13 C14 -0.9(4) . . . . ?
C11 C12 C13 C17 -180.0(3) . . . . ?
C12 C13 C14 C15 0.3(4) . . . . ?
C13 C14 C15 C10 -0.6(4) . . . . ?
C13 C14 C15 C18 -178.8(3) . . . . ?
C15 C10 C11 C12 -2.0(4) . . . . ?
C15 C10 C11 C16 174.4(3) . . . . ?
C15 C10 B1 C1 122.3(3) . . . . ?
C15 C10 B1 C19 -54.1(4) . . . . ?
C16 C11 C12 C13 -174.7(3) . . . . ?
C17 C13 C14 C15 179.4(3) . . . . ?
C19 C20 C21 C22 -3.0(5) . . . . ?
C20 C19 C24 C23 1.6(4) . . . . ?
C20 C19 B1 C1 -22.6(4) . . . . ?
C20 C19 B1 C10 154.0(3) . . . . ?
C20 C21 C22 C23 0.7(4) . . . . ?
C20 C21 C22 C25 -177.6(3) . . . . ?
C21 C22 C23 C24 2.6(4) . . . . ?
C21 C22 C25 C26 106.3(3) . . . . ?
C21 C22 C25 C30 -71.9(4) . . . . ?
C22 C23 C24 C19 -3.8(5) . . . . ?
C22 C25 C26 C27 -175.5(2) . . . . ?
C22 C25 C30 C29 174.6(2) . . . . ?
C22 C25 C30 C55 -9.4(4) . . . . ?
C23 C22 C25 C26 -72.0(4) . . . . ?
C23 C22 C25 C30 109.9(3) . . . . ?
C24 C19 C20 C21 1.8(4) . . . . ?
C24 C19 B1 C1 158.5(3) . . . . ?
C24 C19 B1 C10 -24.9(4) . . . . ?
C25 C22 C23 C24 -179.2(3) . . . . ?
C25 C26 C27 C28 0.9(4) . . . . ?
C25 C26 C27 C91 179.2(2) . . . . ?
C25 C30 C55 C56 -102.3(3) . . . . ?
C26 C25 C30 C29 -3.5(4) . . . . ?
C26 C25 C30 C55 172.4(2) . . . . ?
C26 C27 C28 C29 -3.6(4) . . . . ?
C26 C27 C28 C31 172.5(2) . . . . ?
C26 C27 C91 C86 91.8(3) . . . . ?
C27 C28 C29 C30 2.8(4) . . . . ?
C27 C28 C31 C32 -90.7(3) . . . . ?
C27 C28 C31 C36 92.7(3) . . . . ?
C28 C27 C91 C86 -90.0(3) . . . . ?
C28 C29 C30 C25 0.8(4) . . . . ?
C28 C29 C30 C55 -175.3(3) . . . . ?
C28 C31 C32 C33 -177.5(3) . . . . ?
C28 C31 C36 C35 -180.0(3) . . . . ?
C29 C28 C31 C32 85.4(3) . . . . ?
C29 C28 C31 C36 -91.2(3) . . . . ?
C29 C30 C55 C56 73.6(3) . . . . ?
C30 C25 C26 C27 2.7(4) . . . . ?
C30 C55 C56 C57 81.6(3) . . . . ?
C30 C55 C56 C61 -94.4(3) . . . . ?
C31 C28 C29 C30 -173.4(2) . . . . ?
C31 C32 C33 C34 -2.2(5) . . . . ?
C32 C31 C36 C35 3.3(4) . . . . ?
C32 C33 C34 C35 2.3(4) . . . . ?
C32 C33 C34 B2 -174.4(3) . . . . ?
C33 C34 C35 C36 0.3(4) . . . . ?
C33 C34 B2 C37 -35.1(4) . . . . ?
C33 C34 B2 C46 143.3(3) . . . . ?
C34 C35 C36 C31 -3.2(4) . . . . ?
C35 C34 B2 C37 148.4(3) . . . . ?
C35 C34 B2 C46 -33.2(4) . . . . ?
C36 C31 C32 C33 -0.7(4) . . . . ?
C37 C38 C39 C40 -2.3(5) . . . . ?
C38 C37 C42 C41 -0.1(4) . . . . ?
C38 C37 C42 C45 178.2(3) . . . . ?
C38 C37 B2 C34 -50.3(4) . . . . ?
C38 C37 B2 C46 131.4(3) . . . . ?
C38 C39 C40 C41 0.4(5) . . . . ?
C38 C39 C40 C44 178.4(3) . . . . ?
C39 C40 C41 C42 1.6(5) . . . . ?
C40 C41 C42 C37 -1.8(5) . . . . ?
C40 C41 C42 C45 179.9(3) . . . . ?
C42 C37 C38 C39 2.1(4) . . . . ?
C42 C37 C38 C43 176.6(3) . . . . ?
C42 C37 B2 C34 130.2(3) . . . . ?
C42 C37 B2 C46 -48.1(4) . . . . ?
C43 C38 C39 C40 -177.2(3) . . . . ?
C44 C40 C41 C42 -176.4(3) . . . . ?
C46 C47 C48 C49 -1.0(4) . . . . ?
C47 C46 C51 C50 2.0(4) . . . . ?
C47 C46 C51 C54 178.9(2) . . . . ?
C47 C46 B2 C34 117.6(3) . . . . ?
C47 C46 B2 C37 -64.0(4) . . . . ?
C47 C48 C49 C50 0.2(4) . . . . ?
C47 C48 C49 C53 -178.9(3) . . . . ?
C48 C49 C50 C51 1.7(4) . . . . ?
C49 C50 C51 C46 -2.9(4) . . . . ?
C49 C50 C51 C54 -179.8(3) . . . . ?
C51 C46 C47 C48 -0.2(4) . . . . ?
C51 C46 C47 C52 179.7(2) . . . . ?
C51 C46 B2 C34 -61.0(4) . . . . ?
C51 C46 B2 C37 117.4(3) . . . . ?
C52 C47 C48 C49 179.2(3) . . . . ?
C53 C49 C50 C51 -179.1(3) . . . . ?
C55 C56 C57 C58 -175.9(2) . . . . ?
C55 C56 C61 O2 -4.7(4) . . . . ?
C55 C56 C61 C60 176.3(2) . . . . ?
C56 C57 C58 O1 179.3(2) . . . . ?
C56 C57 C58 C59 0.2(4) . . . . ?
C57 C56 C61 O2 179.3(2) . . . . ?
C57 C56 C61 C60 0.3(4) . . . . ?
C57 C58 C59 C60 -1.1(4) . . . . ?
C57 C58 C59 C64 179.4(3) . . . . ?
C58 C59 C60 C61 1.7(4) . . . . ?
C58 C59 C64 C65 -82.1(3) . . . . ?
C59 C60 C61 O2 179.8(2) . . . . ?
C59 C60 C61 C56 -1.3(4) . . . . ?
C59 C64 C65 C66 106.9(3) . . . . ?
C59 C64 C65 C70 -73.1(4) . . . . ?
C60 C59 C64 C65 98.4(3) . . . . ?
C61 C56 C57 C58 0.2(4) . . . . ?
C62 O1 C58 C57 8.7(4) . . . . ?
C62 O1 C58 C59 -172.1(3) . . . . ?
C63 O2 C61 C56 -176.4(3) . . . . ?
C63 O2 C61 C60 2.6(4) . . . . ?
C64 C59 C60 C61 -178.8(3) . . . . ?
C64 C65 C66 C67 -178.3(3) . . . . ?
C64 C65 C70 O4 -3.0(4) . . . . ?
C64 C65 C70 C69 -179.3(3) . . . . ?
C65 C66 C67 O3 -171.2(14) . . . . ?
C65 C66 C67 C68 -2.5(5) . . . . ?
C65 C66 C67 O3A 166.3(14) . . . . ?
C66 C65 C70 O4 177.1(3) . . . . ?
C66 C65 C70 C69 0.7(5) . . . . ?
C66 C67 C68 C69 0.9(5) . . . . ?
C66 C67 C68 C73 178.5(3) . . . . ?
C66 C67 O3A C71A 2(2) . . . . ?
C67 C68 C69 C70 1.4(5) . . . . ?
C67 C68 C73 C74 -95.5(3) . . . . ?
C68 C67 O3A C71A 171.8(15) . . . . ?
C68 C69 C70 O4 -178.4(3) . . . . ?
C68 C69 C70 C65 -2.3(5) . . . . ?
C68 C73 C74 C75 97.5(3) . . . . ?
C68 C73 C74 C79 -80.8(3) . . . . ?
C69 C68 C73 C74 82.0(3) . . . . ?
C70 C65 C66 C67 1.6(5) . . . . ?
C71 O3 C67 C66 -5(2) . . . . ?
C71 O3 C67 C68 -174.0(12) . . . . ?
C72 O4 C70 C65 137.8(3) . . . . ?
C72 O4 C70 C69 -45.9(4) . . . . ?
C73 C68 C69 C70 -176.2(3) . . . . ?
C73 C74 C75 C76 -176.7(3) . . . . ?
C73 C74 C79 O6 -4.0(4) . . . . ?
C73 C74 C79 C78 175.6(3) . . . . ?
C74 C75 C76 O5 179.3(3) . . . . ?
C74 C75 C76 C77 1.0(5) . . . . ?
C75 C74 C79 O6 177.7(2) . . . . ?
C75 C74 C79 C78 -2.7(4) . . . . ?
C75 C76 C77 C78 -2.4(4) . . . . ?
C75 C76 C77 C82 175.9(3) . . . . ?
C76 C77 C78 C79 1.3(4) . . . . ?
C76 C77 C82 C83 -114.2(3) . . . . ?
C77 C78 C79 O6 -179.2(3) . . . . ?
C77 C78 C79 C74 1.3(5) . . . . ?
C77 C82 C83 C84 92.3(3) . . . . ?
C77 C82 C83 C88 -86.9(3) . . . . ?
C78 C77 C82 C83 64.1(4) . . . . ?
C79 C74 C75 C76 1.6(4) . . . . ?
C80 O5 C76 C75 17.8(5) . . . . ?
C80 O5 C76 C77 -163.8(3) . . . . ?
C81 O6 C79 C74 166.3(3) . . . . ?
C81 O6 C79 C78 -13.3(4) . . . . ?
C82 C77 C78 C79 -177.0(3) . . . . ?
C82 C83 C84 C85 -177.8(3) . . . . ?
C82 C83 C88 O8 -3.0(4) . . . . ?
C82 C83 C88 C87 177.5(3) . . . . ?
C83 C84 C85 O7 -178.3(3) . . . . ?
C83 C84 C85 C86 1.2(4) . . . . ?
C84 C83 C88 O8 177.7(2) . . . . ?
C84 C83 C88 C87 -1.7(4) . . . . ?
C84 C85 C86 C87 -3.4(4) . . . . ?
C84 C85 C86 C91 178.4(3) . . . . ?
C85 C86 C87 C88 3.1(4) . . . . ?
C85 C86 C91 C27 -77.0(3) . . . . ?
C86 C87 C88 O8 -179.9(2) . . . . ?
C86 C87 C88 C83 -0.5(4) . . . . ?
C87 C86 C91 C27 104.7(3) . . . . ?
C88 C83 C84 C85 1.4(4) . . . . ?
C89 O7 C85 C84 -9.4(4) . . . . ?
C89 O7 C85 C86 171.1(3) . . . . ?
C90 O8 C88 C83 -175.8(3) . . . . ?
C90 O8 C88 C87 3.7(4) . . . . ?
C91 C27 C28 C29 178.1(2) . . . . ?
C91 C27 C28 C31 -5.8(4) . . . . ?
C91 C86 C87 C88 -178.6(2) . . . . ?
B1 C1 C2 C3 -177.9(2) . . . . ?
B1 C1 C2 C7 -1.1(4) . . . . ?
B1 C1 C6 C5 179.5(2) . . . . ?
B1 C1 C6 C9 -2.4(4) . . . . ?
B1 C10 C11 C12 173.8(3) . . . . ?
B1 C10 C11 C16 -9.7(4) . . . . ?
B1 C10 C15 C14 -174.5(2) . . . . ?
B1 C10 C15 C18 3.6(4) . . . . ?
B1 C19 C20 C21 -177.2(3) . . . . ?
B1 C19 C24 C23 -179.5(3) . . . . ?
B2 C34 C35 C36 177.0(3) . . . . ?
B2 C37 C38 C39 -177.4(3) . . . . ?
B2 C37 C38 C43 -2.8(4) . . . . ?
B2 C37 C42 C41 179.3(3) . . . . ?
B2 C37 C42 C45 -2.4(4) . . . . ?
B2 C46 C47 C48 -178.8(2) . . . . ?
B2 C46 C47 C52 1.0(4) . . . . ?
B2 C46 C51 C50 -179.3(3) . . . . ?
B2 C46 C51 C54 -2.4(4) . . . . ?
O3A C67 C68 C69 -169.0(13) . . . . ?
O3A C67 C68 C73 8.5(13) . . . . ?

loop_
_refln_index_h
_refln_index_k
_refln_index_l
_refln_F_squared_meas
_refln_F_squared_sigma
-2 0 0 2647.64 81.89
2 0 0 3110.39 82.09
-3 0 0 0.7 1.1
-3 0 0 0.5 1
3 0 0 1 1.2
4 0 0 249.08 9.2
-4 0 0 221.48 9.3
-4 0 0 252.37 8.9
-5 0 0 2.6 1.7
-5 0 0 3.5 1.5
5 0 0 1.5 1.8
6 0 0 41 4.3
-6 0 0 42.8 4.2
-6 0 0 48.8 4.5
7 0 0 8 3.2
-7 0 0 4.4 2.4
-7 0 0 6.7 2.7
-8 0 0 164.58 8.8
-8 0 0 169.48 9
-9 0 0 5.8 3.1
9 0 0 1.5 3.9
-9 0 0 1.8 3.2
10 0 0 127.39 11.2
-10 0 0 124.39 8.6
-10 0 0 141.39 9.4
11 0 0 3 6
-11 0 0 -4.5 3.8
-11 0 0 -2.4 4.3
12 0 0 34.1 8.1
-12 0 0 46.1 6.7
-12 0 0 51.39 7.3
-13 0 0 -1.9 5
-13 0 0 0.1 4.9
-14 0 0 85.09 9.5
-14 0 0 89.89 10
-15 0 0 -0.7 7.1
-16 0 0 28.4 9.2
-16 0 0 39.2 9.8
-17 0 0 2.4 9.5
-17 0 0 -23.3 9
-18 0 0 3.4 12
-18 0 0 12.6 12.1
2 -1 0 85.29 3.4
-2 -1 0 84.99 3.7
2 -1 0 84.79 3.4
-2 1 0 85.39 3.4
2 1 0 92.09 3.9
-2 1 0 82.29 3.4
-3 -1 0 1377.36 41.8
3 -1 0 1456.35 41.6
3 -1 0 1428.96 41.5
-3 1 0 1421.06 41.5
-3 1 0 1423.86 41.5
3 1 0 1428.06 42.1
-4 -1 0 84.19 4.5
4 -1 0 81.79 4.3
-4 1 0 74.39 4.3
-4 1 0 82.29 4.3
4 1 0 81.09 4.7
-5 -1 0 275.47 10.4
5 -1 0 277.47 10.4
-5 1 0 264.77 10.1
5 1 0 273.87 10.9
-5 1 0 277.37 10.2
-6 -1 0 72.69 5.3
6 -1 0 65.89 5.2
-6 1 0 64.79 4.7
6 1 0 59.29 5.6
-6 1 0 67.59 4.7
7 -1 0 47.1 4.8
-7 -1 0 50.69 4.7
-7 -1 0 39.2 4.1
7 1 0 41.1 4.8
-7 1 0 46.9 4.5
-7 1 0 49.2 4.7
-8 -1 0 103.59 6.9
-8 -1 0 92.49 6.7
-8 1 0 83.29 6.4
-8 1 0 99.39 6.6
-9 -1 0 26.1 4.3
9 -1 0 41.4 5.9
-9 -1 0 18.6 3.9
9 1 0 19.7 5
-9 1 0 21.2 4.1
-9 1 0 32.2 4.6
-10 -1 0 19.9 4.4
10 -1 0 34.8 6.2
-10 -1 0 21.9 4.5
-10 1 0 23.5 4.7
10 1 0 24.1 6
-10 1 0 14.5 4.4
-11 -1 0 47.8 6.5
11 -1 0 31.5 6.8
-11 -1 0 30.9 5.4
11 1 0 28.7 7.4
-11 1 0 34.8 5.5
-11 1 0 30.8 5.9
12 -1 0 0.7 6.8
-12 -1 0 -6.3 4.2
-12 -1 0 9.9 4.6
-12 1 0 3.3 5.1
12 1 0 -2.6 7.4
-12 1 0 0.6 4.7
-13 -1 0 19 6.3
-13 -1 0 13.1 6.4
-13 1 0 10.1 6
-13 1 0 13.8 6.2
-14 -1 0 9.3 6.1
14 -1 0 -3.8 10
-14 -1 0 15.9 7.3
-14 1 0 19.8 7
14 1 0 -10.3 12
-14 1 0 22.5 7.2
-15 -1 0 1.9 7.2
-15 1 0 0.3 7.1
-15 1 0 -2.1 8.5
-16 -1 0 -6.3 7.6
-16 -1 0 4.9 7.7
-16 1 0 15.7 8.5
-16 1 0 8.7 9.2
-17 -1 0 -0.5 9.4
-17 -1 0 -3.4 9.4
-17 1 0 18.2 10.7
-17 1 0 1.1 10.3
-18 -1 0 5.8 12.2
-18 -1 0 0.9 12.5
-18 1 0 9.3 12.2
-18 1 0 -3.4 12.2
1 -2 0 987.7 28.4
1 -2 0 974.9 28.1
-1 -2 0 975.8 28.5
1 2 0 951.4 28.8
-2 -2 0 26.9 2.4
2 -2 0 30.6 2
-2 -2 0 29.2 2.6
2 -2 0 26 2
-2 2 0 27 2
2 2 0 25.9 2.3
2 2 0 27.6 2.6
-2 2 0 24.3 1.9
3 -2 0 2426.76 67.89
-3 -2 0 2169.18 68.59
3 -2 0 2392.56 67.99
3 2 0 2438.56 68.89
-3 2 0 2341.37 67.89
-3 2 0 2378.06 68.09
4 -2 0 224.38 8.3
4 -2 0 219.68 8.3
-4 -2 0 233.98 9
-4 2 0 224.78 8.3
-4 2 0 215.98 8.4
4 2 0 236.58 9.4
5 -2 0 167.58 7.3
-5 -2 0 156.78 7.5
5 -2 0 168.28 7.2
-5 2 0 180.38 7.3
5 2 0 165.08 8.3
-5 2 0 173.48 7.4
6 -2 0 25.2 3
-6 -2 0 16.4 3
6 2 0 25 4
-6 2 0 29.4 3.4
-6 2 0 20.5 2.9
-7 -2 0 -1.7 2.3
7 -2 0 1.2 2.4
-7 2 0 0.7 2.2
-7 2 0 1.5 2.2
7 2 0 3.8 3.2
-8 -2 0 3.5 3
8 2 0 4.9 3.7
-8 2 0 10.3 3.2
-8 2 0 2.2 2.5
-9 -2 0 0.7 3.1
-9 -2 0 0.1 3.1
9 -2 0 -0.1 3.8
9 2 0 -2.8 4.4
-9 2 0 2.5 3.1
-9 2 0 0.4 3
-10 -2 0 4.2 3.9
10 -2 0 -4.9 4.3
-10 -2 0 -0.2 3.8
-10 2 0 4.5 4
10 2 0 -0.7 5.2
-10 2 0 -2.6 3.4
-11 -2 0 7.1 4.7
-11 -2 0 2.5 3.9
11 -2 0 -10.6 5.5
-11 2 0 0.4 4.2
-11 2 0 0.4 4.3
11 2 0 4.6 6.5
-12 -2 0 2 5.1
-12 -2 0 4.7 5.2
12 -2 0 14.6 7.3
-12 2 0 0.3 4.9
12 2 0 -2.8 7.4
-12 2 0 -0.9 5.2
-13 -2 0 -1.3 5.4
-13 -2 0 2.4 5.4
-13 2 0 4.3 5.8
-13 2 0 6.5 5.4
-14 -2 0 12.5 6.4
-14 -2 0 12.5 6.7
14 -2 0 9.3 10.7
-14 2 0 7.6 6.7
-14 2 0 9.8 7.1
-15 -2 0 -1.7 6.4
-15 2 0 0.1 7.6
-15 2 0 -1.4 6.9
-16 -2 0 3.4 8.5
-16 -2 0 17.3 8.4
-16 2 0 14.3 9.3
-16 2 0 12.7 8.9
-17 -2 0 -9.3 8.5
-17 -2 0 -2.4 9.4
-17 2 0 -0.1 10.7
-17 2 0 5.1 10.4
0 -3 0 3.3 1
0 3 0 3.7 1
1 -3 0 5204.18 144.49
-1 -3 0 5118.59 145.09
-1 -3 0 5108.49 144.59
1 -3 0 4984.2 144.49
-1 3 0 5114.49 144.49
1 3 0 5088.99 144.59
-1 3 0 4992.6 144.59
2 -3 0 492.45 15.1
-2 -3 0 479.55 15.5
2 -3 0 473.65 14.9
-2 -3 0 471.55 15.8
-2 3 0 485.15 14.8
2 3 0 474.75 16
-2 3 0 476.05 15.2
2 3 0 473.05 15.5
3 -3 0 1949.2 55.59
-3 -3 0 1978.5 56.49
3 -3 0 1978 55.79
3 3 0 1904.91 56.89
-3 3 0 1770.32 55.89
-4 -3 0 156.58 7.4
4 -3 0 153.28 6.5
4 -3 0 160.88 6.5
-4 -3 0 154.58 7.3
-4 3 0 160.28 6.8
4 3 0 149.88 7.7
-4 3 0 161.08 6.6
5 -3 0 175.98 7.6
-5 -3 0 183.38 8.4
5 -3 0 176.78 7.5
-5 -3 0 183.98 8.9
-5 3 0 176.58 7.7
5 3 0 175.98 8.9
-5 3 0 178.28 7.8
6 -3 0 -0.2 1.8
-6 -3 0 4.9 2.7
6 -3 0 7.6 2.2
-6 3 0 4.3 2.2
6 3 0 5.5 3.1
-6 3 0 1.6 2.1
7 -3 0 68.69 5.9
-7 -3 0 83.39 6.8
7 -3 0 89.29 5.8
-7 3 0 80.69 6.2
-7 3 0 88.99 6
7 3 0 86.59 8
-8 -3 0 168.98 9.7
8 3 0 155.78 10.9
-8 3 0 181.08 9.5
-8 3 0 178.18 9.3
9 -3 0 72.09 6.7
-9 -3 0 53.69 5.9
9 3 0 61.89 8.1
-9 3 0 69.39 6.4
-9 3 0 64.79 6.4
-10 -3 0 138.99 9.9
10 -3 0 145.89 10.6
10 3 0 125.69 11.4
-10 3 0 120.19 9.4
-10 3 0 128.09 9.1
-11 -3 0 124.39 10
-11 -3 0 137.99 10.1
11 -3 0 117.59 10.5
-11 3 0 118.09 9.8
11 3 0 108.09 11.6
-11 3 0 139.69 10.8
-12 -3 0 133.09 11.8
12 -3 0 160.88 14.4
-12 -3 0 127.29 11.2
-12 3 0 154.08 11.9
-12 3 0 131.69 10.9
-13 -3 0 28.1 6.6
-13 -3 0 45.9 7.5
-13 3 0 34.4 7.2
-13 3 0 24.2 6.9
14 -3 0 5.7 9.8
-14 -3 0 7.3 6.2
-14 -3 0 6.7 7
-14 3 0 8.2 7
-14 3 0 1.6 6.4
-15 -3 0 4.8 6.8
-15 -3 0 18.5 7.5
-15 3 0 21.5 14.3
-15 3 0 23.5 8.8
-16 -3 0 5.6 7.7
-16 -3 0 -3.6 8.3
-16 3 0 -3.9 8.4
-16 3 0 11.5 9.4
-17 -3 0 14.1 10.5
-17 -3 0 -4.6 8.8
-17 3 0 4.4 11
-17 3 0 -1.1 10
0 -4 0 9335.07 264.97
0 4 0 9388.26 265.07
-1 -4 0 1223.98 35.9
1 -4 0 1205.88 35.8
1 -4 0 1241.88 36.1
-1 4 0 1216.88 36.2
1 4 0 1162.58 35.8
-1 4 0 1174.78 35.8
2 -4 0 130.39 5.1
-2 -4 0 125.59 5.9
2 -4 0 119.49 5.5
-2 -4 0 119.59 6.4
2 4 0 122.89 6.6
-2 4 0 128.69 5.9
-2 4 0 132.69 5.6
2 4 0 118.39 5.9
3 -4 0 -0.4 1.3
3 -4 0 1.7 1.2
-3 -4 0 -1.7 1.5
-3 -4 0 0.4 2.1
-3 4 0 0.7 1.3
3 4 0 -0.3 1.8
-3 4 0 -0.4 1.7
3 4 0 -2.3 1.8
-4 -4 0 403.46 14.4
-4 -4 0 385.06 14.4
4 -4 0 387.46 13.4
4 -4 0 390.66 13.3
-4 4 0 380.86 13.6
4 4 0 397.66 15.2
-4 4 0 407.26 13.9
5 -4 0 2.9 1.9
-5 -4 0 0.6 2.3
-5 -4 0 1.6 2
5 -4 0 5.5 1.8
-5 4 0 2.1 1.9
-5 4 0 4.4 2.1
5 4 0 -0.4 2.9
-6 -4 0 90.29 6.9
6 -4 0 88.79 5.8
-6 -4 0 93.29 7.1
6 -4 0 94.29 5.6
-6 4 0 98.29 6.3
-6 4 0 104.39 6.5
6 4 0 82.69 7.4
7 -4 0 197.78 9.2
7 -4 0 190.28 9
-7 -4 0 207.48 11.1
-7 -4 0 180.18 10
7 4 0 192.08 11.4
-7 4 0 196.08 9.6
-7 4 0 192.28 9.4
8 -4 0 432.36 19.8
-8 -4 0 531.35 19.6
-8 -4 0 517.15 20.8
-8 4 0 541.25 19.1
-8 4 0 507.35 19.1
-9 -4 0 63.19 8.1
-9 -4 0 46.9 5.8
9 -4 0 79.09 7.4
-9 4 0 55.79 6.2
-9 4 0 56.19 6
9 4 0 57.09 7.5
10 -4 0 234.48 13.3
-10 -4 0 253.67 15.7
-10 -4 0 252.97 13.5
-10 4 0 263.87 13.3
10 4 0 228.58 15.3
-10 4 0 259.97 13.2
-11 -4 0 10 5.2
11 -4 0 -4.2 5.3
-11 -4 0 -4.5 6.4
-11 4 0 6.3 5
11 4 0 8.5 7.3
-11 4 0 10.3 4.8
12 -4 0 22.5 7.8
-12 -4 0 40.1 7.2
-12 -4 0 40.2 6.8
-12 -4 0 42.6 9.4
-12 4 0 40.9 7.5
-12 4 0 29.6 6.8
-13 -4 0 6.3 5.9
-13 -4 0 -12.2 9.2
-13 -4 0 -6 5.3
-13 4 0 -8.5 5.6
-13 4 0 2.9 5.9
-14 -4 0 -3 6.2
-14 -4 0 3.8 6.5
14 -4 0 4.6 11.4
-14 4 0 -5.9 6.6
-14 4 0 5.2 6.7
-15 -4 0 3.5 6.9
-15 -4 0 -3.7 6.2
-15 4 0 7.6 8.1
-16 -4 0 3 8.3
-16 -4 0 1.2 8.4
-16 4 0 5.2 9.5
-16 4 0 3 9.4
-17 -4 0 11.1 10.2
-17 -4 0 1.6 10.5
-17 4 0 8.8 11.7
-17 4 0 -19.5 10.5
0 -5 0 4.2 1.7
0 5 0 -0.5 1.6
0 5 0 -1.3 1.6
1 -5 0 1031 30.3
1 -5 0 953 30.6
-1 -5 0 1050.29 30.3
-1 5 0 909.41 34.2
1 5 0 990 30.4
2 -5 0 8.8 1.9
-2 -5 0 7.7 2
2 -5 0 8.3 1.9
2 5 0 5.9 2
-2 5 0 5 2
-3 -5 0 328.47 13
3 -5 0 324.37 11.6
3 -5 0 356.36 12.1
-3 -5 0 317.17 12.3
-3 5 0 356.76 12.4
-3 5 0 338.37 11.7
3 5 0 305.47 13
4 -5 0 206.28 8.2
-4 -5 0 213.48 9.9
-4 -5 0 215.88 9.5
4 -5 0 200.78 8.4
4 5 0 214.88 10.5
4 5 0 217.98 9.6
-4 5 0 210.78 9
-4 5 0 196.28 8.1
5 -5 0 428.16 14.8
-5 -5 0 447.06 16.5
5 -5 0 416.86 15
-5 -5 0 423.26 16.1
-5 5 0 435.76 15.5
-5 5 0 413.96 14.6
-5 5 0 426.36 15.5
5 5 0 419.46 17
6 -5 0 1022.4 31.6
6 -5 0 1003.7 31.3
-6 -5 0 1003.6 32.7
-6 -5 0 974.5 32.9
-6 5 0 961.1 31.9
-6 5 0 1002.4 31.9
6 5 0 1006.9 34.1
-7 -5 0 3.4 3.6
-7 -5 0 2.9 3.5
7 -5 0 -0.2 2.3
7 -5 0 1.6 2.3
-7 5 0 3.5 2.9
7 5 0 8.1 4.4
-7 5 0 5.3 3
8 -5 0 76.69 6.6
8 -5 0 104.39 7.4
-8 -5 0 89.89 8.3
-8 -5 0 96.59 8.4
-8 5 0 90.09 7.2
8 5 0 75.49 8.2
-8 5 0 94.99 7.7
9 -5 0 -0.3 3.2
9 -5 0 2.1 3.6
-9 -5 0 3.2 4.7
-9 -5 0 -0.5 3.6
-9 5 0 -3.3 3.1
9 5 0 2.1 5.5
-9 5 0 -1.1 3.6
-10 -5 0 2.1 4.1
10 -5 0 7.6 4.2
-10 -5 0 -3.3 5.3
-10 5 0 0.5 4.2
-10 5 0 3 4.2
10 5 0 -1.5 6.8
-11 -5 0 114.89 11.9
-11 -5 0 131.49 11.3
11 -5 0 117.59 10.7
-11 5 0 139.19 11.1
11 5 0 129.69 13.2
-11 5 0 124.39 10.4
-12 -5 0 31.4 9.4
12 -5 0 36.3 8
-12 -5 0 30.6 6.4
-12 5 0 40.3 7.6
-12 5 0 39.1 7.6
-13 -5 0 0.8 9.6
-13 -5 0 -7.8 5.2
-13 -5 0 0 5.5
-13 5 0 1.5 6.3
-13 5 0 -0.3 5.9
-14 -5 0 7.3 6.8
-14 -5 0 1.2 6.3
-14 5 0 -0.9 7
-14 5 0 -2.6 6.5
-15 -5 0 15.1 7.7
-15 5 0 1.9 7.4
-16 -5 0 -0.2 8.6
-16 -5 0 2.1 8.2
-16 5 0 12.6 9.8
-16 5 0 -0.5 9.3
-17 -5 0 11.4 10.1
-17 -5 0 1.7 9.3
-17 5 0 15.7 11.8
-17 5 0 6.7 11.4
0 -6 0 315.47 11.7
0 6 0 322.17 11.6
1 -6 0 7.3 2.5
1 -6 0 7.1 2
-1 -6 0 5.8 1.9
-1 -6 0 9.6 2.1
-1 6 0 4.3 2
-2 -6 0 48 4.9
-2 -6 0 53.69 4.3
2 -6 0 50.69 4.1
2 -6 0 54.19 4
-2 6 0 51.09 4.2
2 6 0 37.2 4.6
-2 6 0 55.79 4.6
-3 -6 0 75.39 6.3
3 -6 0 68.99 4.6
3 -6 0 66.99 3.9
-3 -6 0 75.59 5
3 6 0 55.89 5.4
-3 6 0 67.49 4.8
-3 6 0 78.79 5.3
4 -6 0 238.28 9.4
-4 -6 0 234.08 10.4
4 -6 0 236.38 9.7
-4 -6 0 247.78 11.4
-4 6 0 222.28 9.9
4 6 0 254.47 10.7
4 6 0 239.58 11.5
-4 6 0 219.78 9.4
-5 -6 0 197.58 10.1
5 -6 0 185.98 8.6
-5 -6 0 177.08 9.4
5 -6 0 181.38 8.1
-5 6 0 186.28 9
-5 6 0 174.38 8.2
5 6 0 176.98 10.5
6 -6 0 4.4 2.6
-6 -6 0 -0.4 2.8
6 -6 0 -0.2 2.1
-6 -6 0 1.2 3.4
-6 6 0 2.1 2.8
-6 6 0 1 2.8
-6 6 0 -2.4 2.2
6 6 0 3.5 4.3
-7 -6 0 260.07 12.7
7 -6 0 233.28 10.9
7 -6 0 237.98 10.6
-7 -6 0 228.18 12.5
-7 6 0 245.58 11.6
7 6 0 199.28 15.4
-7 6 0 251.47 11.8
-7 6 0 255.47 10.7
8 -6 0 228.38 11.3
-8 -6 0 225.88 13.2
8 -6 0 240.08 11.1
-8 -6 0 235.18 12.7
-8 6 0 225.68 12
8 6 0 231.48 14.9
-8 6 0 246.68 12.3
9 -6 0 9.5 3.7
-9 -6 0 8.6 5.3
9 -6 0 15.1 4.2
-9 -6 0 6.5 4.8
-9 6 0 8.7 4.2
9 6 0 -4.1 6
-9 6 0 7.1 4
10 -6 0 108.09 9.7
-10 -6 0 105.19 9.8
10 -6 0 105.99 9.4
-10 -6 0 97.99 10.2
-10 6 0 132.79 10.5
10 6 0 95.09 11
-10 6 0 106.79 10
11 -6 0 60.29 7.6
-11 -6 0 65.09 9.4
-11 -6 0 55.19 7.4
-11 6 0 55.49 7.9
11 6 0 56.99 13.5
-11 6 0 56.69 7.6
12 -6 0 25.4 7
-12 -6 0 22.3 6.7
-12 -6 0 20.9 9.3
-12 6 0 23.8 6.7
-12 6 0 21.8 6.9
-13 -6 0 1.6 5.9
-13 -6 0 3.2 9.2
-13 6 0 5.5 6.6
-13 6 0 -0.7 6.6
-14 -6 0 3.4 6.7
-14 -6 0 -3.6 6.6
-14 6 0 4.9 7.8
-14 6 0 -3.4 7.3
-15 -6 0 -3.5 8.6
-15 -6 0 8.9 8
-15 6 0 15.3 13.5
-15 6 0 5.6 8.8
-16 -6 0 -8.3 8.2
-16 -6 0 -15.5 7.8
-16 6 0 9.9 10.4
-16 6 0 7.4 9.6
-17 -6 0 3.7 9.7
-17 -6 0 -15.1 9.9
-17 6 0 -9.2 11.3
-17 6 0 21.1 11.9
0 -7 0 -0.9 1.8
0 7 0 3.7 2
0 7 0 4.6 2.2
-1 -7 0 101.79 5.8
1 -7 0 91.19 6.4
1 -7 0 89.49 5.5
-1 7 0 95.99 6
1 7 0 95.39 5.8
2 -7 0 677.13 22.7
-2 -7 0 691.83 22.9
-2 -7 0 705.03 24.2
2 -7 0 673.13 22.7
2 7 0 703.63 23.2
-2 7 0 708.23 23.1
3 -7 0 2222.08 65.19
-3 -7 0 2208.28 66.49
3 -7 0 2237.88 66.09
-3 -7 0 2264.77 67.69
-3 7 0 2144.49 66.19
-3 7 0 2224.88 66.49
3 7 0 2304.67 66.89
4 -7 0 285.97 11.3
4 -7 0 291.97 11.7
-4 -7 0 292.37 12.4
-4 -7 0 299.97 13.5
4 7 0 292.87 12.5
-4 7 0 276.27 11.6
-4 7 0 305.47 12.4
4 7 0 293.07 13.8
5 -7 0 30.2 3.8
-5 -7 0 24.7 4.7
-5 -7 0 31.8 4.6
5 -7 0 34.2 3.7
-5 7 0 29.4 4.3
5 7 0 30.8 4.6
-5 7 0 30.1 4.3
5 7 0 26.6 5.2
-6 -7 0 413.76 17.3
6 -7 0 431.26 15.4
-6 -7 0 402.96 17.1
6 -7 0 424.16 15.8
6 7 0 435.16 18.9
-6 7 0 395.26 15.7
-6 7 0 440.96 16.6
-7 -7 0 -0.3 3.8
7 -7 0 3.5 2.6
-7 -7 0 5.9 4
-7 7 0 4 3.3
-7 7 0 2.5 3
7 7 0 12.6 5.5
8 -7 0 3 3.1
-8 -7 0 5.1 4.1
8 -7 0 -3.7 3.1
-8 7 0 5.1 4.1
-8 7 0 5.3 3.4
-8 7 0 -2.1 3.5
8 7 0 6 5.7
-9 -7 0 248.58 15.1
-9 -7 0 286.47 15
9 -7 0 272.47 12.7
9 -7 0 276.17 13.3
-9 7 0 297.47 13.1
-9 7 0 262.57 14
-9 7 0 247.98 13.8
9 7 0 264.77 17.8
-10 -7 0 24.5 7
-10 -7 0 10 5.7
10 -7 0 30.2 5.8
10 -7 0 21.1 5.5
-10 7 0 20.6 5.5
10 7 0 18.9 8.6
-10 7 0 21.1 5.8
-10 7 0 19 5.6
-11 -7 0 -3.6 7.3
-11 -7 0 1.2 5.7
11 -7 0 -12.7 5.2
11 -7 0 0.8 5
-11 7 0 3.5 5.3
-11 7 0 -3.7 5.1
-11 7 0 -0.6 5.5
-12 -7 0 5.4 6.1
12 -7 0 7.3 7
-12 -7 0 10.3 8.2
-12 7 0 -1.7 6
-12 7 0 9.4 6.5
-12 7 0 0.5 6.3
-13 -7 0 12.1 6.5
-13 -7 0 13.7 10
-13 7 0 5.6 7.1
-13 7 0 13.9 7.6
-13 7 0 19.1 8
-14 -7 0 7.4 8
-14 7 0 0.7 7.8
-14 7 0 4.1 7.5
-14 7 0 -7.8 7.6
-15 -7 0 -0.1 7.6
-15 -7 0 6.2 7.8
-15 7 0 12.4 9.9
-15 7 0 2.6 8.6
-16 -7 0 7.6 8.7
-16 -7 0 7.5 8.6
-16 7 0 -4.5 11.3
-16 7 0 -3.3 10.1
-16 7 0 -6.3 10
-17 -7 0 -7 10.5
-17 -7 0 3.8 10.6
-17 7 0 10.5 11.6
-17 7 0 5 13.5
-17 7 0 -17.3 11.8
0 -8 0 1241.18 39.2
0 8 0 1301.27 39.3
0 8 0 1257.27 39.4
-1 -8 0 265.57 11
1 -8 0 259.37 11.9
1 -8 0 254.47 10.6
1 8 0 251.67 10.9
-1 8 0 249.78 10.8
2 -8 0 204.58 9.5
-2 -8 0 195.08 10.8
2 -8 0 192.28 8.9
-2 -8 0 195.28 9.2
-2 8 0 192.48 9.5
2 8 0 187.28 9.5
-3 -8 0 183.58 10.6
3 -8 0 164.68 8.3
3 -8 0 162.38 7.8
-3 -8 0 171.68 8.7
-3 8 0 159.38 9
3 8 0 158.68 9
-3 8 0 170.58 9
-4 -8 0 230.98 11.1
-4 -8 0 242.58 12.6
4 -8 0 228.58 10
4 -8 0 240.58 9.2
4 -8 0 252.77 10.8
-4 8 0 244.28 11.1
4 8 0 242.08 11.6
-4 8 0 217.78 10.8
5 -8 0 15.8 2.9
-5 -8 0 24.6 5.3
5 -8 0 22.1 3.9
-5 -8 0 17.8 4
-5 8 0 16.3 3.7
5 8 0 29.3 6
5 8 0 24.1 4.4
-6 -8 0 153.28 10.5
6 -8 0 153.08 8.1
6 -8 0 157.38 8.6
-6 -8 0 169.58 10.2
6 8 0 156.18 10.3
-6 8 0 166.38 9.8
-6 8 0 149.99 8.8
7 -8 0 11.5 3.4
-7 -8 0 16.9 5
-7 -8 0 14.8 4.9
7 8 0 6.4 5.3
-7 8 0 10.2 3.9
-7 8 0 13.6 3.9
8 -8 0 6.6 3.7
-8 -8 0 7.5 4.8
8 -8 0 4.8 3.2
-8 -8 0 8 4.9
8 8 0 8.1 6.5
-8 8 0 6.1 3.8
-8 8 0 0.5 3.7
-9 -8 0 43.2 7.6
9 -8 0 39 5.4
9 -8 0 38.3 5.8
-9 -8 0 41.6 6.6
9 8 0 42.4 8.7
-9 8 0 48.7 6.5
-9 8 0 34.5 6.2
-10 -8 0 -12.6 6.3
10 -8 0 1.5 4.5
10 -8 0 1.4 4.7
-10 -8 0 -5 4.9
10 8 0 13.2 8.6
-10 8 0 1.4 5.4
-10 8 0 0.5 4.6
-11 -8 0 83.19 10.9
11 -8 0 59.99 7.8
11 -8 0 48.3 7.3
-11 -8 0 78.09 9.3
-11 8 0 64.19 8.7
-11 8 0 71.09 8.4
-11 8 0 65.59 8.8
-12 -8 0 22.7 7.3
12 -8 0 14 7.5
-12 -8 0 33.4 9.9
-12 8 0 2 6.3
-12 8 0 -1.7 6.3
-12 8 0 11.2 6.7
-13 -8 0 28.3 10.9
-13 -8 0 8.3 7
-13 8 0 2.6 7.6
-13 8 0 14.5 7.6
-13 8 0 14.4 7.7
-14 -8 0 -20.2 11.5
-14 8 0 -7.3 7.7
-14 8 0 17.7 8.8
-14 8 0 18.5 9.1
-15 -8 0 0 8.3
-15 -8 0 8.5 8.7
-15 8 0 4.3 9.9
-15 8 0 -5.5 8.7
-15 8 0 4.8 9.8
-16 -8 0 3.7 8.5
-16 -8 0 1.5 9.8
-16 8 0 -1 10.4
-16 8 0 -5.9 11.2
-16 8 0 -11.7 11.2
-17 -8 0 17.2 11.5
-17 -8 0 2 11.4
-17 8 0 -19 11.6
-17 8 0 3.6 13.9
0 -9 0 1.9 2.4
0 9 0 2.1 2.6
0 9 0 -0.1 2.5
-1 -9 0 2.5 2.7
1 -9 0 2.7 3.6
1 -9 0 4.6 2.7
-1 9 0 1.8 2.8
1 9 0 1.2 2.8
-2 -9 0 4.8 2.7
2 -9 0 2.2 3.4
-2 -9 0 7.1 3
2 -9 0 2.1 2.8
-2 9 0 6.3 3
2 9 0 2.9 2.8
3 -9 0 49.7 5
-3 -9 0 25.7 4.1
-3 -9 0 49.5 6.1
3 -9 0 26.4 3.8
-3 9 0 32.8 7.9
3 9 0 33.3 4.6
4 -9 0 4 2.8
-4 -9 0 7.2 3.3
4 -9 0 5.4 2.2
-4 -9 0 -2.8 3.7
4 9 0 -1 3.2
-4 9 0 10.5 6.6
-4 9 0 5 3.2
5 -9 0 552.44 19.4
5 -9 0 541.15 19.8
-5 -9 0 536.15 20.8
-5 -9 0 546.55 21.8
5 9 0 532.05 20.9
-5 9 0 571.14 21
-6 -9 0 15.8 5.4
6 -9 0 11.3 5.7
6 -9 0 15.7 3.2
-6 -9 0 8.6 4.2
6 9 0 10.6 4.3
6 9 0 4.4 5.2
-6 9 0 14.6 4.2
-6 9 0 8.5 4.1
7 -9 0 16 3.5
7 -9 0 21 4.1
-7 -9 0 8.7 5.2
-7 -9 0 15.5 5
7 9 0 3 5.6
-7 9 0 11.8 4.4
-7 9 0 11.7 4.3
-8 -9 0 2.9 4.9
8 -9 0 2.4 3.8
8 -9 0 1.4 3.3
-8 -9 0 -2.6 4.8
8 9 0 6.6 7
-8 9 0 -2.2 4.1
-8 9 0 -3.1 3.9
9 -9 0 58.79 6.8
-9 -9 0 35.9 6.7
-9 -9 0 38.4 7.4
9 -9 0 49.2 6
-9 9 0 50.39 6.8
-9 9 0 37.5 6.7
9 9 0 52.89 10.2
10 -9 0 38.4 6.3
10 -9 0 37.7 6.2
-10 -9 0 32.9 8.1
-10 -9 0 48.5 8.1
-10 9 0 39.4 7.3
10 9 0 40.1 10.3
-10 9 0 43.6 6.9
-11 -9 0 8.5 8.5
11 -9 0 4.7 5.6
11 -9 0 8.5 5.8
-11 -9 0 8.1 6.2
-11 9 0 16.6 6.6
-11 9 0 5.5 6.4
12 -9 0 20 7.4
-12 -9 0 8.6 6.6
-12 -9 0 2.2 9.3
12 -9 0 3.6 7
-12 9 0 15.4 7.5
-12 9 0 7.2 7.3
-13 -9 0 -7.8 10.9
-13 -9 0 -0.2 6.6
-13 9 0 0.9 7.8
-13 9 0 10.1 8
-14 -9 0 -25.8 15.3
-14 -9 0 12.7 8.1
-14 9 0 4.3 8.9
-14 9 0 -5.6 8.3
-15 -9 0 5.3 9
-15 9 0 6.5 10.7
-15 9 0 19.6 10.4
-16 -9 0 0.4 8.9
-16 -9 0 -5 9.8
-16 9 0 -3.3 11.2
-16 9 0 12.2 12.7
-17 -9 0 15.1 11.7
-17 -9 0 5.2 10.7
-17 9 0 -0.1 13.6
0 -10 0 496.85 18.5
0 10 0 478.95 18.3
0 10 0 503.45 19
-1 -10 0 1067.49 35.4
1 -10 0 1088.49 37.1
1 -10 0 1102.69 35.5
1 10 0 1122.99 36
-1 10 0 1119.39 35.7
-2 -10 0 301.67 13.3
2 -10 0 303.27 13.8
-2 -10 0 307.37 13.5
2 -10 0 311.17 13.2
2 10 0 312.57 13.7
-2 10 0 325.27 13.6
-3 -10 0 -2.4 4.1
3 -10 0 1.9 3
-3 -10 0 -0.5 2.8
3 -10 0 -0.3 2.8
-3 10 0 4.3 3.4
3 10 0 0 3.1
-4 -10 0 -2.2 3
4 -10 0 4 3.3
-4 -10 0 3.2 4.5
4 -10 0 -0.7 2.3
-4 10 0 2.1 3.5
4 10 0 -0.1 3.3
-5 -10 0 123.69 11.1
5 -10 0 123.19 7.8
-5 -10 0 127.39 9.2
-5 10 0 107.59 9
-5 10 0 127.29 9
5 10 0 109.59 9.2
-6 -10 0 10.9 4.4
6 -10 0 10.3 3.9
-6 -10 0 4 5
-6 10 0 1.9 4
-6 10 0 8.9 4.3
6 10 0 8.2 4.7
-7 -10 0 98.39 9.6
7 -10 0 87.39 6.7
-7 -10 0 84.19 9.2
7 -10 0 87.19 7.6
-7 10 0 84.79 8.5
-7 10 0 72.29 7.6
7 10 0 79.89 9.6
-8 -10 0 5.7 5.7
-8 -10 0 6.8 5.7
8 -10 0 12.5 4.6
8 -10 0 17 4.5
-8 10 0 12.6 5.3
8 10 0 7.6 7.9
-8 10 0 10.8 5.3
-9 -10 0 9.6 6.7
9 -10 0 11.8 5.2
9 -10 0 8.2 4.5
-9 -10 0 14 6.3
-9 10 0 10.7 5.4
-9 10 0 7.8 5.6
9 10 0 8 8.1
-10 -10 0 25.3 8.2
10 -10 0 9.5 5.4
10 -10 0 23.2 6.1
-10 -10 0 6.6 6.7
10 10 0 27.6 10.5
-10 10 0 17.1 6.5
-10 10 0 4.9 6.1
-11 -10 0 3.1 6.8
-11 -10 0 -7.6 7.8
11 -10 0 4 6.6
11 -10 0 6.6 5.6
-11 10 0 11.1 7.1
-11 10 0 -1.4 6.4
-12 -10 0 5.5 9.1
-12 -10 0 -4.1 6.8
12 -10 0 -14.3 6.5
-12 10 0 -1.7 7.1
-12 10 0 -2.3 7.2
13 -10 0 43.1 9.9
-13 -10 0 39.6 9.3
-13 -10 0 14.3 14.4
-13 10 0 48.3 10.1
-13 10 0 36.5 9.9
-14 -10 0 -36.2 13.1
-14 -10 0 -8.6 8.1
-14 10 0 -6.2 9.5
-14 10 0 -6.1 8.5
-15 -10 0 -3 8.3
-15 10 0 9.6 10.3
-15 10 0 -8.8 10.8
-16 -10 0 -4.4 9.9
-16 10 0 -2.7 12.1
-16 10 0 10.2 13.5
0 -11 0 13.8 5.5
0 11 0 24.5 4.6
1 -11 0 8.2 4.8
1 -11 0 13.8 4.1
-1 -11 0 12.9 4
-1 11 0 16.8 4.2
1 11 0 14.1 4.2
2 -11 0 59.09 5.9
2 -11 0 79.49 7.7
-2 -11 0 61.59 6.1
2 11 0 51.59 5.9
-2 11 0 73.59 6.9
3 -11 0 17 4.2
-3 -11 0 5.1 4.9
3 -11 0 6.8 3.4
-3 -11 0 10.5 3.9
-3 11 0 5.8 3.8
3 11 0 4.2 3.9
-4 -11 0 1.5 5
4 -11 0 -0.3 2.7
4 -11 0 -4.6 5
-4 -11 0 10.6 4.1
4 11 0 -3.8 3.7
-4 11 0 3.2 3.7
-5 -11 0 7.8 4.1
5 -11 0 6.5 3.5
5 -11 0 6.7 2.6
5 -11 0 9.9 3.8
-5 -11 0 2.4 5.4
-5 11 0 3 4.6
5 11 0 2.2 4.3
-5 11 0 2.5 3.8
-6 -11 0 49.1 7.9
6 -11 0 34.5 5.4
6 -11 0 28.7 4.3
-6 11 0 14 5.2
6 11 0 26.8 5.8
-6 11 0 26.7 5.5
-7 -11 0 -0.4 5.4
7 -11 0 0.6 3.7
7 -11 0 0.3 3.3
-7 -11 0 -2.3 5.1
-7 11 0 1.3 4.9
-7 11 0 -1.5 4.4
7 11 0 1.1 4.7
-8 -11 0 -3.4 5.5
8 -11 0 4.2 4.9
-8 -11 0 7.6 5.8
8 -11 0 1.5 3.9
-8 11 0 3.5 5.2
8 11 0 -1.2 8.3
-8 11 0 -3.5 5
9 -11 0 68.39 7.5
-9 -11 0 53.39 8.4
9 -11 0 61.69 6.7
-9 -11 0 75.19 10
9 11 0 49.1 10.8
-9 11 0 60.29 8.1
-9 11 0 64.59 8.6
10 -11 0 -4.5 5.3
-10 -11 0 -1.1 6.4
-10 -11 0 -0.4 7.7
10 -11 0 -1.7 5
10 11 0 2.7 10.2
-10 11 0 0.5 6.4
-10 11 0 -1.8 6.4
-11 -11 0 -1.1 9
-11 -11 0 10.7 8
11 -11 0 19.1 6.9
11 -11 0 9.6 6.5
11 11 0 0.5 11.9
-11 11 0 7.3 7.2
-11 11 0 10.4 7.4
-12 -11 0 9.7 7.6
-12 -11 0 16.2 10.3
12 -11 0 12.4 7.3
-12 11 0 4.1 7.3
-12 11 0 2.9 8.2
-13 11 0 12.8 10
-13 11 0 18.1 9.4
-14 -11 0 7.1 9.3
-14 11 0 3 10.8
-15 -11 0 13.2 10.3
-15 11 0 4.9 12.6
-15 11 0 6.9 11.4
-16 -11 0 6.8 11.6
-16 11 0 27.4 13.3
-16 11 0 22.6 15.6
0 -12 0 27.9 6.6
1 -12 0 36.6 6.9
-1 -12 0 32.2 6.1
1 12 0 29.4 5.1
-1 12 0 21.7 4.7
-1 12 0 26.5 5.2
2 -12 0 87.49 9
-2 -12 0 107.39 8.9
2 -12 0 108.19 10
2 12 0 106.89 9.2
-2 12 0 104.29 8.3
-3 -12 0 56.29 8.1
3 -12 0 68.09 7
3 -12 0 50.39 6.2
-3 -12 0 63.59 6.7
-3 -12 0 44.8 5.7
-3 12 0 56.19 6.5
3 12 0 52.49 6.8
4 -12 0 53.49 5.6
4 -12 0 48.4 5.9
-4 -12 0 49.5 6.3
-4 -12 0 53.99 8.2
-4 12 0 40.3 6
4 12 0 49.1 6.7
5 -12 0 122.89 7
-5 -12 0 101.79 10.2
5 -12 0 120.69 9
5 -12 0 131.49 8.9
5 12 0 124.59 10.8
-5 12 0 107.09 10.1
-5 12 0 115.19 10.2
6 -12 0 101.99 8.3
-6 -12 0 84.89 10.1
-6 -12 0 107.19 10.6
6 -12 0 99.89 8.5
-6 12 0 126.19 10.6
-6 12 0 109.99 10.3
6 12 0 87.19 9
7 -12 0 54.19 6
-7 -12 0 47.2 7.5
7 -12 0 43.9 6.2
-7 -12 0 38.9 8.1
7 12 0 42.9 7.5
-7 12 0 40 7.1
-7 12 0 52.29 7.5
8 -12 0 70.09 7
-8 -12 0 73.29 9.8
8 -12 0 102.09 8.9
-8 -12 0 77.29 9.6
-8 12 0 96.09 9.7
-8 12 0 70.09 8.6
-9 -12 0 105.09 11.4
9 -12 0 100.99 9.8
9 -12 0 99.69 9.4
-9 -12 0 101.89 11.1
-9 12 0 113.89 12.2
-9 12 0 120.19 11.5
10 -12 0 6 5.6
-10 -12 0 -6.9 7.5
10 -12 0 -2 5.3
-10 -12 0 -5.8 6.3
-10 12 0 0.9 6.1
10 12 0 12.7 11.6
-10 12 0 -0.4 7.1
11 -12 0 4 6.7
-11 -12 0 9.5 10
-11 -12 0 6.7 7.5
11 -12 0 -2.5 7.2
11 12 0 9.4 13.3
-11 12 0 -4.5 6.1
-11 12 0 -0.1 7.7
-12 -12 0 12.3 11
12 -12 0 -15.6 8.3
-12 -12 0 10 8.3
-12 12 0 6.7 8.9
-12 12 0 10.8 8.1
-13 -12 0 4.2 8.8
-13 12 0 14.5 10.2
-13 12 0 -13.8 8.8
-14 -12 0 7.8 9.9
-14 12 0 -11.9 11
-14 12 0 4.8 11
-15 -12 0 14.7 10.4
-15 12 0 -4.7 11.2
-15 12 0 10.8 13.8
-16 -12 0 20 12.7
-16 12 0 -9 13.4
-16 12 0 8.9 16
0 -13 0 25.9 7.4
0 -13 0 18.3 4.9
0 13 0 25.1 5.1
-1 -13 0 85.69 8.2
1 -13 0 63.49 6.7
1 -13 0 74.59 9.2
-1 13 0 59.69 6.7
1 13 0 70.99 7.6
-1 13 0 72.59 7.7
-2 -13 0 55.19 6.6
2 -13 0 50.69 7.5
2 -13 0 47.5 6.3
-2 13 0 39.6 6
2 13 0 49.1 6.7
-3 -13 0 -7.3 3.8
-3 -13 0 2.6 5.9
3 -13 0 -7.5 3.8
3 -13 0 -0.1 4.4
-3 13 0 1.6 4
3 13 0 -4.1 4.2
-4 -13 0 -1.7 5.7
4 -13 0 1.4 4.1
4 -13 0 0.6 3.7
-4 -13 0 5.7 4.5
-4 -13 0 -1.4 4.3
-4 13 0 -2 4.2
4 13 0 -5.1 4.3
-5 -13 0 14.4 6.7
5 -13 0 -3.3 4.2
-5 -13 0 4.6 5.1
5 -13 0 2.1 3.8
5 -13 0 10.7 3.4
-5 13 0 2.2 5
5 13 0 14.1 5.5
-6 -13 0 21.8 7.7
6 -13 0 22 4.9
-6 -13 0 9.5 5.9
6 -13 0 16.4 5.2
-6 13 0 6.1 5.6
6 13 0 13.2 6.2
-6 13 0 14.9 6.3
-7 -13 0 29.1 7.1
7 -13 0 25.6 5.3
7 -13 0 17.9 5.6
-7 -13 0 24.3 7.6
-7 13 0 30.7 7.1
7 13 0 24.9 6.8
-7 13 0 25.4 6.5
-8 -13 0 11.4 7.3
8 -13 0 9.8 5.7
8 -13 0 9.4 4.7
-8 -13 0 -5 6.1
8 13 0 -1.2 5.8
-8 13 0 5.3 6.6
-8 13 0 11 6.8
-9 -13 0 15.6 8.1
9 -13 0 21.1 5.7
-9 -13 0 11.6 7.4
9 -13 0 10.8 6.1
-9 13 0 9.9 7
-9 13 0 13.1 7.6
-10 -13 0 -7.5 6.8
-10 -13 0 6.4 8.1
10 -13 0 16.7 6.9
10 -13 0 17.7 6.2
-10 13 0 0.1 6.6
-10 13 0 -1.4 7.7
-11 -13 0 18.3 10.5
-11 -13 0 6.6 8.1
11 -13 0 11.8 7.5
-11 13 0 13.6 8
-11 13 0 6 8.4
12 -13 0 -15.4 7.5
-12 -13 0 -6.1 8.3
-12 -13 0 6.4 13.7
-12 13 0 -5 9.6
-12 13 0 4.8 8.5
-13 -13 0 9.6 9.2
-13 -13 0 14.8 14.7
-13 13 0 12.9 11.2
-14 -13 0 44.8 11.9
-14 13 0 43.5 12.1
-14 13 0 41.6 13.8
-15 -13 0 0.4 11.4
-15 13 0 -2.9 14.1
-15 13 0 -3.4 12.3
0 -14 0 28.8 5.7
0 -14 0 21 8.4
0 14 0 35 6
-1 -14 0 42 6.4
1 -14 0 45.6 8.1
1 -14 0 44.8 6.4
-1 14 0 43.5 6.7
-1 14 0 38 6.1
1 14 0 28.5 6.2
-2 -14 0 68.69 7.5
2 -14 0 74.09 7.7
2 -14 0 80.29 9.2
-2 14 0 60.59 7.4
2 14 0 76.29 8.4
3 -14 0 20.1 5
3 -14 0 25.7 6.2
-3 -14 0 40.5 8.4
-3 -14 0 6.6 5
-3 14 0 18 5.7
3 14 0 22.1 6
4 -14 0 0.4 4.2
-4 -14 0 -8.5 4.4
-4 -14 0 -3 6
4 -14 0 0.1 4.3
-4 -14 0 7.3 4.7
4 14 0 3 5.1
-4 14 0 1.1 4.8
5 -14 0 11.8 3.9
5 -14 0 12.4 5.4
-5 -14 0 12.1 7
-5 -14 0 10.2 5.5
5 14 0 17.2 6.6
-5 14 0 15 5.7
-6 -14 0 9.7 6
-6 -14 0 4.9 7
6 -14 0 2.2 5.1
6 -14 0 4.6 4.7
6 14 0 -2 5.9
-6 14 0 15.9 6.4
7 -14 0 7.8 5.7
7 -14 0 9.8 5.1
-7 -14 0 8 7.2
-7 -14 0 10.2 6.8
-7 14 0 6.8 6.6
-7 14 0 8.1 6.1
7 14 0 9.8 6.3
8 -14 0 44.8 7.6
-8 -14 0 55.39 10.1
8 -14 0 53.49 6.8
-8 -14 0 41.6 8.6
-8 14 0 62.59 9.4
-8 14 0 59.39 9.3
8 14 0 56.89 9.5
-9 -14 0 146.19 14.1
-9 -14 0 163.98 14.4
9 -14 0 151.08 12
9 -14 0 160.18 13.8
-9 14 0 140.19 14.4
-9 14 0 139.29 13.2
-10 -14 0 13.2 9.3
-10 -14 0 3 7.7
10 -14 0 36 7.4
10 -14 0 9.3 7.7
-10 14 0 21.3 8.1
-10 14 0 19.3 9.1
-11 -14 0 10.6 8.6
-11 -14 0 52.69 12.4
11 -14 0 23 8.8
-11 14 0 18 9.3
-11 14 0 33.3 10.3
-12 -14 0 82.79 15.1
-12 14 0 92.39 13.3
-12 14 0 133.19 14.5
-13 -14 0 7.9 10
-13 14 0 -3.4 11.1
-13 14 0 12 10.5
-14 -14 0 5.3 10.4
-14 14 0 19.5 13.4
-14 14 0 7.2 12
-15 -14 0 2.7 12.5
-15 14 0 14.6 14.1
-15 14 0 -6.7 15.2
0 -15 0 2.7 5
0 -15 0 12.9 8.3
0 15 0 15.8 5.9
-1 -15 0 5 5.3
1 -15 0 -11.6 6.6
1 -15 0 -5.1 4.7
-1 15 0 5.2 4.8
-1 15 0 -1.2 5.3
1 15 0 1.1 4.7
2 -15 0 8.2 4.8
-2 -15 0 -6.5 5
2 -15 0 20.6 6.8
-2 15 0 -3.4 5
2 15 0 -1.4 4.8
-2 15 0 1 4.9
3 -15 0 74.89 9
3 -15 0 81.69 8.3
-3 -15 0 73.79 10.5
-3 -15 0 74.49 8.4
-3 15 0 85.79 8.8
3 15 0 77.99 9.2
-4 -15 0 3.1 7.6
4 -15 0 4.1 4.9
-4 -15 0 -0.4 5.8
4 -15 0 0.1 4.8
4 15 0 -4.3 5.4
-4 15 0 0.8 5
5 -15 0 89.39 7.9
-5 -15 0 91.69 9.6
5 -15 0 93.59 9
-5 -15 0 63.29 8.6
-5 -15 0 71.99 10.8
5 15 0 88.49 10.1
-5 15 0 78.39 8.9
-6 -15 0 9 8.3
6 -15 0 8.6 5.8
-6 -15 0 15.6 6.9
6 -15 0 15.3 5.6
-6 15 0 19.3 6.9
6 15 0 9.7 6.8
-7 -15 0 147.89 14.3
7 -15 0 147.19 11.4
-7 -15 0 138.19 13
7 -15 0 142.49 12
7 15 0 114.39 12.1
-7 15 0 151.38 14.4
8 -15 0 7.1 6.4
8 -15 0 4.2 5.6
-8 -15 0 7.2 8.3
-8 -15 0 5.4 7.8
-8 15 0 8 6.9
8 15 0 -4.2 6.9
9 -15 0 -1.7 5.6
-9 -15 0 26.4 9.1
9 -15 0 6.1 7
-9 -15 0 8.2 8.4
-9 15 0 14.1 8.5
-9 15 0 9.7 8.2
10 -15 0 16.5 7.6
-10 -15 0 33 9.6
10 -15 0 11.8 7.9
-10 -15 0 -4.2 10.5
-10 15 0 22.8 9.5
-10 15 0 7.6 8.7
-11 -15 0 30.9 12.9
-11 -15 0 23.2 9.8
-11 15 0 29 10.6
-11 15 0 13.6 9.7
-12 -15 0 21.5 10.9
-12 -15 0 5.5 21.1
-12 15 0 23.5 11.3
-13 -15 0 1 10.5
-13 15 0 12.1 12.5
-13 15 0 3.6 10.8
-14 -15 0 -16.9 10.4
-14 15 0 2.7 14
-14 15 0 -5.4 13.2
-15 -15 0 -16.6 12.8
-15 15 0 25.9 16.5
-15 15 0 -18.3 14.2
0 -16 0 34.4 6.8
0 16 0 24.6 6.9
-1 -16 0 28 10.8
1 -16 0 30 9
1 -16 0 29.1 6.4
-1 -16 0 16.9 6.5
-1 16 0 40.8 7.7
1 16 0 19.2 6.7
2 -16 0 12.2 6
-2 -16 0 23.6 6.8
2 -16 0 18.9 7.8
2 16 0 15 6.8
-2 16 0 11.1 6
-2 16 0 18.2 6.7
-3 -16 0 0.2 8.2
3 -16 0 -2.7 6.4
-3 -16 0 6.6 6
3 -16 0 14.5 6
-3 16 0 14.3 6.4
3 16 0 10.6 6.5
-4 -16 0 -2 7.2
4 -16 0 -2.2 5.5
-4 -16 0 -1.4 6.1
4 -16 0 -0.6 5.3
-4 16 0 -11.7 5.5
4 16 0 4.4 6
-5 -16 0 46.3 7.9
-5 -16 0 41.1 9.7
5 -16 0 54.89 7.9
5 -16 0 56.79 6.6
-5 16 0 52.29 8.6
5 16 0 36.6 8.7
-6 -16 0 1.2 8.6
6 -16 0 8.3 5.7
6 -16 0 -1.9 6.1
-6 -16 0 8.6 6.9
-6 16 0 3.2 6.8
6 16 0 8 7.2
-7 -16 0 20.8 8.2
7 -16 0 9.7 6.9
-7 -16 0 22.3 9.3
7 -16 0 15.4 6.4
7 16 0 -1.8 7.2
-7 16 0 17.3 7.8
8 -16 0 5.3 7.5
8 -16 0 -0.6 6.1
-8 -16 0 16.3 8.4
-8 -16 0 17.4 9.8
-8 16 0 -2 7.3
8 16 0 -0.4 7.9
-9 -16 0 16.5 9.3
9 -16 0 10.9 6.6
-9 -16 0 12 10.3
9 -16 0 25.9 8.1
-9 16 0 19.4 9
-10 -16 0 7.7 10.9
10 -16 0 32.2 17.4
-10 -16 0 22.2 10.7
-10 16 0 15.4 9.5
-10 16 0 24.3 9.2
-11 -16 0 -3.3 11.1
-11 16 0 7.6 10
-11 16 0 -2.5 10.1
-12 -16 0 -1 17.4
-12 -16 0 -8.5 9.9
-12 16 0 -0.7 9.9
-12 16 0 -0.7 11
-13 -16 0 12 12.7
-13 16 0 10.2 12.8
-13 16 0 14.5 12.1
-14 -16 0 3.8 13.4
-14 16 0 6.7 14
-14 16 0 -22.1 14.2
0 -17 0 6.3 6.2
0 -17 0 3.9 9.2
0 17 0 -1 6
1 -17 0 -4.3 6
-1 -17 0 1.7 5.9
-1 -17 0 26.2 11.2
1 17 0 -2.9 5.5
-1 17 0 9.3 6.7
2 -17 0 60.09 8.8
2 -17 0 67.39 10.7
-2 -17 0 55.49 8.5
-2 17 0 60.69 9.2
-2 17 0 47.9 8
2 17 0 47.6 9
-3 -17 0 87.59 10.7
-3 -17 0 92.39 12.1
3 -17 0 88.39 9.3
3 -17 0 105.79 11.3
3 17 0 97.89 11.1
-3 17 0 100.59 10.8
4 -17 0 -2 6.1
-4 -17 0 -8.3 7.7
4 -17 0 2.1 5.9
-4 17 0 3.1 6.6
4 17 0 9.7 7.3
-5 -17 0 12.8 9.6
5 -17 0 8.8 6.6
5 -17 0 11.5 5.2
-5 17 0 7.5 6.9
5 17 0 4.2 7.5
6 -17 0 5.1 6
-6 -17 0 12.7 9.6
-6 -17 0 7.5 7.5
6 -17 0 8.3 4.5
6 -17 0 -4.7 6.6
-6 17 0 10.4 7.6
6 17 0 -3.6 7
-7 -17 0 4.1 7.8
7 -17 0 -11.2 5.7
-7 -17 0 6.2 9.3
7 -17 0 13.5 7.6
-7 17 0 15.6 8.4
7 17 0 4.2 7.9
8 -17 0 43.3 8.9
-8 -17 0 23.5 9.4
-8 -17 0 31.7 10.9
8 -17 0 24.8 7.2
-8 17 0 39.3 10
8 17 0 32.2 10.4
9 -17 0 6.5 8.5
-9 -17 0 21.9 11.3
-9 -17 0 20 9.6
-9 17 0 14.1 8.7
9 17 0 23.6 10
-10 -17 0 17.8 12.6
10 -17 0 -11.5 8.1
-10 17 0 7.1 9.5
-11 -17 0 3.5 9.7
-11 -17 0 15.5 13.8
-11 17 0 1.8 10.5
-12 -17 0 3.9 11.8
-12 17 0 0.4 11.4
-13 -17 0 35.2 13.6
-13 17 0 25.7 13.7
-13 17 0 35.4 13.5
-14 -17 0 -10.4 13
-14 17 0 4.8 14.9
-14 17 0 15.5 15.4
0 -18 0 49.5 8.9
0 -18 0 53.69 12.4
0 18 0 40.7 8.7
1 -18 0 36.7 7.7
-1 -18 0 26 8.2
-1 -18 0 33.9 12.6
1 -18 0 13.9 10.1
1 18 0 28.2 8.4
-1 18 0 12.7 7.3
-2 -18 0 10.2 7.4
-2 -18 0 11.4 12.2
-2 -18 0 -0.9 9.4
2 -18 0 13.6 7.8
2 18 0 9.5 7.5
-2 18 0 -1 6.9
-2 18 0 4.2 6.3
3 -18 0 11.8 7.3
-3 -18 0 3.3 9.5
3 -18 0 15.2 8.8
-3 18 0 11.3 7.6
-3 18 0 16.7 7.2
3 18 0 10.3 7.2
4 -18 0 44.6 8.5
4 -18 0 31.6 7.7
-4 -18 0 26.9 10.8
-4 18 0 49.99 9.5
4 18 0 45.7 9.8
5 -18 0 11.7 7.4
-5 -18 0 19.9 10.3
5 -18 0 13.8 5.9
-5 18 0 11 8
5 18 0 8.9 7.9
6 -18 0 11.8 8.1
6 -18 0 13.1 7.3
6 -18 0 12.2 5.4
-6 -18 0 7.7 9.5
-6 -18 0 5.4 7.8
-6 18 0 11.1 7.7
6 18 0 17.4 8.5
7 -18 0 -12.1 6.5
7 -18 0 16.1 8.7
-7 -18 0 1.4 10.2
-7 -18 0 -14.2 8.8
-7 18 0 3.4 7.9
7 18 0 2.2 8.4
-8 -18 0 26.6 10.6
8 -18 0 11.1 9.6
-8 -18 0 15.5 10.7
8 -18 0 15.8 11.3
8 18 0 -3.4 9.2
-8 18 0 14.4 9.2
-9 -18 0 0.9 19.7
-9 -18 0 6.6 9.9
9 18 0 6.8 10
-9 18 0 -14.5 8.1
-10 -18 0 0.3 9.8
-11 -18 0 17.6 11.5
-11 18 0 -11.1 11
-12 -18 0 13.3 13.3
-12 18 0 15.4 12.8
-13 -18 0 -0.4 14.3
-13 18 0 -3.6 13.5
0 -19 0 30.6 8.7
0 -19 0 19.5 12.3
0 19 0 -1.6 7.7
-1 -19 0 41.2 9.1
1 -19 0 78.29 13.9
1 -19 0 49 9.7
-1 -19 0 40.3 13.9
1 19 0 67.39 10.7
-1 19 0 55.19 9.7
-2 -19 0 140.79 19.2
2 -19 0 154.48 15.6
2 -19 0 144.59 13.4
-2 -19 0 136.89 15.2
2 19 0 123.59 13.1
-2 19 0 149.88 15.1
-3 -19 0 15.4 10.9
3 -19 0 17.1 7.9
-3 19 0 4.3 7.4
-3 19 0 0.1 7.1
3 19 0 5.1 8.2
-4 -19 0 12.9 11.1
4 -19 0 22.2 8.1
4 -19 0 4.7 7.8
4 19 0 16.8 9
-4 19 0 14.9 8
5 -19 0 -0.7 6.3
5 -19 0 -4.4 8.5
-5 -19 0 -0.2 10
5 19 0 5.3 8.7
-5 19 0 -6.3 7.5
6 -19 0 -3.6 8.8
6 -19 0 -1.4 5.3
6 -19 0 1 7.2
-6 -19 0 -0.7 9.8
-6 19 0 6.9 8.6
6 19 0 1 9.3
7 -19 0 18.8 8.9
-7 -19 0 20 10.3
-7 -19 0 22.3 11.1
-7 19 0 23 9
7 19 0 8.7 9.5
-8 -19 0 -12.4 10.3
-8 19 0 9.8 9.1
8 19 0 9.8 10.4
9 -19 0 14.2 10.5
-9 -19 0 -5.6 11.8
9 19 0 -8.6 10.9
-10 -19 0 19.8 12
-10 -19 0 68.59 27.3
-10 19 0 3.4 10.6
-11 -19 0 9.6 12.2
-11 19 0 -10.4 12.1
-12 -19 0 -10.6 13.2
-12 19 0 6.4 13.3
0 -20 0 15.1 13.2
0 -20 0 2.6 8.8
0 20 0 9.9 8.8
-1 -20 0 70.89 16.1
-1 -20 0 88.49 12
1 -20 0 96.29 15.5
1 -20 0 84.39 11.7
-1 20 0 79.09 11.9
1 20 0 94.39 12.5
-2 -20 0 0.7 14.6
-2 -20 0 -7 11
2 -20 0 -1 8.3
2 -20 0 -22.9 10.6
2 20 0 -12.6 7.6
-2 20 0 -12.3 7.6
3 -20 0 24.7 9.5
-3 -20 0 15 12
3 -20 0 9.5 10.3
-3 20 0 23.1 8.8
3 20 0 22.1 10.4
-3 20 0 18.4 9.4
4 -20 0 -8.3 9.2
-4 -20 0 2.6 11
4 20 0 11.2 8.9
-4 20 0 9.9 8.4
-4 20 0 18.7 9.7
5 -20 0 -1.2 9.8
5 -20 0 15.1 7.4
-5 -20 0 17 11.8
-5 20 0 15.2 9
5 20 0 13.2 10.1
-6 -20 0 27 11.6
6 -20 0 28 6.7
6 20 0 22 10
-6 20 0 17.8 9.9
-7 -20 0 -6 11.3
-7 20 0 3.1 9.2
7 20 0 -0.8 10.2
8 -20 0 8.3 9.6
8 20 0 22 11.6
-9 -20 0 25.4 24.5
-9 -20 0 6.8 12.5
-9 20 0 1.3 10.8
9 20 0 10.5 12.2
-10 -20 0 2.8 13.5
-10 20 0 -11.4 11.7
-11 -20 0 -1.9 12.9
-11 20 0 0.1 13.3
-12 -20 0 -4.3 15
-12 20 0 -0.5 14.7
0 -21 0 10.1 10.5
0 -21 0 -19.5 14.1
0 21 0 -4.3 8.3
-1 -21 0 12.5 11.6
1 -21 0 18.9 14.3
-1 -21 0 24.3 16.2
1 -21 0 10.8 10.7
1 21 0 5.3 8.4
-1 21 0 5 9.3
2 -21 0 46.4 13.6
2 -21 0 39.6 12.8
-2 -21 0 37.1 18.4
-2 -21 0 45.2 13.2
2 21 0 53.09 11.7
-2 21 0 47.3 11.2
-3 -21 0 58.09 21.1
3 -21 0 54.39 12.7
-3 -21 0 63.39 14.9
3 21 0 51.39 11.9
-3 21 0 36.2 10.8
-4 -21 0 11.1 11.6
4 -21 0 -6.5 9.4
-4 21 0 14.3 9.3
4 21 0 12.9 10.2
-4 21 0 -7.5 8.5
-5 -21 0 -4.5 11
5 21 0 9.2 11
-5 21 0 -10.5 8.6
6 -21 0 -0.6 6.7
-6 -21 0 -1.8 11.5
6 21 0 2.9 10.3
-6 21 0 -4.9 11.2
7 -21 0 -3.4 10.8
-7 21 0 14.9 11
7 21 0 8.2 11.2
-8 -21 0 7.2 12.6
-8 21 0 6 10.8
8 21 0 20.2 12.6
-9 -21 0 11.2 13.5
-9 21 0 12.6 12.5
9 21 0 -19.8 12.4
-10 -21 0 -16 12.6
-10 21 0 0.8 12.2
-11 -21 0 5.2 15.4
-11 21 0 -14.9 13.1
0 -22 0 12.3 16.5
0 22 0 -2 9.1
1 -22 0 15.7 15.2
-1 -22 0 21.8 17.5
1 22 0 3.3 9.5
-1 22 0 -7.6 9.1
2 -22 0 11.8 13.8
-2 -22 0 16.9 13.4
-2 -22 0 19.4 18.9
2 22 0 18.7 10.6
-2 22 0 19.2 10.3
-3 -22 0 -2.1 34.3
-3 -22 0 0.7 12.8
3 -22 0 -8.7 12.4
-3 22 0 -13.4 8.7
3 22 0 -10.9 10.3
-4 -22 0 0.9 25.7
4 -22 0 -4.5 10.8
-4 -22 0 12.4 12.9
-4 22 0 -8.8 10.2
4 22 0 6.8 10.7
-5 -22 0 5 12.5
5 -22 0 27.5 9.8
5 22 0 4 10.6
-5 22 0 23 10.4
-5 22 0 17.5 13.7
6 -22 0 -5.2 12.3
-6 22 0 7.6 11.2
6 22 0 20.3 11.8
-7 -22 0 -1.7 13.3
-7 22 0 4 11.7
7 22 0 11.6 12.7
-8 -22 0 -13.5 13.4
-8 22 0 -0.9 11.7
8 22 0 4.2 12.6
-9 -22 0 -1.3 13.7
-9 22 0 13.9 12.8
-10 -22 0 22.9 16.2
-10 22 0 -3.1 14.7
0 -23 0 2.6 18.5
0 23 0 10.6 11.5
-1 -23 0 0.8 13.4
-1 -23 0 1.6 19.6
1 -23 0 16.2 17.3
-1 23 0 -6.9 10.6
1 23 0 -16.3 9.4
-2 -23 0 16.1 25.6
-2 -23 0 30 14.5
2 -23 0 -10.5 15.3
2 23 0 11.6 11.1
-2 23 0 -5.3 10.3
3 -23 0 7.3 13.9
-3 -23 0 0.2 13.3
3 23 0 6.6 10.8
4 -23 0 -8.3 12.1
-4 -23 0 1.8 14.1
-4 23 0 -6.7 10.3
4 23 0 -9 10.9
-5 -23 0 -9.3 14.9
5 -23 0 15 10.4
5 23 0 5.3 12.6
-5 23 0 -0.6 11.3
-5 23 0 -3.8 11.2
-6 -23 0 4.3 13.8
6 -23 0 20.5 9.9
-6 23 0 2.3 11.7
6 23 0 2.3 12.1
-6 23 0 0 11.4
-7 -23 0 -3.1 15.1
7 23 0 -34.3 18.6
-7 23 0 -1.9 12.6
-8 -23 0 -3.8 15.3
-8 23 0 5.6 13.2
8 23 0 0 13.9
-9 -23 0 -15.8 14.6
-9 23 0 14.1 15
9 23 0 -8.2 15.3
0 -24 0 32.8 21
1 -24 0 25 19
-1 -24 0 1.3 25.1
-1 -24 0 -0.9 15.3
1 24 0 24.5 13.6
-1 24 0 -3.2 14.1
-2 -24 0 2.6 15.7
2 -24 0 14.1 17.2
2 24 0 2.2 12.8
-2 24 0 3.7 11.8
3 -24 0 -0.5 15.8
-3 24 0 -7.6 12.4
3 24 0 9.5 13.3
4 -24 0 36.7 15
-4 -24 0 20.9 15.9
-4 24 0 28.1 13.5
5 -24 0 -3.3 11
-5 -24 0 14.4 16
-5 24 0 -10.8 11
-5 24 0 2.5 14
-6 -24 0 19 16.3
-6 24 0 13.7 14.7
6 24 0 37.6 16.2
-6 24 0 0.4 12.2
-7 -24 0 -26.6 15.5
7 24 0 -7.9 15.2
-7 24 0 0.8 14.2
-7 24 0 13.9 14
-8 -24 0 4.4 17.5
8 24 0 -7.7 15.2
-8 24 0 -9.5 13.6
0 -25 0 36.7 28
0 25 0 2.3 13.7
1 -25 0 4.4 20.7
-1 -25 0 33.5 17.6
1 25 0 7.7 13
-1 25 0 0.5 12.4
-2 -25 0 -0.8 15.8
2 -25 0 5.7 19.2
2 25 0 2.4 13.7
-2 25 0 0.2 12.5
3 -25 0 19.3 17.8
-3 -25 0 8.1 16.8
-3 25 0 8.3 13.8
3 25 0 -6.5 13.3
-4 -25 0 -5.8 16.9
-4 25 0 -6.9 14.3
4 25 0 1.7 14.7
-5 -25 0 -3.7 17.1
5 25 0 -1 15.4
-5 25 0 18.9 14.3
-6 -25 0 19 18.5
-6 25 0 5.8 15.6
6 25 0 5.2 14.9
-6 25 0 12.6 15
-7 -25 0 -27.8 17.7
-7 25 0 21.4 16.8
-7 25 0 4.3 13.8
7 25 0 13.5 16.8
0 26 0 7.7 14.3
1 -26 0 -16.8 26.2
-1 -26 0 6.9 17.6
-1 26 0 12.5 15.6
1 26 0 2.7 15.1
-2 -26 0 -22.2 17.3
-2 26 0 11.7 14.4
2 26 0 16.2 15.6
-3 -26 0 -19.2 17.3
3 26 0 0.8 15.8
-3 26 0 -0.8 15.9
-4 -26 0 1.2 17.9
-4 26 0 1.9 15.3
4 26 0 -11.7 15.2
-5 -26 0 20.5 18.8
-5 26 0 -9.8 17.2
5 26 0 17.6 17.7
0 -27 0 24.5 21.9
0 27 0 -19.6 16
-1 -27 0 -2.5 20.1
1 27 0 7.3 17.1
-1 27 0 -10.4 17.1
-2 -27 0 -10.4 19.8
-2 27 0 -19.9 16.1
2 27 0 1.1 16.6
-18 0 1 -13.3 12.2
-18 0 1 7.9 11.7
-17 0 1 3.7 9.7
-17 0 1 7.1 9.8
-16 0 1 1.6 8
-16 0 1 -1 7.9
-15 0 1 16.5 8
14 0 -1 -0.6 9.9
-14 0 1 2.1 5.9
-14 0 1 -9.4 5.7
-13 0 1 18.4 6.1
-13 0 1 9.7 5.9
12 0 -1 1.2 7.2
-12 0 1 -5.3 4.6
-12 0 1 5.8 4.8
-11 0 1 24 4.9
11 0 -1 23.4 6.3
-11 0 1 25.9 5.2
10 0 -1 -5 4.6
-10 0 1 3.1 3.4
-10 0 1 -3 3
-9 0 1 36.1 4.7
-9 0 1 32.4 4.7
9 0 -1 33 5.4
-8 0 1 0.2 2.5
-8 0 1 2 2.6
-7 0 1 80.59 5.6
-7 0 1 79.29 5.6
7 0 -1 74.59 6.6
-6 0 1 0.1 1.8
6 0 -1 -4 2
-6 0 1 0 1.8
5 0 -1 54.09 4.2
-5 0 1 51.19 3.5
-5 0 1 47.5 3.8
4 0 -1 0.6 1.3
-4 0 1 0.7 1.2
-3 0 1 1128.49 33.6
3 0 -1 1154.98 33.8
-2 0 1 -0.3 0.5
2 0 -1 0.6 0.6
-2 0 -1 -0.9 0.6
2 0 1 -0.9 0.7
-2 0 -1 0.3 0.6
-3 0 -1 1570.44 45.8
3 0 1 1583.84 46.1
-3 0 -1 1567.14 45.9
-4 0 -1 -0.1 1.2
4 0 1 0.7 1.4
-4 0 -1 -0.8 1.2
-5 0 -1 548.15 17.6
-5 0 -1 532.15 17.5
5 0 1 515.85 18
-6 0 -1 1.1 1.9
6 0 1 1.6 2.3
-6 0 -1 2 2
7 0 1 124.39 7.8
-7 0 -1 124.89 7
-7 0 -1 138.29 7.4
-8 0 -1 5.9 3
-8 0 -1 1.5 2.8
-9 0 -1 65.69 6.2
-9 0 -1 76.29 6.6
9 0 1 64.19 6.8
-10 0 -1 0.3 3.5
-10 0 -1 2 3.5
10 0 1 -6.2 4.6
-11 0 -1 27.5 5.5
11 0 1 23.3 6.8
-11 0 -1 27.4 5.6
-12 0 -1 3.8 4.7
-12 0 -1 0.5 4.7
12 0 1 -4.1 6.9
-13 0 -1 119.19 11.4
-13 0 -1 108.19 10.1
-14 0 -1 -5.3 5.6
14 0 1 -19.2 11
-14 0 -1 5.2 6.8
-15 0 -1 3 6.8
-16 0 -1 -5.5 8.2
-16 0 -1 -17.5 7.6
-17 0 -1 7.4 9.9
-17 0 -1 -5.2 9.5
-18 -1 1 32 12.9
-18 -1 1 48.2 13.9
-18 1 1 40.9 12.8
-18 1 1 24.5 13.2
-17 -1 1 20.4 10.1
-17 -1 1 25.1 10.2
-17 1 1 12.1 10.3
-17 1 1 18.6 11.1
-16 -1 1 1.8 7.8
-16 -1 1 15.9 8.5
-16 1 1 21.8 9.3
-16 1 1 11.7 9
-15 -1 1 6.5 7.2
-15 1 1 -2.4 6.8
-15 1 1 -2.9 12.2
-14 -1 1 66.19 9.1
14 -1 -1 11.3 10.9
-14 -1 1 51.09 7.9
-14 1 1 59.89 8.7
14 1 -1 14.1 13
-14 1 1 48.8 8.2
-13 -1 1 3.3 5.2
-13 -1 1 1.3 5.8
-13 1 1 4.7 5.4
-13 1 1 5.4 5.6
12 -1 -1 92.09 10
-12 -1 1 98.49 9.6
-12 -1 1 99.29 9.1
-12 1 1 117.59 10.5
-12 1 1 94.49 9
12 1 -1 72.79 10.2
-11 -1 1 73.69 7.4
-11 -1 1 68.39 7.1
11 -1 -1 68.19 8.3
-11 1 1 69.29 7.3
-11 1 1 69.89 7.2
11 1 -1 57.39 8.1
10 -1 -1 -2.8 4.4
-10 -1 1 -0.6 3.5
-10 -1 1 -0.9 3.5
-10 1 1 1.4 3.4
10 1 -1 3 4.8
-10 1 1 2.9 3.4
-9 -1 1 -2.2 2.7
9 -1 -1 4.1 3.9
-9 -1 1 2.3 3.1
-9 1 1 3.3 3.2
9 1 -1 5.5 4.3
-9 1 1 1.7 3
-8 -1 1 1.5 2.5
-8 -1 1 3.7 2.9
-8 1 1 -0.3 2.5
-8 1 1 0.6 2.6
-7 -1 1 21.9 3.5
-7 -1 1 13.1 2.8
7 -1 -1 17.6 3.3
-7 1 1 14.4 2.9
-7 1 1 18.6 3.1
7 1 -1 20.8 3.8
-6 -1 1 50.39 4.6
6 -1 -1 53.39 4.7
6 1 -1 48.6 4.7
-6 1 1 52.19 4.3
-6 1 1 50.89 4.3
5 -1 -1 14.8 2.4
-5 -1 1 16.2 2.5
-5 1 1 16.2 2.3
5 1 -1 12.7 2.5
-5 1 1 10.9 1.9
-4 -1 1 96.39 4.9
4 -1 -1 93.39 4.6
-4 1 1 96.99 4.6
4 1 -1 90.29 4.9
3 -1 -1 521.05 15.7
-3 -1 1 494.85 16
3 -1 -1 525.55 15.9
3 1 -1 504.55 16.2
-3 1 1 489.85 15.7
-3 1 1 520.15 15.9
-2 -1 1 27.7 1.9
2 -1 -1 27.6 1.7
2 -1 -1 31.2 1.7
2 1 -1 28.1 2.1
-2 1 1 26.6 1.7
-2 1 1 28.8 1.8
-2 -1 -1 1106.39 32.9
2 -1 1 1114.79 32.4
2 -1 1 1114.79 32.5
2 1 1 1162.28 33.1
-2 1 -1 1116.69 32.3
-2 1 -1 1082.89 32.5
3 -1 1 41.3 2.7
-3 -1 -1 33 3.1
3 -1 1 35 2.6
-3 1 -1 38.8 2.5
-3 1 -1 25.5 2.6
3 1 1 29.8 2.9
-4 -1 -1 323.87 11.3
4 -1 1 315.07 11
-4 1 -1 305.47 10.9
4 1 1 303.37 11.5
-4 1 -1 329.27 10.9
-5 -1 -1 26.4 3
5 -1 1 32.9 3.3
5 1 1 36.2 3.8
-5 1 -1 35 3.3
-5 1 -1 31.1 3
-6 -1 -1 212.38 9.4
6 -1 1 218.08 9.6
6 1 1 221.88 10.3
-6 1 -1 214.88 9
-6 1 -1 232.48 9.5
-7 -1 -1 8.7 2.9
-7 -1 -1 6.2 2.7
7 -1 1 2.4 2.9
-7 1 -1 3.2 2.2
-7 1 -1 7.1 2.7
7 1 1 5.2 3.2
-8 -1 -1 101.19 7
8 -1 1 96.09 9.2
-8 -1 -1 92.79 6.8
-8 1 -1 95.99 6.8
-8 1 -1 94.49 7
-9 -1 -1 -5.1 2.6
9 -1 1 5.3 3.9
-9 -1 -1 6.3 3.5
9 1 1 -9.4 3.9
-9 1 -1 3.4 3.2
-9 1 -1 4.3 3.4
10 -1 1 -9.8 4.5
-10 -1 -1 3.2 3.6
-10 -1 -1 1.1 3.8
10 1 1 5.8 5.5
-10 1 -1 2.5 3.5
-10 1 -1 -3.4 3.6
11 -1 1 38.3 7.2
-11 -1 -1 42.7 6.3
-11 -1 -1 42.7 6.5
11 1 1 39 8
-11 1 -1 41.8 6.1
-11 1 -1 38.3 5.7
-12 -1 -1 4.1 5.1
-12 -1 -1 11.6 5.1
12 -1 1 8.5 7.7
12 1 1 9.5 7.2
-12 1 -1 5.7 4.8
-12 1 -1 6.1 5.4
-13 -1 -1 5.2 5.1
13 -1 1 4 15.2
-13 -1 -1 12 6.1
-13 1 -1 -2 5.9
-13 1 -1 11.7 5.7
-14 -1 -1 43.1 7.8
14 -1 1 15.2 10.9
-14 -1 -1 47.3 7.8
-14 1 -1 54.99 8.6
-14 1 -1 45.4 8
14 1 1 -15 14.9
-15 -1 -1 50.49 9.4
-15 1 -1 54.69 9.4
-15 1 -1 58.89 11.3
-16 -1 -1 16.6 9.2
-16 -1 -1 1.8 7.2
-16 1 -1 12 9.4
-16 1 -1 8.3 8.6
-17 -1 -1 14.4 9.7
-17 -1 -1 1 9.8
-17 1 -1 -6.5 8.8
-17 1 -1 -2.4 10.3
-18 -2 1 20 11.7
-18 -2 1 6.1 11.3
-18 2 1 24.7 13.8
-18 2 1 14.7 12.7
-17 -2 1 17.9 9.6
-17 -2 1 18.5 9.8
-17 2 1 30 11.2
-17 2 1 17.2 11
-16 -2 1 13.9 8.5
-16 -2 1 -4.5 7.6
-16 2 1 -2.4 7.9
-16 2 1 0.6 8.5
-15 -2 1 -2.4 6.6
-15 2 1 -4.1 13.2
-15 2 1 -4.1 6.5
14 -2 -1 0.9 9.6
-14 -2 1 4.8 6.5
-14 -2 1 1.3 5.7
-14 2 1 4.9 6.1
-14 2 1 6 6.7
-13 -2 1 10.8 6
-13 -2 1 16.9 6.4
-13 2 1 1.9 5.6
-13 2 1 6.6 6
-12 -2 1 6.9 5.1
-12 -2 1 9.1 5
12 -2 -1 24.5 7.4
12 2 -1 41.6 12.9
-12 2 1 2.3 5.2
-12 2 1 15.6 5.8
11 -2 -1 -3 5.6
-11 -2 1 4.7 4.1
-11 -2 1 -2.5 3.9
-11 2 1 6 4.5
11 2 -1 3.5 5.9
-11 2 1 2.2 4.2
-10 -2 1 1.7 3.5
-10 -2 1 1.3 3.7
10 -2 -1 6.1 4.6
-10 2 1 -0.4 3.6
-10 2 1 1.5 3.5
10 2 -1 10.5 5.3
-9 -2 1 85.79 7.6
9 -2 -1 94.49 7.9
-9 -2 1 94.79 7.5
9 2 -1 90.99 8.8
-9 2 1 90.99 7
-9 2 1 97.29 7.2
-8 -2 1 5.5 3.1
-8 2 1 1.2 2.6
8 2 -1 3.6 3.8
-8 2 1 1.5 2.7
7 -2 -1 0.9 2.4
-7 -2 1 5.8 2.7
-7 2 1 5.6 2.4
7 2 -1 6.4 3.2
-7 2 1 2.5 2.3
6 -2 -1 200.28 8.8
-6 -2 1 205.58 9.2
6 2 -1 198.48 9.9
-6 2 1 211.38 8.9
-6 2 1 212.38 8.9
5 -2 -1 18.5 2.3
-5 -2 1 15.6 2.5
5 -2 -1 17.1 2.2
-5 2 1 16 2.3
-5 2 1 17.1 2.4
5 2 -1 13.2 2.7
4 -2 -1 -1.1 1.1
4 -2 -1 2.8 1.3
-4 -2 1 0.2 1.5
-4 2 1 0.2 1.3
4 2 -1 1.9 1.8
3 -2 -1 1422.96 39.3
-3 -2 1 1247.98 39.9
3 -2 -1 1377.26 39.4
-3 2 1 1319.47 39.4
3 2 -1 1356.46 40.1
-3 2 1 1318.47 39.3
2 -2 -1 1.3 0.8
-2 -2 1 2.9 1
2 -2 -1 1.7 0.9
-2 -2 1 0.8 1
-2 2 1 2.7 1
-2 2 1 0.5 0.8
2 2 -1 1.2 1.2
-2 2 1 1 0.9
1 -2 -1 846.82 24
-1 -2 1 837.82 23.7
-1 -2 1 692.73 23.8
1 -2 -1 871.91 23.7
-1 2 1 762.62 23.6
1 2 -1 834.82 24.1
1 -2 1 174.48 5.7
-1 -2 -1 177.98 6.3
1 -2 1 178.08 6.1
-2 -2 -1 1878.41 53.69
-2 -2 -1 1854.01 53.59
2 -2 1 1813.82 52.69
2 -2 1 1871.01 53.09
-2 2 -1 1822.02 53.09
-2 2 -1 1772.12 52.69
2 2 1 1858.41 53.59
2 2 1 1833.22 53.79
3 -2 1 1633.84 46.8
-3 -2 -1 1679.33 47.8
3 -2 1 1628.84 46.5
-3 2 -1 1373.36 46.9
3 2 1 1676.43 47.8
-3 2 -1 1615.14 46.5
4 -2 1 94.39 4.7
4 -2 1 91.69 4.8
-4 -2 -1 93.79 5.3
-4 2 -1 103.49 5
4 2 1 95.79 5.8
-4 2 -1 98.49 4.7
-5 -2 -1 614.94 20.9
5 -2 1 634.14 20.4
5 -2 1 633.34 20.4
5 2 1 622.64 21.6
-5 2 -1 641.64 20.6
-5 2 -1 651.03 20.3
-6 -2 -1 0.7 2.1
6 -2 1 2.3 1.9
-6 2 -1 0.3 2.1
-6 2 -1 1.1 1.8
6 2 1 -4.6 2.3
-7 -2 -1 68.89 6.1
7 -2 1 75.39 6.1
-7 2 -1 73.29 5.6
-7 2 -1 69.49 5.5
7 2 1 75.09 7.3
-8 -2 -1 32.8 4.4
8 -2 1 40.6 5.9
8 2 1 31.3 5.4
-8 2 -1 37.8 4.6
-8 2 -1 36.6 4.3
-9 -2 -1 51.89 5.6
9 -2 1 54.29 5.9
-9 -2 -1 47.7 5.5
-9 2 -1 43.3 5.1
-9 2 -1 53.19 5.7
9 2 1 53.99 6.9
-10 -2 -1 11.4 4.3
-10 -2 -1 7.9 4.1
10 -2 1 10.2 4.8
-10 2 -1 12.1 4.1
10 2 1 11.6 5.9
-10 2 -1 8.5 4.2
11 -2 1 0.3 5.8
-11 -2 -1 5 4.4
-11 -2 -1 4.7 4.7
-11 2 -1 4.8 4.2
11 2 1 -4.7 6.9
-11 2 -1 3.1 4.6
12 -2 1 25.3 7.7
-12 -2 -1 16.3 5.7
-12 -2 -1 18.6 5.7
-12 2 -1 19.2 5.6
-12 2 -1 13.3 6
12 2 1 19.7 9.3
-13 -2 -1 6 5.6
-13 -2 -1 5 5.2
13 -2 1 -6.5 8.9
-13 2 -1 10.3 6
-13 2 -1 9.1 6.1
14 -2 1 -35.3 9.8
-14 -2 -1 2.2 5.9
-14 -2 -1 -0.7 6.6
-14 2 -1 -3.1 5.7
-14 2 -1 -4.3 6.2
-15 -2 -1 19.7 8.2
-15 2 -1 28.1 9.6
-15 2 -1 17.7 7.7
-16 -2 -1 3.2 8.9
-16 -2 -1 22.5 8.6
-16 2 -1 9.5 9.2
-16 2 -1 10.3 9.3
-17 -2 -1 -9.2 9
-17 -2 -1 -9.8 9.7
-17 2 -1 -5.4 10.6
-17 2 -1 -5.3 10.3
-17 -3 1 1.9 10.4
-17 -3 1 8.5 9.5
-17 3 1 4.2 10.5
-17 3 1 2.5 10.4
-16 -3 1 -1.2 7.8
-16 -3 1 -3.3 7.6
-16 3 1 -0.2 8.5
-16 3 1 4.7 8.9
-15 -3 1 5.2 7.3
-15 -3 1 -22.6 13.3
-15 -3 1 0 7.1
-15 3 1 -3.4 7.4
-15 3 1 -10 13.1
-14 -3 1 31.9 7.5
14 -3 -1 -23.1 10.7
-14 -3 1 24.9 6.9
-14 3 1 15.2 7.2
-14 3 1 21.6 7.5
-13 -3 1 11.1 6.1
-13 -3 1 -0.9 5.4
-13 3 1 6.4 6.1
-13 3 1 -1.6 5.7
-12 -3 1 79.29 8.6
-12 -3 1 82.19 8.3
12 -3 -1 60.79 9.1
-12 3 1 69.29 8.1
-12 3 1 73.69 8.3
-11 -3 1 299.07 14.9
11 -3 -1 312.67 16.5
-11 -3 1 293.67 15.1
-11 3 1 309.17 15.3
11 3 -1 318.97 18.1
-11 3 1 293.47 14.7
-10 -3 1 0 3.8
10 -3 -1 -3.4 4.4
-10 3 1 -4.2 3.1
10 3 -1 2 6.2
-10 3 1 -3.9 3.6
9 -3 -1 8.5 3.8
-9 -3 1 13.7 3.9
-9 3 1 8.1 3.5
-9 3 1 11.2 3.9
9 3 -1 13.2 5.5
-8 -3 1 9.2 3.5
-8 3 1 10.6 3.4
8 3 -1 13.8 4.5
-8 3 1 5.7 3
7 -3 -1 33.4 4
7 -3 -1 32.2 3.9
-7 -3 1 31.2 4.1
7 3 -1 39.8 5.2
-7 3 1 29.8 3.7
-7 3 1 30.5 3.8
-6 -3 1 26 3.8
6 -3 -1 26.6 3.2
6 -3 -1 30.4 3.1
6 3 -1 24.6 4.2
-6 3 1 28.2 3.4
-6 3 1 33.9 3.7
5 -3 -1 43.2 3.6
-5 -3 1 28.8 3.5
5 -3 -1 41.6 3.4
-5 3 1 39.8 3.9
5 3 -1 37.2 4.2
-5 3 1 39.4 3.6
-4 -3 1 581.64 19
-4 -3 1 574.84 18.9
4 -3 -1 576.24 18.2
4 -3 -1 571.34 18.1
-4 3 1 571.84 18.3
-4 3 1 564.34 18.4
4 3 -1 545.85 19.3
3 -3 -1 52.89 3.3
-3 -3 1 47.5 3.7
3 -3 -1 52.09 3.2
3 3 -1 46.6 4
-3 3 1 50.89 3.2
-3 3 1 47.8 3.4
-2 -3 1 1041.6 30.5
-2 -3 1 1042.5 30.9
2 -3 -1 1037.9 30.2
2 -3 -1 1047.2 30.3
2 -3 -1 1002.7 30.4
-2 3 1 987.4 30.3
2 3 -1 1008 30.5
-2 3 1 987.3 30.4
2 3 -1 1045.9 31.1
1 -3 -1 3.4 1.4
1 -3 -1 3.6 1.1
-1 -3 1 3.7 1
-1 -3 1 1.9 1.3
-1 3 1 3.1 1
1 3 -1 3.4 1
-1 3 1 3.8 1.4
0 -3 -1 2581.34 72.59
0 -3 1 2575.74 71.49
0 -3 -1 2587.04 71.39
0 3 1 2521.35 71.29
0 3 -1 2394.66 71.39
0 3 1 2280.57 71.49
1 -3 1 2597.84 75.09
1 -3 1 2579.84 74.59
-1 -3 -1 2671.63 75.49
-1 3 -1 2625.74 75.19
1 3 1 2617.14 75.49
-2 -3 -1 1002.3 30.3
2 -3 1 982.8 29.8
2 -3 1 991.7 29.4
-2 -3 -1 987.4 30.7
-2 3 -1 1031.9 30
-2 3 -1 1007.3 29
2 3 1 989.9 30.3
2 3 1 998.1 30.8
-3 -3 -1 94.89 5.4
3 -3 1 98.19 4.7
3 -3 1 105.49 4.4
-3 3 -1 101.19 4.6
3 3 1 82.29 6.1
3 3 1 103.99 5.9
-4 -3 -1 186.48 8.3
4 -3 1 167.78 6.8
-4 -3 -1 170.88 8.1
4 -3 1 168.98 7.1
-4 3 -1 172.68 7.3
4 3 1 181.28 8.6
-4 3 -1 163.98 6.9
-5 -3 -1 82.69 6
5 -3 1 77.99 4.6
5 -3 1 65.29 4.6
-5 -3 -1 71.39 5.3
-5 3 -1 71.49 4.8
5 3 1 69.69 5.9
-5 3 -1 77.39 4.6
6 -3 1 73.89 5.2
-6 -3 -1 72.89 6.2
6 -3 1 74.29 5
6 3 1 85.79 7.3
-6 3 -1 70.89 5.1
-6 3 -1 77.39 5.3
7 -3 1 73.89 6.1
7 -3 1 69.69 5.8
-7 -3 -1 74.09 6.3
7 3 1 82.49 7.6
-7 3 -1 73.49 5.8
-7 3 -1 74.99 5.8
-8 -3 -1 136.09 8.9
8 3 1 137.69 10.4
-8 3 -1 135.09 8.1
-8 3 -1 137.79 8.3
-9 -3 -1 1.3 3.6
9 -3 1 3.7 3.6
9 3 1 -1.8 4.6
-9 3 -1 -0.3 3
-9 3 -1 0.8 3.2
-10 -3 -1 95.69 8.5
10 -3 1 89.89 8.8
-10 -3 -1 84.99 8
10 3 1 110.89 10.7
-10 3 -1 67.39 7.1
-10 3 -1 101.29 8
-11 -3 -1 14.6 4.8
11 -3 1 19.1 6.3
-11 -3 -1 19.6 5.2
11 3 1 20.7 8.3
-11 3 -1 15.2 5.3
-11 3 -1 12.8 4.9
12 -3 1 390.56 20.2
-12 -3 -1 393.56 18.4
-12 -3 -1 419.76 19.3
12 3 1 445.76 23.2
-12 3 -1 403.26 19
-12 3 -1 428.66 19.4
-13 -3 -1 -5.9 9.8
-13 -3 -1 4.8 6.2
13 -3 1 4.6 10.7
-13 -3 -1 4.5 5.3
-13 3 -1 7.1 5.6
-13 3 -1 8.4 6
14 -3 1 7.9 11
-14 -3 -1 12.9 6.6
-14 -3 -1 42.4 8.3
-14 3 -1 21.3 7.6
-14 3 -1 42.1 8.5
-15 -3 -1 -2.8 6.9
-15 -3 -1 -12 7
-15 3 -1 -10.9 7.5
-15 3 -1 -4.3 8.5
-16 -3 -1 6.4 7.9
-16 -3 -1 15.2 8.9
-16 3 -1 12.5 9.5
-16 3 -1 1.7 8.6
-17 -3 -1 37.3 10.9
-17 -3 -1 28.6 10
-17 3 -1 26 12.2
-17 3 -1 32.2 11.3
-17 -4 1 -1.6 9.4
-17 -4 1 7.7 9.7
-17 4 1 35.6 11.6
-17 4 1 4.2 11.2
-16 -4 1 8 8.6
-16 -4 1 3 8
-16 4 1 1.4 9.8
-16 4 1 4.7 9.3
-15 -4 1 4.4 7.1
-15 -4 1 22 14
-15 -4 1 3.6 7.3
-15 4 1 -3.1 8
14 -4 -1 1.3 13.3
-14 -4 1 7.9 6.5
-14 -4 1 12.8 6.7
-14 4 1 12.5 7.3
-14 4 1 4.4 6.9
-13 -4 1 8.4 9.2
-13 -4 1 -0.3 5.1
-13 -4 1 2.2 5.4
-13 4 1 1.5 5.9
-13 4 1 -3.7 5.3
-12 -4 1 32.6 6.8
12 -4 -1 33.3 7.6
-12 -4 1 28.5 6.4
-12 -4 1 26.3 8.9
-12 4 1 28.2 6.6
-12 4 1 24.8 6.3
-11 -4 1 20.6 7.4
-11 -4 1 15.3 5.2
11 -4 -1 12.7 6
-11 4 1 12.9 5.1
-11 4 1 22.4 5.4
11 4 -1 21.8 7.5
10 -4 -1 13 4.7
-10 -4 1 3.2 4
-10 -4 1 8.6 5.6
-10 4 1 4.3 4.1
-10 4 1 -1.8 3.8
10 4 -1 -8.9 5.7
-9 -4 1 10.1 4.8
-9 -4 1 -0.4 3.6
9 -4 -1 3.4 3.7
-9 4 1 -2.2 3.1
-9 4 1 -0.6 3.1
9 4 -1 3.6 5
-8 -4 1 51.89 5.7
8 -4 -1 65.79 6.4
-8 -4 1 62.59 6.8
8 -4 -1 46.2 5.3
-8 4 1 71.59 6.4
8 4 -1 63.49 7
-8 4 1 64.79 6.2
-7 -4 1 128.69 8.9
-7 -4 1 127.09 8.2
7 -4 -1 127.39 7.3
7 -4 -1 136.39 7.5
7 4 -1 119.99 9.4
-7 4 1 127.09 7.5
-7 4 1 134.29 7.7
6 -4 -1 52.99 4.7
-6 -4 1 45.3 4.8
-6 -4 1 57.99 5.9
6 -4 -1 53.99 4.7
-6 4 1 62.19 5.3
6 4 -1 53.79 5.6
-6 4 1 55.09 5.2
-5 -4 1 181.18 8.8
5 -4 -1 190.58 8
5 -4 -1 185.78 7.9
-5 -4 1 180.58 8.5
-5 4 1 181.58 8.2
-5 4 1 193.28 8.5
5 4 -1 187.78 9.7
4 -4 -1 68.39 4.1
-4 -4 1 65.09 4.7
-4 -4 1 74.19 5.3
4 -4 -1 68.19 4.2
4 4 -1 66.29 5.6
-4 4 1 68.49 4.5
-4 4 1 76.89 4.3
-4 4 1 75.59 4.6
-3 -4 1 21.2 3.1
-3 -4 1 18.1 2.4
3 -4 -1 20.2 2.2
3 -4 -1 23 2.4
-3 4 1 24.6 2.6
3 4 -1 25.3 2.9
3 4 -1 20.1 3
2 -4 -1 53.79 3.5
-2 -4 1 50.49 4.3
-2 -4 1 51.19 3.5
2 -4 -1 47.3 3.3
-2 4 1 51.19 3.7
2 4 -1 47.8 4.3
-2 4 1 53.19 3.8
2 4 -1 50.79 3.6
1 -4 -1 385.96 12.8
1 -4 -1 397.96 13.5
-1 -4 1 390.26 12.7
-1 4 1 396.36 13.7
1 4 -1 387.66 12.8
-1 4 1 375.66 12.8
0 -4 -1 1616.34 47.4
0 -4 1 1623.84 47.5
0 4 1 1663.33 47.5
0 4 -1 1581.74 47.5
0 4 1 1639.84 47.8
1 -4 1 161.28 6.6
1 -4 1 176.98 6.6
-1 -4 -1 163.68 6.8
1 4 1 163.18 7
-1 4 -1 163.38 6.8
-2 -4 -1 7747.92 214.28
2 -4 1 7273.17 213.18
2 -4 1 7672.13 213.78
2 -4 1 7199.58 212.58
-2 4 -1 7386.36 213.08
2 4 1 7891.71 214.38
-3 -4 -1 203.38 8.6
3 -4 1 201.68 7.4
3 -4 1 198.68 7.8
-3 -4 -1 200.08 8.9
3 4 1 191.48 9.1
-3 4 -1 207.68 8.2
-3 4 -1 196.38 7
-4 -4 -1 12.2 2.5
4 -4 1 19.4 2.3
-4 -4 -1 12.9 2.8
4 -4 1 15.8 2.3
-4 4 -1 15.4 2.6
-4 4 -1 12.3 2.2
4 4 1 9.5 2.9
-5 -4 -1 1.7 2.4
5 -4 1 1.5 1.8
5 -4 1 1.5 1.6
-5 -4 -1 2.5 2.6
-5 4 -1 1.1 1.9
5 4 1 -0.3 2.8
-5 4 -1 -1.6 1.7
-6 -4 -1 193.28 10.1
-6 -4 -1 187.18 9.7
6 -4 1 201.48 8.9
6 -4 1 191.78 8.5
-6 4 -1 204.78 9
6 4 1 198.48 10.8
-6 4 -1 191.48 9.3
7 -4 1 188.48 9.2
-7 -4 -1 191.48 11.1
7 -4 1 194.28 9.2
-7 -4 -1 216.28 10.7
-7 4 -1 196.68 9.7
-7 4 -1 207.38 9.6
7 4 1 207.28 12
8 -4 1 29 4.3
-8 -4 -1 24.1 5.2
-8 -4 -1 27.3 4.8
-8 4 -1 34.6 4.6
8 4 1 29.8 6.1
-8 4 -1 24.2 4
-9 -4 -1 44.8 5.8
9 -4 1 54.89 6
-9 -4 -1 55.39 7.2
-9 4 -1 58.39 6.1
-9 4 -1 39.7 5.3
9 4 1 50.29 7.4
-10 -4 -1 10.8 6.3
10 -4 1 -2.9 4.2
-10 -4 -1 -1 4.1
10 4 1 -11.4 5.7
-10 4 -1 4.5 4.1
-10 4 -1 0.1 3.7
-11 -4 -1 -2.4 4.9
11 -4 1 6.6 6
-11 -4 -1 -1.1 6.7
11 4 1 5.6 7.7
-11 4 -1 9.7 5.2
-11 4 -1 -0.8 4.8
-12 -4 -1 13.5 8.3
-12 -4 -1 10.5 5.3
12 -4 1 13.7 6.9
-12 -4 -1 19.3 6.2
-12 4 -1 28.2 6.7
-12 4 -1 18.3 6.5
-13 -4 -1 0.8 10
-13 -4 -1 4.2 6
-13 -4 -1 -4.6 5.2
-13 4 -1 -0.4 5.5
-13 4 -1 9.2 6.7
14 -4 1 2.7 10.6
-14 -4 -1 34.3 7.5
-14 -4 -1 42.5 7.8
-14 4 -1 56.79 9.3
-14 4 -1 45.3 8.4
-15 -4 -1 6.8 7.4
-15 4 -1 7 12.9
-15 4 -1 23.7 8.2
-16 -4 -1 -9.9 7.5
-16 -4 -1 -4.5 8.3
-16 4 -1 -2.1 8.8
-16 4 -1 0.5 9
-17 -4 -1 -0.9 10
-17 -4 -1 -10.4 8.9
-17 4 -1 12.8 11.6
-17 4 -1 6.7 11.1
-17 -5 1 -1.1 9.7
-17 -5 1 -2 9.8
-17 5 1 11.6 10.9
-17 5 1 12.3 11.9
-16 -5 1 2.3 8
-16 -5 1 -1.7 8.3
-16 5 1 4.8 9.3
-16 5 1 9.9 10.2
-15 -5 1 3.5 7.1
-15 -5 1 -9.3 15.1
-15 -5 1 -2.8 6.9
-15 5 1 -0.4 7.9
-14 -5 1 5.4 6.6
-14 -5 1 2.7 6.5
-14 5 1 6.3 6.9
-14 5 1 -1.1 6.7
-13 -5 1 -0.8 5.8
-13 -5 1 -0.8 5.8
-13 -5 1 1.1 9.6
-13 5 1 -6 5.5
-13 5 1 -3.3 6.1
-12 -5 1 12 5.4
12 -5 -1 9.9 6.7
-12 -5 1 3 8.5
-12 5 1 8 5.5
-12 5 1 8.8 5.9
-11 -5 1 71.89 7.8
11 -5 -1 61.99 7.5
-11 -5 1 62.49 9.2
11 5 -1 81.49 10.7
-11 5 1 55.09 7.2
-11 5 1 61.89 7.7
-10 -5 1 5.4 4.7
-10 -5 1 5 5.5
10 -5 -1 15.6 4.7
-10 5 1 13.9 4.6
-10 5 1 12.2 4.7
10 5 -1 14.7 6.8
-9 -5 1 52.79 6.4
9 -5 -1 55.79 5.9
9 -5 -1 58.49 6.1
-9 -5 1 54.89 7.1
-9 5 1 51.59 5.8
-9 5 1 55.09 6.1
9 5 -1 58.49 7.8
-8 -5 1 253.57 13.2
-8 -5 1 252.37 12.5
8 -5 -1 208.28 15.9
8 -5 -1 250.47 11.5
-8 5 1 236.08 11.5
8 5 -1 258.87 14.1
-8 5 1 259.97 11.9
7 -5 -1 82.69 5.9
7 -5 -1 74.19 5.6
-7 -5 1 70.89 7.2
-7 -5 1 84.29 6.9
-7 5 1 77.89 6.5
-7 5 1 79.29 6.5
7 5 -1 75.69 7.7
-6 -5 1 230.78 10.5
6 -5 -1 202.88 9.2
6 -5 -1 203.08 9
-6 -5 1 202.98 10.3
-6 5 1 199.78 9.8
6 5 -1 218.48 11.5
-6 5 1 213.08 9.9
-5 -5 1 11.7 3.2
5 -5 -1 14.4 2.5
5 -5 -1 16.7 2.6
-5 -5 1 23.6 3.5
-5 5 1 11.7 2.7
-5 5 1 11.8 2.8
5 5 -1 18.4 3.8
-4 -5 1 20.4 3.1
-4 -5 1 15 3.2
4 -5 -1 19.9 2.5
4 -5 -1 21.4 2.7
4 5 -1 20.3 3.1
4 5 -1 20.4 3.7
-4 5 1 24.1 3
-4 5 1 20.6 2.9
-3 -5 1 490.55 16.2
3 -5 -1 478.25 15.8
3 -5 -1 478.65 15.3
3 -5 -1 456.35 15.7
-3 -5 1 476.75 16.8
3 5 -1 452.95 17
-3 5 1 478.95 16
-3 5 1 455.45 16
2 -5 -1 414.06 13.9
2 -5 -1 421.66 14.1
-2 -5 1 420.96 14.1
-2 5 1 417.96 14.6
-2 5 1 366.96 15.2
2 5 -1 411.76 14.1
1 -5 -1 484.35 17.3
-1 -5 1 515.85 16.3
-1 -5 1 492.35 16.4
1 -5 -1 542.55 16.5
-1 5 1 490.95 16.7
-1 5 1 476.85 17.5
1 5 -1 517.95 16.5
0 -5 -1 1044.9 30.8
0 -5 1 1071.99 31
0 5 1 999.2 31
0 5 1 1079.89 31.3
0 5 -1 860.81 34.2
1 -5 1 5.6 1.8
1 -5 1 6.2 2.1
-1 -5 -1 2.8 1.8
1 5 1 4.1 1.9
-1 5 -1 5.2 2.3
-2 -5 -1 598.64 21.2
2 -5 1 615.24 19.8
2 -5 1 618.54 18.9
-2 -5 -1 618.64 20.2
-2 5 -1 604.64 19.4
-2 5 -1 640.54 20.2
-3 -5 -1 5.6 2.6
3 -5 1 6.3 1.6
3 -5 1 3.9 1.7
-3 -5 -1 5.4 2.1
3 5 1 -0.1 2.3
3 5 1 5.4 2.7
-3 5 -1 5.1 1.6
-3 5 -1 4.9 1.9
-4 -5 -1 45.6 4.7
-4 -5 -1 55.79 4.9
4 -5 1 49.6 4
4 -5 1 54.79 3.7
4 5 1 57.59 5.3
4 5 1 46.4 5
-4 5 -1 52.59 4.6
-4 5 -1 50.79 3.4
5 -5 1 101.09 5.5
-5 -5 -1 107.79 7.6
-5 -5 -1 99.79 6.9
5 -5 1 107.39 6
-5 5 -1 105.99 6.2
-5 5 -1 98.09 6.5
5 5 1 102.99 8.2
-6 -5 -1 70.79 6.9
-6 -5 -1 69.29 7
6 -5 1 74.19 5.5
6 -5 1 75.59 5.2
-6 5 -1 76.99 5.9
6 5 1 85.19 7.9
-6 5 -1 70.79 5.5
7 -5 1 12.5 2.9
-7 -5 -1 9.2 3.9
-7 -5 -1 9.2 4.2
7 -5 1 8.2 2.8
7 5 1 3.4 5.1
-7 5 -1 11.9 3.5
-7 5 -1 8.5 3.2
-8 -5 -1 -0.5 4.1
8 -5 1 -0.4 3.1
-8 -5 -1 -7.3 3.4
8 -5 1 -4.8 2.7
8 5 1 0 5
-8 5 -1 -1.7 3.1
-8 5 -1 -1.6 3
9 -5 1 31.9 4.7
9 -5 1 26.8 4.7
-9 -5 -1 25.6 6.1
-9 -5 -1 36.2 5.9
-9 5 -1 31.8 5.2
9 5 1 27.7 6.8
-9 5 -1 25.9 4.9
10 -5 1 13.7 5.1
-10 -5 -1 5.4 5.7
-10 -5 -1 5.5 4.9
-10 5 -1 6.8 4.3
10 5 1 0.9 6.9
-10 5 -1 12.7 4.8
11 -5 1 112.89 10.6
-11 -5 -1 109.59 11.8
-11 -5 -1 115.39 11.3
-11 5 -1 112.59 10.6
-11 5 -1 118.59 11.1
11 5 1 81.49 11.6
-12 -5 -1 -11.3 7.6
-12 -5 -1 -8.5 4.6
12 -5 1 -13.5 6.6
-12 5 -1 1.3 5.5
-12 5 -1 8.5 5.5
-13 -5 -1 21.4 6.6
-13 -5 -1 24 10.5
-13 -5 -1 16.6 6.3
-13 5 -1 21.5 6.8
-13 5 -1 27.1 7.3
14 -5 1 1.7 11.5
-14 -5 -1 1.9 6.2
-14 -5 -1 14.4 6.7
-14 5 -1 13.4 7.6
-14 5 -1 7.9 7.1
-15 -5 -1 17.1 12.5
-15 -5 -1 4.6 7.4
-15 5 -1 1.4 9.6
-16 -5 -1 -13.8 7.8
-16 -5 -1 -1.3 8.6
-16 5 -1 -6 9.4
-16 5 -1 2.8 9.1
-17 -5 -1 7.5 10
-17 -5 -1 3.4 10.6
-17 5 -1 -7.2 11.3
-17 5 -1 15.7 12
-17 -6 1 -1.5 9.2
-17 -6 1 0 10.4
-17 6 1 -25.3 11.3
-17 6 1 6.4 12.8
-17 6 1 1.1 11.7
-16 -6 1 4.3 8.6
-16 -6 1 3.1 9.1
-16 6 1 0.8 9.6
-16 6 1 -2.7 10.1
-15 -6 1 15.7 7.7
-15 -6 1 47.3 17.7
-15 6 1 16.9 10.4
-15 6 1 6.2 8.3
-14 -6 1 4.3 6.4
-14 -6 1 -7.3 6.2
-14 6 1 4.8 7.7
-14 6 1 -6 6.3
-13 -6 1 -1.4 9.6
-13 -6 1 4 6
-13 6 1 0.5 6.1
-13 6 1 1.1 6.4
-12 -6 1 91.69 9.7
-12 -6 1 89.29 11
12 -6 -1 111.99 10.6
-12 6 1 84.39 9.1
-12 6 1 106.29 10.7
-11 -6 1 8 5.2
-11 -6 1 3.6 6.7
11 -6 -1 -4.7 5
-11 6 1 2.2 5.5
-11 6 1 3 5
11 6 -1 6.1 8.2
10 -6 -1 83.89 8.1
-10 -6 1 87.59 8.6
-10 -6 1 66.09 8.3
10 -6 -1 94.29 9.1
-10 6 1 74.29 7.6
10 6 -1 69.69 10.3
-10 6 1 93.29 8.7
9 -6 -1 8.8 4.1
9 -6 -1 10.9 3.9
-9 -6 1 6.6 4.8
-9 -6 1 8.4 4.5
9 6 -1 19.1 6.7
-9 6 1 9.6 4.3
-9 6 1 4.4 4
-8 -6 1 11.9 4.7
8 -6 -1 8 3.8
8 -6 -1 11.4 3.7
-8 -6 1 11.5 4.6
-8 6 1 7.8 4
-8 6 1 18.4 4.1
8 6 -1 12.8 5.9
-8 6 1 10.5 4.3
-7 -6 1 48.1 5.9
-7 -6 1 41.8 5.5
7 -6 -1 46.6 4.8
7 -6 -1 37.8 4.2
-7 6 1 48.5 5.1
-7 6 1 41.1 4.9
-7 6 1 46.5 5.5
-6 -6 1 485.35 18.8
6 -6 -1 489.25 17.4
-6 -6 1 475.15 18.6
6 -6 -1 501.65 17.4
6 6 -1 508.25 20.3
-6 6 1 505.85 17.6
-6 6 1 479.65 18
-5 -6 1 113.49 7.2
5 -6 -1 115.39 6.4
5 -6 -1 116.79 6.2
-5 -6 1 111.59 7.9
-5 6 1 106.59 6.9
5 6 -1 104.89 8.6
-4 -6 1 8.9 2.6
4 -6 -1 7.7 2.1
-4 -6 1 8.2 3.2
4 -6 -1 5.6 2.2
4 6 -1 8.1 2.6
-4 6 1 2.4 2.1
-4 6 1 8.6 2.8
4 6 -1 4.7 3.1
-3 -6 1 525.05 18.8
3 -6 -1 527.95 17.7
3 -6 -1 542.15 17.3
-3 -6 1 543.05 18
-3 6 1 535.75 18
3 6 -1 505.95 19
3 6 -1 481.25 18.2
-3 6 1 529.25 18.2
-2 -6 1 134.89 7.6
-2 -6 1 134.39 6.5
2 -6 -1 128.39 6.3
2 -6 -1 132.69 6.7
2 6 -1 125.89 7.9
-2 6 1 132.09 7.3
-2 6 1 137.29 6.6
1 -6 -1 246.58 9.5
1 -6 -1 255.57 10.7
-1 -6 1 257.37 9.8
1 6 -1 221.08 10.6
-1 6 1 239.68 9.6
0 -6 -1 2986.3 84.39
0 -6 1 2924.01 84.39
0 6 -1 2976.9 84.49
0 6 1 2893.61 84.29
0 6 1 2732.23 84.89
-1 -6 -1 297.37 11.2
1 -6 1 283.17 11.3
1 -6 1 314.57 11.2
-1 6 -1 299.37 11.3
1 6 1 288.27 11.8
2 -6 1 109.59 5.4
2 -6 1 115.79 6.1
-2 -6 -1 108.09 7.1
-2 -6 -1 115.49 6.2
-2 6 -1 121.49 6.5
2 6 1 109.29 6.5
-3 -6 -1 10.8 3.4
3 -6 1 5.4 1.8
3 -6 1 9.8 1.6
-3 -6 -1 10.3 2.7
3 -6 1 13.6 2.4
-3 6 -1 7.1 2.1
-3 6 -1 8.9 2.5
3 6 1 14.1 3.1
4 -6 1 220.78 8.7
-4 -6 -1 218.58 11
4 -6 1 220.68 9.4
-4 -6 -1 223.28 10.3
-4 6 -1 208.38 8.6
-4 6 -1 220.48 9.9
4 6 1 200.68 11.1
4 6 1 234.38 10.4
-5 -6 -1 3.9 3.1
5 -6 1 5.3 1.9
5 -6 1 6.5 2.6
-5 -6 -1 10 3.8
5 6 1 11.9 4
-5 6 -1 8.6 2.8
-5 6 -1 8 2.4
5 6 1 6.4 3.3
6 -6 1 228.98 10.3
-6 -6 -1 216.18 11.8
-6 -6 -1 219.18 11.4
6 -6 1 220.08 9.7
6 6 1 259.37 13.5
-6 6 -1 247.08 11.2
-6 6 -1 231.18 10.7
7 -6 1 84.99 6.2
7 -6 1 86.29 6.6
-7 -6 -1 93.69 8.3
-7 -6 -1 87.09 7.8
7 6 1 88.09 9
-7 6 -1 83.99 6.8
-7 6 -1 86.39 7.3
8 -6 1 187.98 10.1
-8 -6 -1 195.38 11.7
8 -6 1 188.48 9.9
8 6 1 196.88 13.9
-8 6 -1 179.78 10.5
-8 6 -1 184.98 10.8
9 -6 1 57.69 6
-9 -6 -1 72.99 7.9
9 -6 1 50.89 5.7
-9 -6 -1 59.49 6.9
-9 6 -1 60.79 6.6
9 6 1 74.19 9.4
-9 6 -1 66.49 6.7
10 -6 1 1 4.6
10 -6 1 5.4 4.5
-10 -6 -1 -1 6.2
-10 -6 -1 -0.9 4.6
10 6 1 7.8 7.7
-10 6 -1 2.7 4.3
-10 6 -1 3.9 4.7
-11 -6 -1 42 9.2
11 -6 1 74.69 8
-11 -6 -1 56.39 7.7
-11 6 -1 55.09 7.5
-11 6 -1 59.09 8.1
-12 -6 -1 87.19 9.6
12 -6 1 77.09 9.4
-12 -6 -1 63.39 11
-12 6 -1 63.39 8.6
-12 6 -1 87.69 9.5
-13 -6 -1 23.7 6.9
-13 -6 -1 5.1 10.2
-13 6 -1 21.1 7.4
-13 6 -1 18.8 7.5
-14 -6 -1 3.8 6.5
-14 -6 -1 -4.5 6.4
-14 6 -1 7.3 7.6
-14 6 -1 10.9 7.1
-15 -6 -1 4.6 7.3
-15 -6 -1 7.7 8
-16 -6 -1 6.1 8.9
-16 -6 -1 7.1 9.5
-16 6 -1 4.8 10.3
-16 6 -1 -9 9.3
-17 -6 -1 -6 10.3
-17 -6 -1 -1.8 10.1
-17 6 -1 -11.1 11
-17 6 -1 -4.5 12.1
-17 -7 1 13.6 11.1
-17 -7 1 12.1 9.7
-17 7 1 23.4 13.9
-17 7 1 10.3 12.6
-17 7 1 19.1 13
-16 -7 1 -5.1 8.9
-16 -7 1 17.5 9.7
-16 7 1 19.9 12.5
-16 7 1 17.2 10.2
-16 7 1 3.3 10.3
-15 -7 1 19.4 8.5
-15 -7 1 -1.9 7.3
-15 7 1 14.4 10.2
-15 7 1 7.3 8.5
-15 7 1 6.2 8.9
-14 -7 1 1.4 6.9
-14 7 1 -1 7.9
-14 7 1 11 8.5
-14 7 1 3.5 7.3
-13 -7 1 -0.2 6.1
-13 -7 1 31.3 10.5
-13 7 1 7.2 7.2
-13 7 1 2.8 7.1
-13 7 1 9 7.3
-12 -7 1 56.49 10.8
12 -7 -1 56.29 8.3
-12 -7 1 67.49 9.1
-12 7 1 67.59 9
-12 7 1 69.19 8.9
-12 7 1 53.69 8.3
-11 -7 1 47 7.5
11 -7 -1 53.29 7.4
11 -7 -1 70.59 8
-11 -7 1 42.9 9.4
-11 7 1 54.89 8
-11 7 1 61.69 8
-11 7 1 60.89 8.7
11 7 -1 51.99 11.9
10 -7 -1 10.5 5.1
10 -7 -1 4.5 4.2
-10 -7 1 4.4 5.2
-10 -7 1 -0.4 6
10 7 -1 12.4 8
-10 7 1 1.9 5
-10 7 1 3.5 4.6
-10 7 1 7.7 4.7
9 -7 -1 51.19 6
-9 -7 1 46.4 6.5
9 -7 -1 45.6 5.5
-9 -7 1 40.5 7.2
-9 7 1 53.59 6.6
-9 7 1 49.6 6.4
-9 7 1 62.69 6.8
9 7 -1 46 8.4
8 -7 -1 54.19 5.6
8 -7 -1 58.89 5.8
-8 -7 1 57.19 7
-8 -7 1 46 6.2
-8 7 1 47.6 6.1
-8 7 1 59.79 6.2
8 7 -1 34.2 7.1
7 -7 -1 -2.2 2.5
-7 -7 1 -6.3 3.5
-7 -7 1 -1.6 3.3
7 -7 -1 0 3
-7 7 1 -2.4 3
7 7 -1 -2.6 4.9
-7 7 1 3.6 3.4
6 -7 -1 108.59 6.8
-6 -7 1 114.99 8.2
-6 -7 1 112.29 8.8
6 -7 -1 112.69 6.8
-6 7 1 110.89 7.4
6 7 -1 102.69 9.2
-6 7 1 104.29 7.4
-5 -7 1 13.9 3.4
5 -7 -1 7.3 2.5
-5 -7 1 13.8 4
5 -7 -1 10.4 2.6
5 7 -1 8.4 3.3
5 7 -1 10.2 4.2
-5 7 1 11.2 3.1
-4 -7 1 54.59 5.6
4 -7 -1 70.29 4.4
4 -7 -1 65.19 5.2
4 -7 -1 65.09 5
-4 -7 1 66.09 6.2
-4 7 1 68.39 5.7
-4 7 1 51.29 6
4 7 -1 62.59 5.6
4 7 -1 55.29 6.2
-3 -7 1 69.29 5.3
-3 -7 1 69.89 6.6
3 -7 -1 72.09 5.3
3 -7 -1 56.39 4.6
3 7 -1 65.89 5.5
-3 7 1 73.49 5.6
-3 7 1 58.69 5.8
2 -7 -1 44 4
-2 -7 1 42.1 4.1
-2 -7 1 33.6 4.3
2 -7 -1 40.6 4.4
-2 7 1 50.29 4.7
2 7 -1 49.9 4.7
-2 7 1 34.7 4.8
1 -7 -1 82.59 6.5
-1 -7 1 92.59 5.5
1 -7 -1 89.19 5.6
-1 7 1 94.89 5.6
1 7 -1 82.59 5.5
0 -7 -1 130.59 6.6
0 -7 1 129.39 6.8
0 7 -1 135.09 6.9
0 7 1 124.69 7
0 7 1 133.79 6.7
1 -7 1 489.35 18.1
-1 -7 -1 517.85 17.8
-1 -7 -1 523.65 17.7
1 -7 1 512.75 17.7
1 7 1 518.75 18.2
-1 7 -1 539.75 18.1
2 -7 1 151.48 7.1
-2 -7 -1 139.99 7.5
-2 -7 -1 147.69 8.8
2 -7 1 146.59 7.3
-2 7 -1 159.28 7.9
2 7 1 146.49 8
3 -7 1 69.89 5.1
3 -7 1 71.89 4
-3 -7 -1 64.69 6.3
-3 -7 -1 66.59 5.7
-3 7 -1 72.59 5.2
3 7 1 62.69 5.9
-3 7 -1 72.39 5.9
4 -7 1 118.59 6.3
-4 -7 -1 122.29 7.9
4 -7 1 132.99 7.2
-4 -7 -1 134.09 9.2
-4 7 -1 121.19 7.4
-4 7 -1 123.99 6.6
4 7 1 125.99 8
-5 -7 -1 742.13 26.2
-5 -7 -1 705.73 25.3
5 -7 1 726.43 23.5
5 -7 1 731.93 24.2
-5 7 -1 750.62 25.1
5 7 1 717.33 26.9
5 7 1 717.33 25.4
-5 7 -1 700.93 23.4
-6 -7 -1 136.29 9.6
6 -7 1 142.69 8.1
-6 -7 -1 139.49 9.2
6 -7 1 143.19 7.4
-6 7 -1 137.99 8.9
6 7 1 154.08 11.6
7 -7 1 283.07 12.8
-7 -7 -1 307.47 14.8
7 -7 1 303.97 12.4
-7 -7 -1 323.37 15.2
-7 7 -1 294.57 13.8
-7 7 -1 306.17 12.2
7 7 1 294.47 16.5
8 -7 1 10.5 3.5
-8 -7 -1 6.4 4.6
-8 -7 -1 9.8 5.3
8 -7 1 4.3 3.3
-8 7 -1 3.1 3.9
8 7 1 6.2 6.2
-8 7 -1 4 3.1
-8 7 -1 7.1 4.1
-9 -7 -1 0.5 4.3
-9 -7 -1 -5.3 4.7
9 -7 1 1.8 3.8
9 -7 1 0.5 4
-9 7 -1 -2 4.1
-9 7 -1 4.4 4.3
9 7 1 -1.5 7
-9 7 -1 -1.8 3.5
-10 -7 -1 112.99 10.4
-10 -7 -1 119.49 11.4
10 -7 1 119.29 10.1
10 -7 1 101.19 9.5
10 7 1 93.99 12.2
-10 7 -1 101.29 9.4
-10 7 -1 108.49 10.5
11 -7 1 42.5 7.2
11 -7 1 30.3 6.4
-11 -7 -1 21.9 8.2
-11 -7 -1 16.3 6.7
-11 7 -1 27.9 6.8
-11 7 -1 22.6 6.5
-12 -7 -1 117.39 11.1
-12 -7 -1 109.59 13.4
12 -7 1 115.59 11.2
-12 7 -1 102.79 10.7
-12 7 -1 117.99 11.5
-13 -7 -1 33.4 7.7
-13 -7 -1 53.79 12.4
-13 7 -1 47.3 9.2
-13 7 -1 47.9 9.4
-14 -7 -1 2.7 11.7
-14 7 -1 -5.6 7
-14 7 -1 12.1 8
-15 -7 -1 8 8.1
-15 -7 -1 -9.2 8
-15 7 -1 7.6 8.4
-15 7 -1 0.7 9.7
-15 7 -1 5.8 8.8
-16 -7 -1 1 9.5
-16 -7 -1 12.3 9.7
-16 7 -1 33.9 12.1
-16 7 -1 -20.1 10
-16 7 -1 4.5 10.3
-17 -7 -1 6.3 10.9
-17 -7 -1 13.7 11.2
-17 7 -1 -1 12.2
-17 7 -1 -9.8 12.7
-17 7 -1 -5.6 12.3
-17 -8 1 -2 9.9
-17 -8 1 4.5 10.3
-17 8 1 1.3 12.3
-17 8 1 -2.1 14.1
-16 -8 1 22.2 10.2
-16 -8 1 -2.6 9.5
-16 8 1 2.2 11.7
-16 8 1 17.1 11.7
-15 -8 1 1.1 8.2
-15 8 1 9.3 10.2
-15 8 1 0.2 10
-14 8 1 0.1 8.5
-14 8 1 7 8.2
-14 8 1 15 8.6
-13 -8 1 0.1 10.2
-13 -8 1 2 6.3
-13 8 1 2 7.3
-13 8 1 0 7.1
-13 8 1 5.4 7.6
-12 -8 1 -29.6 8.1
12 -8 -1 2.3 6.6
-12 -8 1 -5.7 6
-12 8 1 -4.6 6.1
-12 8 1 8.5 7
-12 8 1 -7 6.4
11 -8 -1 66.99 7.4
-11 -8 1 68.69 10.5
-11 -8 1 59.49 8.7
11 -8 -1 61.39 8.1
-11 8 1 71.69 8.7
11 8 -1 73.79 14.8
-11 8 1 79.69 9.1
-10 -8 1 87.59 9.4
10 -8 -1 75.29 7.5
-10 -8 1 96.39 10.4
10 -8 -1 104.59 9.6
-10 8 1 97.29 9.6
-10 8 1 85.59 9
10 8 -1 75.29 11
-9 -8 1 56.89 7.6
9 -8 -1 49.2 5.8
9 -8 -1 54.69 6.4
-9 -8 1 49.3 7.7
9 8 -1 57.69 9.5
-9 8 1 58.69 7.1
-9 8 1 50.39 6.9
8 -8 -1 -2.4 2.8
-8 -8 1 3.1 4.3
8 -8 -1 0.3 3.1
8 8 -1 0.6 6.1
-8 8 1 -4.5 3.6
-8 8 1 6.1 4.1
7 -8 -1 0 3.5
-7 -8 1 3.2 4.3
-7 -8 1 -1.1 3.9
7 -8 -1 -1.2 2.7
-7 8 1 -2.5 3.3
7 8 -1 -1 4.8
-7 8 1 -5.6 3.5
-6 -8 1 41.6 6
6 -8 -1 45.9 4.6
6 -8 -1 44 4.7
-6 -8 1 60.49 6.3
-6 8 1 44.9 5.7
6 8 -1 49.5 8.4
-6 8 1 57.49 6
5 -8 -1 153.58 8.2
-5 -8 1 164.18 9.9
5 -8 -1 155.38 7.9
-5 -8 1 134.99 8.7
-5 8 1 123.99 8.6
-5 8 1 141.49 8.8
5 8 -1 150.98 9.1
5 8 -1 142.29 10.7
4 -8 -1 214.98 9.8
-4 -8 1 207.18 10
4 -8 -1 195.48 9.3
-4 -8 1 216.98 11.4
4 -8 -1 214.88 8.7
4 8 -1 205.78 10.3
-4 8 1 203.68 10
-4 8 1 175.78 12.1
-3 -8 1 11.2 2.8
3 -8 -1 18.1 3.2
3 -8 -1 16.8 3.3
-3 -8 1 10.5 4
-3 8 1 7.9 3
3 8 -1 11.1 3.2
-2 -8 1 27.3 3.4
-2 -8 1 26.5 3.4
2 -8 -1 28 3.6
-2 -8 1 16.7 4.2
2 -8 -1 21.9 3.8
-2 8 1 18.2 3.2
2 8 -1 25.8 3.7
-1 -8 1 39.8 4.1
1 -8 -1 42.4 5.5
1 -8 -1 42.6 4.1
1 8 -1 35.9 4
-1 8 1 28.7 3.6
0 -8 1 770.22 25.5
0 -8 -1 766.22 25.3
0 -8 -1 716.33 27.3
0 8 -1 793.52 25.6
0 8 1 800.12 26
0 8 -1 814.42 25.7
-1 -8 -1 210.18 9.4
1 -8 1 212.18 9.6
1 -8 1 196.58 10.1
-1 8 -1 214.08 9.7
1 8 1 223.68 10.2
2 -8 1 132.29 7.4
-2 -8 -1 121.79 7.2
2 -8 1 126.09 7.1
-2 8 -1 134.29 7.6
2 8 1 120.49 7.8
3 -8 1 77.59 5
-3 -8 -1 84.29 6.7
3 -8 1 94.09 6.2
-3 -8 -1 72.29 7.2
-3 8 -1 88.69 6.3
-3 8 -1 88.39 6.5
3 8 1 91.59 7.1
-4 -8 -1 212.28 10.7
4 -8 1 222.18 10.2
-4 -8 -1 209.08 11.7
4 -8 1 202.88 9.2
-4 8 -1 205.08 9.7
4 8 1 214.88 10.8
-4 8 -1 225.78 10.6
5 -8 1 51.59 5.1
5 -8 1 43.2 4.1
-5 -8 -1 48.6 5.6
-5 -8 -1 55.69 6.8
5 8 1 52.29 5.8
5 8 1 53.59 7.2
-5 8 -1 52.29 5.4
-5 8 -1 47 4.9
6 -8 1 135.79 7.5
-6 -8 -1 134.69 9.8
6 -8 1 133.49 8.2
-6 -8 -1 131.49 9.9
6 8 1 124.39 9.6
-6 8 -1 133.79 9.1
6 8 1 114.49 11.9
-7 -8 -1 15.7 5.3
7 -8 1 31.4 4.6
-7 -8 -1 17.7 4.8
7 -8 1 27.4 4.3
-7 8 -1 20.5 4.1
-7 8 -1 22.9 5
7 8 1 28.5 6.9
-8 -8 -1 9.7 4.9
8 -8 1 4.8 3.7
-8 -8 -1 5.3 5.3
8 -8 1 3.8 3.4
8 8 1 -9.7 6.2
-8 8 -1 8.1 3.8
-8 8 -1 7.8 4.6
9 -8 1 11 4.2
-9 -8 -1 20.7 6.5
9 -8 1 17.1 4.4
-9 -8 -1 7.3 5.5
-9 8 -1 12.7 4.5
-9 8 -1 9 4.8
9 8 1 -2.5 7.1
10 -8 1 -1.4 4.5
-10 -8 -1 7.6 7.2
10 -8 1 -11.3 4.2
-10 -8 -1 -7.2 5
-10 8 -1 1.5 5
10 8 1 22.9 9.1
-10 8 -1 -0.8 4.4
-10 8 -1 0 5.3
-11 -8 -1 53.79 10.2
-11 -8 -1 49.1 8.4
11 -8 1 47.2 7.1
11 -8 1 50.19 7.6
-11 8 -1 46.3 7.8
-11 8 -1 49.6 8.3
-11 8 -1 59.59 7.7
-12 -8 -1 -11.4 9.1
-12 -8 -1 17.6 7.2
12 -8 1 20.2 7.5
-12 8 -1 14.4 7.2
-12 8 -1 19.6 6.7
-12 8 -1 23.3 7.1
-13 -8 -1 5.2 7.2
-13 -8 -1 16.2 12.8
-13 8 -1 2.1 7.2
-13 8 -1 1.3 7.3
-13 8 -1 -16 6
-14 -8 -1 9.1 8.4
-14 -8 -1 -36.7 12.6
-14 8 -1 1.4 7.9
-14 8 -1 6.8 8.1
-14 8 -1 15.4 8.8
-15 -8 -1 4.9 8.5
-15 -8 -1 -4.7 8.1
-15 8 -1 28.3 11
-15 8 -1 15.1 10
-15 8 -1 13.9 9.9
-16 -8 -1 0.6 9.8
-16 -8 -1 -11.8 8.9
-16 8 -1 0.7 11.2
-16 8 -1 -1.7 11.3
-16 8 -1 2.3 11.5
-17 -8 -1 -10.3 10.7
-17 -8 -1 16.4 11.3
-17 8 -1 4.9 12.8
-17 8 -1 -8.1 13.7
-17 8 -1 -2.2 13.2
-17 -9 1 -7.7 11.5
-17 -9 1 6.2 11.7
-17 9 1 -4 12.6
-17 9 1 13.8 15.3
-16 -9 1 3.5 9.2
-16 -9 1 1.4 10.1
-16 9 1 -10.1 12.1
-16 9 1 -13.7 10.2
-15 -9 1 -0.5 8.6
-15 9 1 -6.2 10.4
-15 9 1 13.1 10.2
-14 -9 1 0.1 7.6
-14 9 1 0.3 8
-14 9 1 5 9.2
-13 -9 1 4.3 7.2
13 -9 -1 -3.9 8.7
-13 -9 1 2.8 11
-13 9 1 -15.1 7.5
-13 9 1 -5.2 7.4
12 -9 -1 2.8 6.6
-12 -9 1 6.3 6.4
-12 -9 1 3.9 9
12 -9 -1 -14.6 6.2
-12 9 1 1.8 7
-12 9 1 -5.9 6.2
-11 -9 1 11.5 6.3
11 -9 -1 1.4 5.1
11 -9 -1 10.3 5.8
-11 -9 1 7.8 8.4
11 9 -1 15.8 10.1
-11 9 1 8.6 6.6
-11 9 1 13.2 6.4
10 -9 -1 15.7 5.3
10 -9 -1 14.9 5.7
-10 -9 1 19.1 6.9
-10 -9 1 12.7 6.5
-10 9 1 13.2 5.7
10 9 -1 10.4 9
-10 9 1 11.8 5.9
-9 -9 1 23.9 6.7
9 -9 -1 27.2 5.1
-9 -9 1 16.7 6.6
9 -9 -1 21.9 5.1
9 9 -1 15.9 8.1
-9 9 1 21.8 5.9
-9 9 1 34.4 6.4
8 -9 -1 1.9 3.2
8 -9 -1 2.8 3.7
-8 -9 1 -1.1 4.8
-8 -9 1 -7 4.2
8 9 -1 -11.6 6.4
-8 9 1 -0.7 4.2
-8 9 1 -1.9 4.2
7 -9 -1 88.09 7
-7 -9 1 88.39 8.6
-7 -9 1 93.89 9
7 -9 -1 99.19 7.9
7 9 -1 100.49 10.6
-7 9 1 102.89 8.3
-7 9 1 87.19 8.3
6 -9 -1 60.99 5.9
-6 -9 1 67.89 6.8
6 -9 -1 55.89 6.6
-6 -9 1 53.39 7.1
-6 9 1 45.2 5.7
6 9 -1 52.79 6.1
6 9 -1 52.09 7.3
-6 9 1 54.69 6.3
-5 -9 1 6.2 3.6
5 -9 -1 8.4 3.3
-5 -9 1 10.8 4.8
5 -9 -1 0.2 2.8
5 9 -1 1.6 3.2
-5 9 1 5.8 4
-5 9 1 6.2 3.4
-4 -9 1 70.19 6.5
-4 -9 1 55.09 6.6
4 -9 -1 73.89 6.3
4 -9 -1 72.69 5.3
-4 9 1 64.79 7
4 9 -1 68.99 6.7
-4 9 1 67.59 6.4
-3 -9 1 5.3 4
3 -9 -1 11.1 3.3
3 -9 -1 8.2 3.2
-3 -9 1 5.9 3
3 9 -1 4.8 3
-3 9 1 6.4 4.3
-3 9 1 11.4 3.5
-2 -9 1 194.18 11.2
-2 -9 1 203.48 9.7
-2 -9 1 190.58 9.3
2 -9 -1 188.08 10.1
2 -9 -1 187.78 9.4
-2 9 1 186.28 9.6
2 9 -1 193.08 9.7
1 -9 -1 71.49 5.8
-1 -9 1 67.29 5.8
1 -9 -1 69.49 7.4
-1 9 1 73.29 5.9
1 9 -1 67.79 5.9
0 -9 -1 8.1 2.9
0 -9 1 4 2.8
0 -9 -1 5.4 4.2
0 9 -1 2.9 2.8
0 9 -1 7.6 2.9
0 9 1 3.8 2.9
1 -9 1 -1.6 3.1
1 -9 1 0.6 2.7
-1 -9 -1 -3.3 2.3
-1 9 -1 2.2 2.8
1 9 1 2 2.9
2 -9 1 428.36 16.6
2 -9 1 440.06 16.7
-2 -9 -1 427.26 16.8
2 9 1 473.25 17.7
-2 9 -1 467.25 17.2
-3 -9 -1 5.1 2.9
-3 -9 -1 0.1 4
3 -9 1 2.3 2.4
3 -9 1 -2.3 2.3
-3 9 -1 -3.4 2.7
3 9 1 -1.6 3.1
4 -9 1 115.79 5.7
4 -9 1 113.59 6.9
4 -9 1 123.49 8
-4 -9 -1 139.19 8.5
-4 -9 -1 128.79 9.7
-4 9 -1 110.79 7.6
4 9 1 116.89 8.8
-4 9 -1 129.49 8.6
5 -9 1 364.56 14.8
-5 -9 -1 369.46 16.9
5 -9 1 361.46 13.9
-5 -9 -1 366.56 16.1
-5 9 -1 351.16 14.5
5 9 1 370.56 16.2
-5 9 -1 383.06 16
-6 -9 -1 150.88 10.3
-6 -9 -1 154.78 11.5
6 -9 1 135.89 8.8
6 -9 1 144.69 7.9
6 9 1 140.09 12.6
6 9 1 133.99 10.3
-6 9 -1 119.79 9
7 -9 1 14.1 3.9
-7 -9 -1 10.9 6.1
7 -9 1 8.3 3.3
-7 -9 -1 13.1 5.5
-7 9 -1 7.7 3.9
7 9 1 -1 6.3
-7 9 -1 12.6 4.7
8 -9 1 -3.7 3.4
-8 -9 -1 1.4 5.3
8 -9 1 2.7 3.9
-8 -9 -1 4.4 5.5
-8 9 -1 3.8 4.7
8 9 1 5.4 6.8
-8 9 -1 8.4 4.3
9 -9 1 -6.7 4.4
-9 -9 -1 -1 5.3
9 -9 1 -1.5 4
-9 -9 -1 -9.2 5.3
-9 9 -1 2 4.9
9 9 1 -2.2 7.6
-9 9 -1 -2.8 4.2
-10 -9 -1 -0.2 5.9
10 -9 1 2.4 4.8
10 -9 1 -1.7 4.8
-10 -9 -1 9.4 7.5
-10 9 -1 -1.8 4.9
-10 9 -1 1.1 5.4
10 9 1 1.8 8.9
-11 -9 -1 18.4 6.7
-11 -9 -1 10.5 8.8
11 -9 1 20.5 6.3
11 -9 1 19.6 6.1
-11 9 -1 17.5 7
-11 9 -1 16.9 6.6
-12 -9 -1 51.59 11.1
12 -9 1 54.59 9
-12 -9 -1 46.9 8.7
12 -9 1 49.99 8.7
-12 9 -1 57.19 8.9
-12 9 -1 61.99 9.6
-13 -9 -1 7.9 7.1
-13 9 -1 3.1 7.1
-13 9 -1 1.7 7.7
-14 -9 -1 6.5 7.9
-14 -9 -1 10.9 14.6
-14 9 -1 -0.6 8.2
-14 9 -1 -1.3 8.8
-15 -9 -1 -1.6 8.6
-15 9 -1 1.9 10.2
-15 9 -1 -7.3 8.8
-16 -9 -1 20.2 10.3
-16 -9 -1 5.3 10.7
-16 9 -1 -8.7 11.2
-16 9 -1 10.1 12.8
-16 -10 1 3.1 10.4
-16 10 1 4.1 13.6
-16 10 1 -8.2 12
-15 -10 1 -8.4 9.1
-15 10 1 -2.8 9.6
-15 10 1 5 11.5
-14 -10 1 7.9 8.4
-14 10 1 2.8 8.3
-14 10 1 4.5 9.7
13 -10 -1 -28.3 8.2
-13 -10 1 9 7.8
13 -10 -1 -4.4 9.2
-13 -10 1 2.3 11.3
-13 10 1 -11.8 8.1
-13 10 1 -3.1 7.9
12 -10 -1 19.3 7
-12 -10 1 -16.6 9
-12 -10 1 10.6 7.4
-12 10 1 -4.1 7.2
-12 10 1 6.9 7.3
12 10 -1 17.5 13.4
11 -10 -1 -3.8 6
-11 -10 1 -6 6.2
-11 -10 1 -5.5 7.8
11 -10 -1 -2.7 6.1
11 10 -1 3.9 11.7
-11 10 1 -5.5 6.2
-11 10 1 -1.1 6.3
10 -10 -1 56.49 7.2
-10 -10 1 42 8.7
10 -10 -1 45.8 6.6
-10 -10 1 28.5 7.4
10 10 -1 50.59 11.3
-10 10 1 30.9 6.9
-10 10 1 44.8 8.2
-9 -10 1 69.19 9.2
9 -10 -1 54.79 6.7
-9 -10 1 63.79 8.4
9 -10 -1 52.69 6.3
9 10 -1 61.89 10.9
-9 10 1 71.89 8.7
-9 10 1 73.29 8.6
8 -10 -1 86.99 7.9
8 -10 -1 63.59 6.9
-8 -10 1 76.59 8.5
-8 -10 1 65.89 8.1
-8 10 1 63.09 7.4
8 10 -1 62.29 9.5
-8 10 1 78.79 8.4
-7 -10 1 0.3 4.8
7 -10 -1 -6.1 3.4
-7 -10 1 -2 5
7 -10 -1 3.8 3.2
-7 10 1 2.1 4.1
-7 10 1 -2 4.4
7 10 -1 6.8 6.5
6 -10 -1 51.89 5.5
-6 -10 1 45.9 6
6 -10 -1 57.79 5.9
-6 -10 1 45.7 7
6 10 -1 49.8 6.4
-6 10 1 44.7 5.9
-6 10 1 49.9 6.6
5 -10 -1 5.4 3.2
-5 -10 1 5.3 5
5 -10 -1 8.6 3.2
5 -10 -1 8.1 2.7
-5 -10 1 10.8 4.3
-5 10 1 6 3.9
5 10 -1 0.6 3.6
-5 10 1 11.6 4.8
4 -10 -1 64.09 6
4 -10 -1 63.89 5.6
-4 -10 1 67.79 6.8
-4 -10 1 59.49 7.1
-4 10 1 64.89 6.4
-4 10 1 68.09 7.5
4 10 -1 61.99 6.3
3 -10 -1 43.8 5.3
3 -10 -1 44.7 5.2
-3 -10 1 36.4 5.9
-3 -10 1 43 4.9
3 10 -1 39.9 5.3
-3 10 1 36.6 4.9
-2 -10 1 -2.1 3.9
2 -10 -1 -2.8 3.5
-2 -10 1 4.3 2.9
2 -10 -1 1 2.7
-2 10 1 0.2 2.8
2 10 -1 0.7 3.2
1 -10 -1 14.2 5.1
-1 -10 1 17.6 3.7
1 -10 -1 12.5 3.4
1 10 -1 13.6 3.7
-1 10 1 16 3.8
0 -10 -1 519.35 22.4
0 -10 1 524.05 19.9
0 -10 -1 561.34 20.2
0 10 -1 582.44 20.6
0 10 -1 557.34 20.4
0 10 1 588.64 21
1 -10 1 135.29 9.6
-1 -10 -1 150.28 8.8
1 -10 1 147.09 8.9
-1 10 -1 153.08 9.1
1 10 1 158.48 9.5
-2 -10 -1 200.58 10.5
-2 -10 -1 199.88 10.2
2 -10 1 205.98 10.2
2 -10 1 196.78 10.6
2 10 1 210.68 11.1
-2 10 -1 217.18 10.9
-3 -10 -1 392.16 16.4
-3 -10 -1 390.46 17.8
3 -10 1 382.56 15.7
3 -10 1 400.36 14.9
-3 10 -1 409.66 16.6
3 10 1 398.16 16.8
-4 -10 -1 29.8 5.9
4 -10 1 36.6 4
4 -10 1 38.6 5
-4 -10 -1 38 5.4
-4 10 -1 29.3 5.1
4 10 1 27.2 4.9
-5 -10 -1 372.46 18.1
5 -10 1 373.16 15.8
5 -10 1 361.86 14.4
-5 -10 -1 365.76 16.3
5 10 1 378.46 16.8
-5 10 -1 334.27 17.2
-5 10 -1 397.06 16.4
-6 -10 -1 0.4 5
-6 -10 -1 14.2 5.5
6 -10 1 8.2 3.3
6 -10 1 9.2 3.9
6 10 1 5.4 4.4
-6 10 -1 4.6 4.2
-7 -10 -1 14.7 5.7
-7 -10 -1 5.2 4.9
7 -10 1 7.6 3.3
7 -10 1 8.5 3.9
7 10 1 11.6 5
-7 10 -1 8.9 4.5
-7 10 -1 9.4 4.5
7 10 1 1.6 7
-8 -10 -1 100.09 9.9
8 -10 1 112.39 8.3
8 -10 1 100.59 9.1
-8 -10 -1 77.29 9
8 10 1 121.19 12.6
-8 10 -1 107.79 9.1
-8 10 -1 98.09 9.5
-9 -10 -1 57.39 8.4
-9 -10 -1 48.8 7.7
9 -10 1 56.49 6.2
9 -10 1 38.3 6
9 10 1 54.09 10.2
-9 10 -1 48.5 7.4
-9 10 -1 62.69 7.6
10 -10 1 97.89 9.4
10 -10 1 98.09 9.6
-10 -10 -1 72.69 10.9
-10 -10 -1 91.19 10.7
-10 10 -1 101.09 10.5
-10 10 -1 86.69 10.1
10 10 1 107.59 14.1
11 -10 1 1.2 5.9
-11 -10 -1 35.8 9.5
11 -10 1 14.4 7
-11 -10 -1 16.9 7.2
-11 10 -1 8.8 6.5
-11 10 -1 12.2 7.4
-12 -10 -1 -5.2 10
12 -10 1 25.5 8.9
-12 -10 -1 15.3 7.4
12 -10 1 24.6 7.4
-12 10 -1 7.1 7.4
-12 10 -1 7.5 7.2
13 -10 1 -17.8 8.7
-13 -10 -1 15.4 7.7
-13 10 -1 16.6 8.1
-13 10 -1 3.8 8.4
-14 -10 -1 15 8.5
-14 10 -1 26.9 10.3
-15 -10 -1 -3.3 9.5
-15 10 -1 12.8 11.3
-15 10 -1 15.1 11.2
-16 -10 -1 14.3 10.9
-16 10 -1 -1.8 12.9
-16 10 -1 9.2 11.4
-16 -11 1 -1.1 10.6
-16 11 1 -1.6 12.5
-16 11 1 26.2 15.8
-15 -11 1 -8.5 9.2
-15 11 1 -11.3 10.7
-15 11 1 -14.3 12.3
-14 -11 1 -29.1 13.7
-14 -11 1 0.8 9
-14 11 1 -5.6 10.7
-14 11 1 -12.2 10.2
-13 -11 1 61.49 16.6
-13 -11 1 57.39 15.1
-13 11 1 49.8 11.5
-13 11 1 48.4 10.6
-12 -11 1 12.8 10.3
12 -11 -1 -0.4 6.8
-12 -11 1 -4.5 7
-12 11 1 -1.4 6.8
-12 11 1 7.6 8.6
-11 -11 1 68.19 10.3
11 -11 -1 69.19 8.5
11 -11 -1 63.49 8.6
-11 -11 1 60.49 10.8
-11 11 1 67.39 9.8
-11 11 1 89.59 10.9
11 11 -1 83.39 14.1
-10 -11 1 9.2 7.5
-10 -11 1 -1.1 6.4
10 -11 -1 2.4 5
10 -11 -1 9.8 5.8
10 11 -1 -6.5 9.4
-10 11 1 0.8 6.1
-10 11 1 -0.2 6.5
9 -11 -1 0.2 4.5
9 -11 -1 2.3 5
-9 -11 1 1.3 6.3
-9 -11 1 -2.8 6.3
9 11 -1 19 9
-9 11 1 2.5 6.1
-9 11 1 0 5.6
8 -11 -1 36 5.2
-8 -11 1 20.7 6.6
-8 -11 1 14.8 6.6
8 -11 -1 27.9 5.7
8 11 -1 32.6 9.3
-8 11 1 31.1 7.1
-8 11 1 27.2 6.2
7 -11 -1 1.6 3.5
-7 -11 1 -2.7 5
7 -11 -1 -0.5 3.7
-7 -11 1 1.5 4.7
7 11 -1 0.1 4.3
-7 11 1 -0.9 5
-7 11 1 3.7 4.3
6 -11 -1 3.3 3.6
-6 -11 1 1.1 4.4
-6 -11 1 7.4 5.4
6 -11 -1 0 3.5
-6 11 1 -3 3.9
-6 11 1 -3.9 4.7
6 11 -1 -3.1 3.9
-5 -11 1 10.8 4.2
5 -11 -1 4.7 4
-5 -11 1 18.1 6
5 -11 -1 9 3
-5 11 1 17 5.6
-5 11 1 14.5 4.7
5 11 -1 10.9 4.3
-4 -11 1 37.4 6.8
4 -11 -1 40.5 5
-4 -11 1 24.4 4.6
-4 11 1 33.5 6
-4 11 1 27.3 5.2
4 11 -1 25 5.2
-3 -11 1 35.4 4.9
-3 -11 1 32.1 6.1
3 -11 -1 37.9 5.5
3 -11 -1 27.3 4.6
-3 11 1 23.7 4.8
3 11 -1 28.7 4.9
2 -11 -1 330.17 15.7
-2 -11 1 330.47 15
2 -11 -1 335.17 14.7
2 11 -1 358.16 15.4
-2 11 1 358.16 15.2
1 -11 -1 762.02 29.7
-1 -11 1 797.62 28
1 -11 -1 841.22 28.1
-1 11 1 814.52 28.6
1 11 -1 843.12 28.6
-1 11 1 839.02 28.2
0 -11 -1 -1.3 3
0 -11 1 1.9 3.3
0 -11 -1 7.5 5.2
0 11 1 -0.4 3.2
0 11 -1 1.3 3.1
0 11 -1 0.9 3.1
-1 -11 -1 12.6 4
1 -11 1 14.3 5
1 -11 1 20.9 4.2
-1 11 -1 11.3 3.9
1 11 1 15.8 4.5
2 -11 1 31.8 4.9
-2 -11 -1 37 5
-2 -11 -1 35.5 4.8
2 -11 1 42.1 5.8
-2 11 -1 31.8 5.1
2 11 1 30.9 5.3
3 -11 1 65.39 7.5
3 -11 1 58.19 6.1
-3 -11 -1 56.79 6.1
-3 -11 -1 62.09 7.9
-3 11 -1 51.19 6.3
3 11 1 51.99 6.4
4 -11 1 20.3 3.5
-4 -11 -1 30.7 6.8
-4 -11 -1 20.7 4.8
4 -11 1 30.8 4.9
4 11 1 24.8 5.3
-4 11 -1 23.9 5
5 -11 1 224.88 11.7
5 -11 1 214.98 10.6
-5 -11 -1 204.38 12.1
-5 -11 -1 209.18 13.7
-5 11 -1 202.78 11.9
5 11 1 204.38 12.9
-6 -11 -1 8.5 5
-6 -11 -1 9.1 5.7
6 -11 1 12.6 4.3
6 -11 1 4.8 3.2
6 11 1 5.6 4.8
-6 11 -1 10.7 4.5
-6 11 -1 4.2 6.1
7 -11 1 7.3 4.1
-7 -11 -1 5 5.8
-7 -11 -1 0.2 4.8
7 -11 1 4.8 3.3
-7 11 -1 6.4 4.9
-7 11 -1 -2.2 4.5
7 11 1 0.4 5
-8 -11 -1 2.6 6
8 -11 1 9.2 4.3
8 -11 1 8.9 4.6
-8 -11 -1 15 6.6
-8 11 -1 5.9 5.1
-8 11 -1 5.4 5
-9 -11 -1 4.3 7.1
-9 -11 -1 12.5 6.6
9 -11 1 11.1 4.6
9 -11 1 11.9 5.5
-9 11 -1 13.4 6.4
9 11 1 14.1 9.4
-9 11 -1 18.2 6.2
-10 -11 -1 69.09 10.4
10 -11 1 62.79 8.3
10 -11 1 77.39 8.3
-10 -11 -1 68.69 10
10 11 1 83.49 13.4
-10 11 -1 67.79 8.9
-10 11 -1 50.99 8.8
-11 -11 -1 78.69 11.6
-11 -11 -1 92.59 11.5
11 -11 1 110.99 10.8
11 -11 1 87.99 9.2
-11 11 -1 110.89 11.1
-11 11 -1 87.89 10.8
-12 -11 -1 9.5 11.2
-12 -11 -1 18.5 7.9
12 -11 1 -1.8 7
-12 11 -1 8.5 8.2
-12 11 -1 8.7 7.4
13 -11 1 0.4 12.8
-13 11 -1 24.6 9.6
-13 11 -1 31.6 10.4
-14 -11 -1 25.4 9.7
-14 11 -1 29.9 10.6
-14 11 -1 23.7 11.1
-15 -11 -1 10.2 10.4
-15 11 -1 7 10.7
-15 11 -1 10.9 12.5
-16 -11 -1 -8.3 11
-16 11 -1 9.7 14.7
-16 11 -1 -5.4 12.8
-16 -12 1 -16.6 11.3
-16 12 1 -5.8 16.4
-16 12 1 0.4 13.5
-15 -12 1 -4.7 10.6
-15 12 1 -11.4 13.6
-15 12 1 -6.5 10.8
-14 -12 1 22.2 9.6
-14 12 1 5.4 10.5
-14 12 1 0.4 12
-13 -12 1 -4.6 7.9
-13 12 1 1.3 9.2
-13 12 1 9 10.6
12 -12 -1 -2.4 8.1
-12 -12 1 1.9 11.3
-12 -12 1 -3.4 7.4
-12 12 1 -0.5 9
-12 12 1 -2.1 7.3
11 -12 -1 28.8 7.6
-11 -12 1 24.8 8.6
11 -12 -1 17.3 7.4
-11 -12 1 26.2 10
-11 12 1 31.9 9.5
11 12 -1 31 13.7
-11 12 1 14 7.7
-10 -12 1 8.8 7.2
10 -12 -1 11.3 5.8
10 -12 -1 13.4 6.1
-10 -12 1 -4.6 7.3
-10 12 1 14.3 7.9
-10 12 1 2.3 6.7
10 12 -1 0.1 10.7
9 -12 -1 -5.9 4.6
9 -12 -1 -4 5.2
-9 -12 1 -2.8 6.7
-9 -12 1 3 6.7
-9 12 1 5.6 6.9
-9 12 1 1.1 5.7
9 12 -1 18.2 10.2
-8 -12 1 52.79 8.8
-8 -12 1 65.69 8.4
8 -12 -1 34.8 5.7
8 -12 -1 45.8 6.7
-8 12 1 52.69 7.8
-8 12 1 58.49 8.7
7 -12 -1 2.8 4.5
7 -12 -1 4.7 4.3
-7 -12 1 1.5 5.5
-7 -12 1 1.6 4.9
-7 12 1 3.5 5.1
7 12 -1 5.7 5.5
-7 12 1 0.1 5.8
6 -12 -1 12.1 4.6
6 -12 -1 9.6 4
-6 -12 1 3.2 6.1
-6 -12 1 16.7 5.6
6 12 -1 11.9 4.9
-6 12 1 11 5.2
-6 12 1 3 5.6
5 -12 -1 4.2 3.2
5 -12 -1 15.3 4.7
5 -12 -1 3.5 3.9
-5 -12 1 9.6 4.8
-5 -12 1 7.7 5.8
5 12 -1 0.6 4.6
-5 12 1 10.5 4.5
-5 12 1 5.5 5.5
-4 -12 1 49.4 7.8
-4 -12 1 46.9 6
4 -12 -1 40.6 5.4
4 -12 -1 48.8 5.9
-4 12 1 49.4 6.5
4 12 -1 44.2 6.5
-3 -12 1 6.7 4.1
3 -12 -1 22.6 5.2
3 -12 -1 17.9 4.5
-3 -12 1 9.5 4.1
-3 -12 1 12.5 6
-3 12 1 9.7 4.4
3 12 -1 7.8 4.3
2 -12 -1 232.68 13.4
-2 -12 1 227.48 12.3
2 12 -1 222.08 12.4
-2 12 1 247.08 12.6
1 -12 -1 0.3 6.2
1 -12 -1 3.1 5.4
-1 -12 1 6.5 4.4
-1 12 1 7.8 4.1
1 12 -1 1.2 3.7
-1 12 1 5 3.6
0 -12 -1 205.18 13.9
0 12 1 197.28 11.5
0 12 -1 205.38 11.6
1 -12 1 11 5.2
1 -12 1 13.8 6.3
1 12 1 10.3 4.3
-1 12 -1 5.6 4
2 -12 1 -0.9 3.3
2 -12 1 0.6 4.4
-2 -12 -1 5 3.9
2 12 1 2.3 4.1
-2 12 -1 -2.6 3.3
-3 -12 -1 3.8 3.8
-3 -12 -1 -6.4 5
-3 -12 -1 0.3 3.9
3 -12 1 -2.6 3.5
3 -12 1 -2 3.6
3 12 1 0.9 4.3
-3 12 -1 0.4 3.8
4 -12 1 0.9 2.9
-4 -12 -1 1.9 5.6
4 -12 1 4.7 3.7
-4 12 -1 -2.1 3.9
4 12 1 0.9 4.2
5 -12 1 4.2 6.3
-5 -12 -1 5.1 4.6
5 -12 1 -8.4 3.8
5 -12 1 2.5 2.4
-5 -12 -1 -5.1 5.2
5 12 1 -0.2 4.3
-5 12 -1 -2.4 4.4
6 -12 1 8.7 3.7
6 -12 1 5.9 4.4
-6 -12 -1 10.3 6.8
-6 -12 -1 10 5.4
6 12 1 12.9 5.8
-6 12 -1 1.7 4.8
-6 12 -1 11.9 5.4
-7 -12 -1 187.58 13.9
7 -12 1 175.98 10.2
7 -12 1 152.18 10.5
-7 -12 -1 161.38 13.4
7 12 1 183.38 13.6
-7 12 -1 176.68 12.4
-7 12 -1 160.38 11.5
-8 -12 -1 31.7 8
8 -12 1 32.6 6.4
-8 -12 -1 19.5 7.2
8 -12 1 25.7 5.1
-8 12 -1 21.7 6.9
-8 12 -1 33.3 6.9
-9 -12 -1 80.79 10.4
-9 -12 -1 95.59 11.5
9 -12 1 111.19 9.7
9 -12 1 79.89 8.8
-9 12 -1 106.09 10.1
-9 12 -1 84.69 9.8
-10 -12 -1 13.7 7.7
10 -12 1 20.4 7.1
10 -12 1 23.5 6.1
-10 -12 -1 20.2 8.7
-10 12 -1 17.2 7.5
-10 12 -1 10.1 7.3
10 12 1 32 12.7
11 -12 1 14.3 6.6
11 -12 1 3.2 7.2
-11 -12 -1 -5.8 7.3
-11 -12 -1 10.1 9.8
-11 12 -1 0.3 7.4
11 12 1 2.7 13.6
-11 12 -1 -2.3 6.7
12 -12 1 6.5 9.2
-12 -12 -1 14.6 9.1
-12 -12 -1 11.9 12.3
-12 12 -1 6 7.8
-12 12 -1 2 8.4
-13 -12 -1 -5.8 13.3
-13 -12 -1 28.5 9.8
-13 12 -1 34.3 10.5
-13 12 -1 26 10.7
-14 -12 -1 -9.3 9.5
-14 12 -1 7.4 11.1
-14 12 -1 3.5 11.2
-15 -12 -1 -7.4 10.5
-15 12 -1 4.2 12.9
-15 12 -1 15.7 12.6
-16 -12 -1 -7.5 11.3
-16 12 -1 21.6 15
-16 12 -1 21.6 15.8
-15 -13 1 7.5 11.4
-15 13 1 4.1 14.8
-15 13 1 -9.1 12.6
-14 -13 1 8.4 10.9
-14 13 1 13.6 13.1
-14 13 1 21.3 11.3
-13 -13 1 26.1 10.1
-13 13 1 29.2 12
-13 13 1 21.3 10.2
-12 -13 1 -0.8 8.5
-12 -13 1 -1.4 11.6
12 -13 -1 -27.2 8.1
12 -13 -1 2.2 8.7
-12 13 1 5.2 10.1
-12 13 1 -2.7 7.7
11 -13 -1 -0.9 7.4
-11 -13 1 2.3 9.9
-11 -13 1 7.2 8.1
-11 13 1 15.6 8.4
-11 13 1 -6.5 8.6
11 13 -1 -6.9 13.7
-10 -13 1 5.5 7.4
10 -13 -1 1.4 6.4
-10 -13 1 -8.7 8.2
10 -13 -1 8.9 6.4
-10 13 1 9.4 7.7
-10 13 1 11.2 8.1
-9 -13 1 16.5 7.3
-9 -13 1 10.9 7.2
9 -13 -1 5.4 5.3
9 -13 -1 3.4 5.8
-9 13 1 13.1 7.1
-9 13 1 15 8
8 -13 -1 7.1 5.8
-8 -13 1 4.6 6.6
8 -13 -1 9 4.6
-8 -13 1 10.5 6.9
-8 13 1 5 5.9
-8 13 1 7.1 7.2
7 -13 -1 0.9 4.4
-7 -13 1 -8.2 6.1
-7 -13 1 -5.4 5.7
7 -13 -1 -0.1 4.6
7 13 -1 -10.6 5.1
-7 13 1 -1.7 5
-7 13 1 -6.1 6.3
-6 -13 1 -6.6 5.7
6 -13 -1 -1.8 4.2
6 -13 -1 -1.5 4.4
-6 13 1 -3.1 5.7
6 13 -1 1.2 5.4
-6 13 1 5.2 5.1
-5 -13 1 -2.8 5.8
5 -13 -1 12.2 3.7
5 -13 -1 3 4.1
-5 -13 1 -2.3 4.6
5 13 -1 -2.1 4.8
-5 13 1 3.3 4.9
4 -13 -1 4.7 4.3
4 -13 -1 4 4.2
-4 -13 1 -4 4
-4 -13 1 12.5 6.4
4 13 -1 7.1 4.7
-4 13 1 2.8 4.2
-3 -13 1 98.99 10.3
3 -13 -1 125.79 9.6
3 -13 -1 91.69 9.3
-3 -13 1 107.89 9.7
-3 13 1 104.39 9.1
3 13 -1 101.29 9.6
-2 -13 1 -1.1 4
2 -13 -1 -1.2 5
2 -13 -1 1.9 3.8
-2 13 1 5.2 4.1
2 13 -1 4.3 4.3
1 -13 -1 2.6 5.7
-1 -13 1 1.5 3.9
1 -13 -1 6.2 4.1
-1 13 1 9.8 4.4
1 13 -1 9.5 4.5
-1 13 1 9.1 4.1
0 -13 -1 7.7 6.7
0 -13 -1 6.5 4.4
0 -13 1 -1.6 3.8
0 -13 1 3 5.9
0 13 -1 3 3.9
0 13 1 8.2 4.3
1 -13 1 8.4 5.6
-1 -13 -1 4.1 4.1
1 -13 1 14.9 4.3
-1 13 -1 3.9 3.9
1 13 1 7.4 4.5
-1 13 -1 16.4 5.1
2 -13 1 49.3 7.1
-2 -13 -1 40.6 6.1
2 -13 1 28.3 5.3
-2 13 -1 48.7 6.4
2 13 1 43.3 6.6
-3 -13 -1 0 6
-3 -13 -1 -0.4 4.2
3 -13 1 -8.2 3.9
3 -13 1 -1.2 4.1
-3 -13 -1 7.8 4.7
-3 13 -1 -7.9 3.8
3 13 1 -0.3 4.2
-4 -13 -1 16.1 5.2
4 -13 1 22 4.8
-4 -13 -1 21.7 7.6
4 -13 1 18.4 4.3
-4 13 -1 20.5 5.4
4 13 1 18.7 5.8
5 -13 1 21.5 5.4
-5 -13 -1 21.1 7
-5 -13 -1 8.7 5.1
5 -13 1 19 3.6
5 -13 1 15.8 4.3
-5 13 -1 16.2 5.6
5 13 1 24.1 6.2
-6 -13 -1 114.19 11.4
-6 -13 -1 99.99 11
6 -13 1 99.39 8.6
6 -13 1 100.09 9.2
6 13 1 96.79 10.1
-6 13 -1 117.89 11.3
7 -13 1 4.6 4.9
-7 -13 -1 4.4 7
7 -13 1 2.4 4
-7 -13 -1 9.1 6.1
-7 13 -1 -2 5.5
7 13 1 -9.4 5.3
-7 13 -1 7.6 5.6
8 -13 1 1.3 4.4
8 -13 1 10.7 5.5
-8 -13 -1 -1.7 7
-8 -13 -1 5.6 7.6
-8 13 -1 -0.6 5.9
-8 13 -1 7.6 6.1
8 13 1 -0.7 6.2
9 -13 1 18 6.8
9 -13 1 21.4 5.5
-9 -13 -1 18.5 8.7
-9 -13 -1 11.7 8.3
-9 13 -1 15 7.7
-9 13 -1 21.4 7.3
10 -13 1 5.2 5.7
-10 -13 -1 10.6 8.8
-10 -13 -1 6.7 7.8
10 -13 1 12.2 6.6
-10 13 -1 1.3 7.1
-10 13 -1 -4.7 7
11 -13 1 17 7.3
-11 -13 -1 22.2 8.9
11 -13 1 23.2 8.5
-11 -13 -1 5.8 10.8
-11 13 -1 2.2 7.7
-11 13 -1 26.2 8.8
-12 -13 -1 -0.3 9.7
12 -13 1 14.2 11.6
-12 13 -1 -6.5 8.7
-12 13 -1 -1.2 8.6
-13 -13 -1 80.19 18.9
-13 -13 -1 37 11.4
-13 13 -1 53.99 12.1
-14 -13 -1 -3.4 10.8
-14 13 -1 -0.5 12.1
-14 13 -1 10.7 10.6
-15 -13 -1 15 11.7
-15 13 -1 2.9 12.8
-15 13 -1 -4 14
-15 -14 1 -4.9 11.7
-15 14 1 1.5 13.9
-15 14 1 0.5 16.1
-14 -14 1 3.8 12.1
-14 14 1 -2.6 13.6
-14 14 1 1.6 11.7
-13 -14 1 -23.9 13.9
-13 -14 1 -11 9.7
-13 14 1 -0.9 11.5
-13 14 1 22.7 12.2
-12 -14 1 27.4 15.5
-12 14 1 33.3 10.7
-12 14 1 25.2 11.7
-11 -14 1 10.8 8.4
11 -14 -1 11.9 8.3
-11 -14 1 3.1 10.9
-11 14 1 16.2 9.9
-11 14 1 3.4 8
10 -14 -1 24.2 6.7
-10 -14 1 17.9 9.5
-10 -14 1 37.3 9
10 -14 -1 38.9 8.4
-10 14 1 25.8 8.8
-10 14 1 28.1 9.7
-9 -14 1 34.7 9.2
9 -14 -1 62.69 8.1
-9 -14 1 40.6 9.4
9 -14 -1 27.5 6.3
-9 14 1 39.7 8.9
-9 14 1 45.7 9.7
8 -14 -1 19.3 5.9
8 -14 -1 24.3 6.7
-8 -14 1 7.5 7.3
-8 -14 1 7.3 6.8
-8 14 1 15.8 7
-8 14 1 22.6 8.6
8 14 -1 8.6 7.1
-7 -14 1 12.9 8.1
-7 -14 1 3.9 6.5
7 -14 -1 10.2 4.8
7 -14 -1 10.9 5.7
7 14 -1 13 6.8
-7 14 1 7.6 6.2
-7 14 1 29 8.2
-6 -14 1 40.3 7.4
6 -14 -1 40.1 6.1
-6 -14 1 39.9 8.8
6 -14 -1 44.7 7.3
6 14 -1 46.3 8
-6 14 1 47.1 8.1
-5 -14 1 11.5 7.4
5 -14 -1 15.6 4.5
5 -14 -1 5.1 5
-5 -14 1 19.5 6.1
-5 -14 1 21.1 5.8
-5 14 1 13.6 5.5
5 14 -1 9.9 5.5
-4 -14 1 21.3 5.7
-4 -14 1 35.6 6.7
4 -14 -1 26.2 5.7
4 -14 -1 26.4 5.4
-4 -14 1 19.4 7.9
-4 14 1 38.4 6.6
4 14 -1 24.4 6
-3 -14 1 7.5 5.1
-3 -14 1 3.9 6.2
3 -14 -1 -1.6 5.1
3 -14 -1 5.7 4.3
3 14 -1 -0.8 4.6
-3 14 1 7.6 4.9
-2 -14 1 142.19 11.3
2 -14 -1 129.69 12
2 -14 -1 136.09 10.8
2 14 -1 132.09 11.2
-2 14 1 132.69 10.9
1 -14 -1 6 4.3
-1 -14 1 4.4 4.7
1 -14 -1 6.1 6.8
-1 14 1 -0.2 4.2
1 14 -1 1.2 4.1
-1 14 1 -1.8 4.8
0 -14 -1 5.8 7
0 -14 -1 2.7 4.2
0 -14 1 6.7 4.3
0 -14 1 -7.5 6.5
0 14 1 1.6 4.3
0 14 -1 4.9 4.7
1 -14 1 48.9 8.5
-1 -14 -1 59.39 10.7
-1 -14 -1 40.8 6.2
1 -14 1 37.7 5.9
-1 14 -1 35.6 6.3
1 14 1 35.2 6.2
-1 14 -1 36.9 6
-2 -14 -1 5.8 4.7
2 -14 1 3.9 5.7
2 -14 1 -2.3 4.1
-2 14 -1 2 4.4
2 14 1 1.6 4.8
-3 -14 -1 7.3 6.7
3 -14 1 12.3 4.8
3 -14 1 14.7 5.3
-3 -14 -1 13.5 5.3
-3 14 -1 5.1 4.4
3 14 1 1.9 4.9
4 -14 1 11.5 5.2
-4 -14 -1 -1.1 4.8
4 -14 1 0.2 3.9
-4 -14 -1 6 6.9
-4 -14 -1 -2 4.9
4 14 1 -0.9 5
-4 14 -1 -3.9 4.2
-5 -14 -1 49.9 7.9
-5 -14 -1 59.29 10.1
5 -14 1 61.19 7.2
5 -14 1 55.49 5.9
5 -14 1 57.89 6.6
5 14 1 46.2 7.6
-5 14 -1 59.69 8.3
6 -14 1 80.69 8.6
-6 -14 -1 106.59 12
-6 -14 -1 113.19 11.1
6 -14 1 115.39 9.6
-6 14 -1 107.59 10.5
6 14 1 94.09 10.3
7 -14 1 19.3 6.5
7 -14 1 27.3 5.3
-7 -14 -1 21.7 8.3
-7 -14 -1 25.3 7.3
7 14 1 6.5 6.5
-7 14 -1 23 6.9
8 -14 1 13.3 5.3
-8 -14 -1 1.9 7.9
-8 -14 -1 -0.6 7.6
8 -14 1 4.4 5.9
8 14 1 7.9 7.3
-8 14 -1 10.5 6.6
-8 14 -1 -0.6 6.5
9 -14 1 107.19 11.1
-9 -14 -1 108.39 12.3
9 -14 1 127.69 11.3
-9 -14 -1 103.39 12.6
-9 14 -1 119.09 12.5
-9 14 -1 116.89 11.1
-10 -14 -1 87.89 11.8
10 -14 1 76.89 8.6
-10 -14 -1 77.59 12.1
10 -14 1 82.69 9.8
-10 14 -1 88.39 12.2
-10 14 -1 98.19 11
11 -14 1 66.99 12.7
-11 -14 -1 50.19 10.8
-11 -14 -1 37.9 12.5
-11 14 -1 68.39 11.4
-11 14 -1 74.69 11.1
12 -14 1 -9.9 9.9
-12 -14 -1 12.7 9.3
-12 14 -1 8.8 9.2
-12 14 -1 -18.5 9.2
-13 -14 -1 23.5 11.2
-13 14 -1 7.6 11.2
-13 14 -1 18.6 11.7
-14 -14 -1 19 12
-14 14 -1 -9.2 11.9
-14 14 -1 1.5 12.4
-15 -14 -1 -11.3 12.1
-15 14 -1 -4 14
-15 14 -1 8.4 14.7
-15 -15 1 4.3 13.7
-15 15 1 -20.2 13.9
-15 15 1 -2.1 16.6
-14 -15 1 11.5 12.4
-14 15 1 -13.7 14.1
-14 15 1 21 13.4
-13 -15 1 8.9 11.2
-13 15 1 1.4 10.6
-13 15 1 7.1 13.1
-12 -15 1 11.1 10.7
-12 15 1 2.7 11.5
-12 15 1 13.8 10.1
11 -15 -1 -23 7
-11 -15 1 -23.4 10.8
-11 -15 1 8.2 8.8
-11 15 1 -7.2 9.9
-11 15 1 -7.2 8.3
-10 -15 1 -0.7 9.7
10 -15 -1 -3.7 7.6
-10 -15 1 1.2 7.9
-10 15 1 -2.6 9.1
-10 15 1 -11.9 7.1
9 -15 -1 43.9 7.6
-9 -15 1 45.1 9.9
-9 -15 1 67.19 10.5
9 -15 -1 52.39 9
-9 15 1 43.2 9.1
-9 15 1 64.19 10.9
8 -15 -1 17.5 6
8 -15 -1 12.1 6.1
-8 -15 1 13.5 8
-8 -15 1 18.1 8.5
-8 15 1 15.1 7.7
8 15 -1 12 7.8
-8 15 1 22.5 8.9
-7 -15 1 72.69 9.6
-7 -15 1 59.89 10.6
7 -15 -1 68.29 8.3
7 -15 -1 65.39 7.5
-7 15 1 74.19 10.1
7 15 -1 68.09 9.7
6 -15 -1 36.5 5.5
6 -15 -1 30.1 7.1
-6 -15 1 21.2 6.7
-6 -15 1 46.1 10
6 -15 -1 45.2 6.6
6 15 -1 27 7.2
-6 15 1 36 7.6
5 -15 -1 36 6.8
-5 -15 1 43.6 7.5
-5 -15 1 33 7
-5 -15 1 23.1 7.9
5 -15 -1 34 5.6
5 15 -1 38.7 7.7
-5 15 1 29.6 6.7
-4 -15 1 81.69 11
-4 -15 1 76.89 8.8
4 -15 -1 95.69 9.2
4 -15 -1 98.79 9.5
4 15 -1 82.09 9.4
-4 15 1 97.29 9.6
-3 -15 1 11.2 6
3 -15 -1 7.2 5.2
3 -15 -1 9.8 6.3
-3 -15 1 9.5 7.7
-3 15 1 15.2 6.1
3 15 -1 10.7 5.7
2 -15 -1 0.7 4.8
2 -15 -1 3.5 6.6
-2 -15 1 -5.9 4.6
-2 15 1 2.6 5.1
2 15 -1 2.2 5.1
-2 15 1 -5.7 4.1
-1 -15 1 116.89 10.5
1 -15 -1 94.89 11.7
1 -15 -1 115.19 10.7
1 15 -1 106.79 11
-1 15 1 117.59 11.5
0 -15 -1 11.9 7.9
0 -15 -1 0.7 4.9
0 -15 1 -1.1 7
0 -15 1 3.7 5
0 15 1 3.4 4.8
0 15 -1 -3.1 4.6
-1 -15 -1 57.79 7.4
1 -15 1 88.89 10.7
-1 -15 -1 68.29 11.5
1 -15 1 53.99 6.9
1 15 1 56.89 7.5
-1 15 -1 48.9 7
-1 15 -1 65.29 7.9
-2 -15 -1 21.8 6
2 -15 1 21.8 5.7
2 -15 1 14 6.7
2 15 1 14.2 5.9
-2 15 -1 16.3 5.7
-3 -15 -1 11.8 7.8
-3 -15 -1 14.4 5.7
3 -15 1 -2 5.2
3 -15 1 8.8 5.7
3 15 1 4.9 5.8
-3 15 -1 14.6 5.9
-4 -15 -1 16.6 8.3
-4 -15 -1 9.2 5.5
4 -15 1 17.3 5.7
4 -15 1 12.9 4.9
-4 -15 -1 14.5 6
4 15 1 18.5 6.5
-4 15 -1 13.3 6.2
-5 -15 -1 12.1 6.2
5 -15 1 32.3 4.8
5 -15 1 22.5 6.3
-5 -15 -1 25.7 7.1
-5 -15 -1 22.5 8.9
5 15 1 39.1 8.1
-5 15 -1 20.4 6.6
6 -15 1 5.5 5.2
6 -15 1 6.6 5.4
-6 -15 -1 6 8.3
-6 -15 -1 -5.2 6.2
-6 15 -1 6.7 6.1
6 15 1 -9.8 6.1
-7 -15 -1 114.59 11.5
-7 -15 -1 111.19 13.2
7 -15 1 121.99 10.4
7 -15 1 97.09 9.7
7 15 1 106.79 11.7
-7 15 -1 106.49 11.5
8 -15 1 1.5 5
8 -15 1 -1 6.5
-8 -15 -1 6.2 8.1
-8 -15 -1 5.7 7.9
-8 15 -1 -5 7.1
8 15 1 7.8 7.9
9 -15 1 1.6 7
9 -15 1 4.8 6
-9 -15 -1 1.2 8.2
-9 -15 -1 -11.9 8.4
-9 15 -1 8.3 7.3
-9 15 -1 4.2 7.3
-10 -15 -1 90.69 13
10 -15 1 101.79 10.4
-10 -15 -1 72.09 13.4
10 -15 1 83.99 11.8
-10 15 -1 95.49 11.2
-10 15 -1 78.69 11.5
-11 -15 -1 18.9 11.7
-11 15 -1 22 9.7
-11 15 -1 10.1 9.2
-12 -15 -1 -10.5 9.2
-12 -15 -1 -17.8 13.6
-12 15 -1 7.7 10.1
-12 15 -1 -1.9 11.5
-13 -15 -1 1.4 11.7
-13 15 -1 4.8 11
-13 15 -1 3.3 11.2
-14 -15 -1 8.8 13
-14 15 -1 7.5 13.3
-14 15 -1 4.2 12.7
-15 15 -1 8.4 15.2
-14 -16 1 24.4 12.9
-14 16 1 24 14.3
-14 16 1 22.9 15.8
-13 -16 1 24.4 11.9
-13 16 1 16.9 14
-13 16 1 29.4 13.4
-12 -16 1 27.5 11.9
-12 -16 1 -17.6 14
-12 16 1 4.7 11.1
-12 16 1 -1.9 11.9
-11 16 1 21.3 11.2
-11 16 1 10.2 9.9
-10 -16 1 -8.3 8.9
10 -16 -1 -17.1 7.9
-10 -16 1 7.1 10.8
-10 16 1 -10.8 9.4
-10 16 1 -7 8.6
-9 -16 1 2.5 9.5
9 -16 -1 -9.7 6.2
9 -16 -1 11.9 8.2
-9 -16 1 1 8.8
-9 16 1 0.1 8.3
-9 16 1 -1.2 8.8
8 -16 -1 29 7.8
-8 -16 1 36.3 10.3
-8 -16 1 19.1 8.6
8 -16 -1 26.8 7.2
-8 16 1 30.6 8.5
8 16 -1 14.7 8.4
-7 -16 1 8 8.8
7 -16 -1 -10.8 6.3
-7 -16 1 5.6 7.3
7 -16 -1 4.7 5.8
-7 16 1 -3.6 6.9
7 16 -1 10.8 7.5
6 -16 -1 0.1 6.1
-6 -16 1 -4.1 6.5
6 -16 -1 1.2 5.5
-6 -16 1 2.9 8.6
6 -16 -1 7.2 4.5
6 16 -1 4.7 7
-6 16 1 4.9 6.6
-5 -16 1 5.5 8.2
5 -16 -1 4.9 5.1
5 -16 -1 9.2 6.1
-5 -16 1 -3.1 5.6
-5 -16 1 7.5 7.2
5 16 -1 16.7 6.8
-5 16 1 6.7 6
4 -16 -1 7.7 5.7
-4 -16 1 -5.7 5.9
4 -16 -1 9.7 6.2
-4 -16 1 7.3 8.3
-4 16 1 0.5 5.9
4 16 -1 5.6 5.8
-3 -16 1 5.9 8
-3 -16 1 2.7 6.1
3 -16 -1 7.1 6.9
3 -16 -1 1.9 5.5
3 16 -1 4.3 5.9
-3 16 1 5.4 5.7
-2 -16 1 -5.1 7.6
2 -16 -1 2.3 5.5
2 -16 -1 -4.8 7.2
-2 -16 1 -5.6 5.4
-2 16 1 4.7 6
-2 16 1 -5.1 5.1
2 16 -1 0.3 5.2
1 -16 -1 91.19 11.9
1 -16 -1 84.19 8.9
-1 -16 1 84.99 9.3
-1 16 1 75.89 9.1
1 16 -1 79.79 9.3
0 -16 -1 4.6 5.2
0 -16 1 -3.8 7.9
0 -16 1 -5.1 5.5
0 -16 -1 5.1 8.8
0 16 1 1.2 5.1
0 16 -1 9.7 5.9
1 -16 1 9.6 8
-1 -16 -1 12 5.7
1 -16 1 16.7 5.7
-1 -16 -1 3.9 9.5
-1 16 -1 0.5 4.9
-1 16 -1 0.2 5.4
1 16 1 11.9 6.3
-2 -16 -1 150.68 13.4
2 -16 1 137.79 12.3
2 -16 1 145.29 13.5
2 16 1 165.58 13.9
-2 16 -1 170.48 13.2
-2 16 -1 152.98 12.5
3 -16 1 -2.4 5.7
-3 -16 -1 1.6 8.1
3 -16 1 1.2 5.9
-3 -16 -1 0.8 6
3 16 1 3.7 6.3
-3 16 -1 5.4 5.9
4 -16 1 16.3 6.1
4 -16 1 22.6 5.8
-4 -16 -1 -2.6 7.5
-4 -16 -1 7.9 6.4
4 16 1 -0.8 5.7
-4 16 -1 13.7 6
-5 -16 -1 8.6 11
5 -16 1 8.9 6.5
-5 -16 -1 15 8.6
5 -16 1 16.2 4.7
-5 -16 -1 20.5 7.3
5 16 1 5.9 6.6
-5 16 -1 9.7 6.6
6 -16 1 3.6 6.5
-6 -16 -1 17.3 7.1
-6 -16 -1 4.6 8.9
6 -16 1 -8.5 4.9
-6 16 -1 3.9 6.3
6 16 1 0.8 6.8
-7 -16 -1 54.79 9.3
7 -16 1 25.5 6
7 -16 1 24.4 8
-7 -16 -1 33.6 10.5
7 16 1 29.7 8.5
-7 16 -1 36.2 8.6
8 -16 1 29.6 8.3
8 -16 1 8.7 5.8
-8 -16 -1 11.6 8.7
-8 -16 -1 28.8 10.4
-8 16 -1 18 8.2
8 16 1 13.9 8.6
-9 -16 -1 1.9 9.2
9 -16 1 7.4 6.7
-9 -16 -1 -15.6 8.9
9 -16 1 -4.3 8.2
-9 16 -1 -3.7 7.8
-10 -16 -1 30.7 12.7
-10 -16 -1 -4.9 9.4
-10 16 -1 -1.4 8.9
-11 -16 -1 33.8 10.5
11 -16 1 -11 8.7
-11 16 -1 23.9 9.7
-11 16 -1 19.2 12.5
-12 -16 -1 14 12
-12 16 -1 -4.6 10.1
-12 16 -1 5.9 10.3
-13 -16 -1 -19.8 10.8
-13 16 -1 -5.9 11.1
-13 16 -1 8.2 11.5
-14 -16 -1 16.9 13.1
-14 16 -1 34.1 13.4
-14 16 -1 -18.6 13.7
-14 -17 1 5.3 14.7
-14 17 1 -1.3 14.2
-14 17 1 9.6 15.8
-13 -17 1 5.1 13.9
-13 17 1 16 14.3
-13 17 1 -7.7 13.1
-12 -17 1 1.3 11.6
-12 17 1 -12.2 12.4
-12 17 1 6.1 11.9
-11 -17 1 -13.2 9.3
-11 17 1 1.3 10.9
-10 -17 1 27.6 10.1
10 -17 -1 5.7 7.8
-10 -17 1 17.8 11.9
-10 17 1 18.1 10.2
-9 -17 1 16.1 9.5
-9 -17 1 6.6 10.5
9 -17 -1 -4 8.7
-9 17 1 11.3 9.4
8 -17 -1 8.4 7
-8 -17 1 -2.1 8.4
-8 -17 1 5.3 9.3
8 -17 -1 19.4 8.5
8 17 -1 5.6 8.5
-8 17 1 8.7 8.1
7 -17 -1 21.7 7.9
7 -17 -1 4.9 6.4
-7 -17 1 -10 7.4
-7 -17 1 0.9 8.8
-7 17 1 8.8 7.9
7 17 -1 6.4 7.9
6 -17 -1 14.9 7
6 -17 -1 23 5.6
6 -17 -1 33.8 7.6
-6 -17 1 2.4 7.5
-6 -17 1 12.3 9.2
-6 17 1 19.4 7.9
6 17 -1 12.1 7.2
5 -17 -1 17.1 6
5 -17 -1 11.4 6.6
-5 -17 1 3.9 8.9
5 17 -1 12.1 7.2
-5 17 1 9.6 7.3
-4 -17 1 55.39 10.8
4 -17 -1 59.59 8.9
4 -17 -1 80.39 9.5
-4 17 1 57.09 9.2
4 17 -1 62.79 9.7
3 -17 -1 8.9 6.3
-3 -17 1 -3.4 7.8
-3 -17 1 0.9 7.2
3 -17 -1 -11.7 7.2
-3 17 1 5.3 6.4
3 17 -1 0 6.3
-3 17 1 -3.1 6.6
-2 -17 1 184.88 14.1
2 -17 -1 200.98 14.5
-2 -17 1 224.78 18.6
2 -17 -1 202.98 16.9
2 17 -1 210.68 14.7
-2 17 1 202.78 14.8
-2 17 1 201.18 15.2
-1 -17 1 44.2 7.6
1 -17 -1 43.4 8.1
-1 -17 1 58.79 12.4
1 -17 -1 41.1 10.8
-1 17 1 37.7 8.2
1 17 -1 35.8 7.6
0 -17 1 95.79 10.4
0 -17 1 84.09 12.7
0 -17 -1 107.59 10.4
0 -17 -1 96.49 14
0 17 1 81.49 9.9
0 17 -1 101.69 10.5
-1 -17 -1 17.3 10.9
-1 -17 -1 26.5 7.1
1 -17 1 33.3 9.8
1 -17 1 12.5 6.5
1 17 1 12.5 6.6
-1 17 -1 24.5 6.9
2 -17 1 -12.9 7.2
2 -17 1 8 6.4
-2 -17 -1 11.3 6.8
-2 -17 -1 -16.5 11
-2 17 -1 -3.4 5.9
-2 17 -1 10.7 6.4
2 17 1 0.7 6.2
3 -17 1 10.6 6.7
3 -17 1 -2.4 6.7
-3 -17 -1 -8.2 8
-3 -17 -1 -10.7 6.4
-3 17 -1 -1.3 6.2
3 17 1 0.7 6.5
4 -17 1 1.7 5.9
-4 -17 -1 10.1 9.1
4 -17 1 9.5 6.7
4 17 1 16.9 7.9
-4 17 -1 12.8 7.5
-5 -17 -1 65.09 9.7
-5 -17 -1 55.69 12
5 -17 1 66.69 7
5 -17 1 62.19 9.2
-5 17 -1 66.89 9.7
5 17 1 54.79 9.7
6 -17 1 56.79 8.1
-6 -17 -1 58.39 11.7
-6 -17 -1 65.99 10.3
6 -17 1 48.8 9.6
6 17 1 67.69 10.8
-6 17 -1 62.69 10
-7 -17 -1 -0.2 9.5
7 -17 1 0.5 5.9
7 -17 1 9.3 7.3
-7 -17 -1 6.1 8
7 17 1 1.9 8.1
-7 17 -1 5 7.3
-8 -17 -1 6.4 9.2
8 -17 1 -2.4 7.8
-8 -17 -1 2.6 10.1
8 -17 1 -1.3 6.3
-8 17 -1 9.2 8
8 17 1 13.3 8.8
-9 -17 -1 16 9.9
9 -17 1 3.5 7.4
-9 -17 -1 -1.4 10.3
9 17 1 -9.2 9.4
-9 17 -1 4.8 8.8
-10 17 -1 3.2 9.5
-11 -17 -1 11 16.3
-11 -17 -1 30.9 12.1
-11 17 -1 15.2 11.4
-12 -17 -1 2.6 11.3
-12 17 -1 6.7 11
-13 -17 -1 25.6 14.5
-13 17 -1 14.5 12.7
-14 -17 -1 -21.5 14.4
-14 17 -1 5.6 15.6
-13 -18 1 -6.4 13.7
-13 18 1 25.2 14.5
-12 -18 1 -0.9 12
-12 18 1 1 12.6
-11 -18 1 -40.5 13.8
-11 -18 1 18.8 12.1
-11 18 1 -1.5 11.1
-10 -18 1 -6.3 9.9
-10 18 1 -10.8 11.7
9 -18 -1 -23.6 8.6
-9 -18 1 -16.9 10.7
-9 -18 1 2 9.6
-9 18 1 -13.7 8.9
9 18 -1 -5.7 10.1
-8 -18 1 -0.7 9.2
8 -18 -1 -2.2 8.6
-8 -18 1 13.1 10.3
8 18 -1 -4.3 8.6
-8 18 1 5.1 7.9
7 -18 -1 13.8 7.5
-7 -18 1 2.3 8.6
7 -18 -1 -2.8 8.4
-7 -18 1 15.1 10.4
7 18 -1 12.8 9
-7 18 1 0.2 7.7
6 -18 -1 2.8 5.4
6 -18 -1 10.4 6.8
-6 -18 1 7.4 9.7
6 -18 -1 -6.4 7.5
6 18 -1 16.4 8.4
-6 18 1 9.9 7.5
5 -18 -1 -4.9 5.9
-5 -18 1 5.5 9.6
5 -18 -1 -3.5 7.6
-5 18 1 -13.7 6.4
5 18 -1 4.2 7.6
-4 -18 1 16.1 9.9
4 -18 -1 34.4 8.4
4 -18 -1 29.3 8
-4 18 1 12.8 7.8
4 18 -1 30.3 8.5
3 -18 -1 28.7 8
-3 -18 1 47.6 11.3
-3 18 1 31.1 8.4
3 18 -1 37.8 8.7
-3 18 1 50.19 8.6
-2 -18 1 23.4 10.5
2 -18 -1 25.3 7.6
2 -18 -1 30.4 10.5
2 18 -1 32.1 8.1
-2 18 1 23.5 8.1
1 -18 -1 110.79 10.9
-1 -18 1 148.99 14.1
1 -18 -1 104.79 14.5
-1 -18 1 122.09 15.9
1 18 -1 97.19 11.2
-1 18 1 115.59 12.1
0 -18 -1 9.9 6.9
0 -18 -1 -8.1 10.7
0 -18 1 -3.7 10
0 -18 1 -5.2 6.8
0 18 -1 -8.5 6.2
0 18 1 8.8 7
1 -18 1 -4 6.6
-1 -18 -1 -7.1 7
1 -18 1 -9.5 9.4
-1 -18 -1 4.8 11.8
-1 18 -1 -1.5 6.4
1 18 1 7.1 7.3
2 -18 1 10 7.3
-2 -18 -1 6.8 13.3
2 -18 1 -2.2 8.5
-2 -18 -1 -8.1 6.9
-2 18 -1 4.4 7
-2 18 -1 7 6.3
2 18 1 -3.1 6.4
-3 -18 -1 1.8 9.4
3 -18 1 -10.4 6.4
-3 -18 -1 11.7 12
3 -18 1 -9.7 7.3
-3 18 -1 2.3 6.6
3 18 1 0.9 7.5
-4 -18 -1 6.1 10.2
4 -18 1 13.2 7.6
4 -18 1 -0.7 6.5
4 18 1 8.3 8.1
-4 18 -1 3.8 7.3
5 -18 1 -0.4 5.1
-5 -18 -1 1.5 10.3
5 -18 1 9.7 7.5
5 18 1 0.4 8.1
-5 18 -1 8.7 7.9
-6 -18 -1 -9.3 8.2
6 -18 1 -3.5 7.9
6 -18 1 -19.6 6.3
-6 -18 -1 -0.3 9.9
-6 18 -1 6.9 8.1
6 18 1 -6.4 8.6
-7 -18 -1 13.6 10.9
7 -18 1 -2 6.2
7 -18 1 4.6 8.6
-7 -18 -1 17.4 9.9
7 18 1 12.7 8.8
-7 18 -1 9.2 8.7
8 -18 1 19.7 7.6
-8 -18 -1 28.8 11.8
-8 -18 -1 38.6 11.1
8 18 1 47.9 11.7
-8 18 -1 22.7 9.9
-9 -18 -1 10.4 10.6
-9 18 -1 7 9.9
9 18 1 2.3 10.5
-10 -18 -1 5.9 11.6
-10 -18 -1 -27.3 13.3
10 -18 1 -6.9 9.7
-10 18 -1 -3.3 9.7
-11 -18 -1 19.3 12
-11 18 -1 13 12.2
-12 -18 -1 7.6 12.6
-12 18 -1 26.2 12.9
-13 -18 -1 11.4 14.3
-13 18 -1 -2.4 13.3
-12 -19 1 2.8 12.6
-12 19 1 6.1 14.2
-11 -19 1 -1 12.2
-11 19 1 -0.5 11.6
-10 -19 1 -21.6 13.2
-10 -19 1 16.7 11.5
-10 19 1 14.8 11.7
9 19 -1 -2.2 10.1
-9 19 1 1.1 11.1
-8 -19 1 23.4 11.4
-8 -19 1 26.2 11.1
-8 19 1 10.7 9.7
8 19 -1 7.6 10
7 -19 -1 4.4 9.8
-7 -19 1 -3.2 9.9
-7 19 1 5.4 8.6
7 19 -1 -1.6 8.7
6 -19 -1 1.4 8.6
6 -19 -1 -4.7 5.9
6 -19 -1 -3.4 7.9
-6 -19 1 14.8 10.3
6 19 -1 13.2 8.9
-6 19 1 11.7 8.9
5 -19 -1 21.8 8.9
5 -19 -1 -22.8 6.5
-5 -19 1 0.7 10.1
-5 19 1 -4.6 8
5 19 -1 -7.3 7.9
-4 -19 1 -3.5 10.1
4 -19 -1 -5.1 7.5
-4 19 1 -10.9 7.1
4 19 -1 0 7.8
-4 19 1 -1.1 7.3
-3 -19 1 3.6 10
3 -19 -1 6.9 9.4
3 -19 -1 4.1 8
3 19 -1 -5.3 7.7
-3 19 1 -9.4 7.3
-3 19 1 5.9 7.5
2 -19 -1 0.6 7.5
-2 -19 1 8.1 13.9
2 -19 -1 5.1 10.1
-2 -19 1 -2.6 9.5
2 19 -1 -17.4 7
-2 19 1 3.2 7.3
1 -19 -1 20.2 11.5
-1 -19 1 32.2 14.3
1 -19 -1 9.7 7.9
1 19 -1 27.2 8.5
-1 19 1 21.9 8.3
0 -19 1 7.8 7.9
0 -19 1 -7.6 11.4
0 -19 -1 2 12
0 -19 -1 6.2 7.6
0 19 -1 18.4 8.6
0 19 1 9.1 7.7
1 -19 1 79.29 10.4
1 -19 1 86.49 13.6
-1 -19 -1 100.19 16.8
-1 -19 -1 66.79 10.4
-1 19 -1 53.79 10
1 19 1 66.09 10.5
-2 -19 -1 7.3 14.1
2 -19 1 0.2 9.8
2 -19 1 0.6 7.7
-2 -19 -1 0.6 10.3
-2 -19 -1 -12.1 7.6
2 19 1 13.2 8.5
-2 19 -1 8.5 7.1
-2 19 -1 7.1 7.6
-3 -19 -1 12.4 11.2
3 -19 1 14.8 8.9
3 -19 1 28.6 9.6
-3 19 -1 20.7 8.2
-3 19 -1 20.7 8.6
3 19 1 12.1 8.9
-4 -19 -1 12.8 10.9
4 -19 1 13.4 8.2
4 -19 1 -1.8 7.3
-4 19 -1 0.5 7.6
4 19 1 3.2 8.5
-5 -19 -1 -12.2 10.1
5 -19 1 8.3 8.1
5 -19 1 2.7 5.8
5 19 1 5.2 8.6
-5 19 -1 14.3 8.5
-6 -19 -1 5.1 10.5
6 -19 1 -13.5 8.3
6 -19 1 5.4 5
6 -19 1 -2.5 7.1
-6 19 -1 5.3 8.8
6 19 1 -5.6 8.4
-7 -19 -1 3.1 11
7 -19 1 12.9 7.5
-7 -19 -1 17.6 11.4
7 19 1 16.1 9.9
-7 19 -1 2.2 8.9
-8 -19 -1 14.1 10.7
8 19 1 7.6 10.2
-8 19 -1 19.5 10.4
9 -19 1 -5.7 8
-9 -19 -1 2.8 12.8
-9 -19 -1 12 12
-9 19 -1 2.5 11.1
9 19 1 5.4 10.6
-10 -19 -1 23.3 13.7
-10 19 -1 17.7 12.1
-11 -19 -1 2.9 12.9
-11 19 -1 6.4 12.7
-12 -19 -1 -2.8 13.2
-12 19 -1 19.4 14.3
-12 -20 1 -3.1 14.5
-12 20 1 -5.2 14.5
-11 -20 1 10.3 13.4
-11 20 1 20.9 13.6
-10 -20 1 7.1 12.7
-10 20 1 20.1 12
-9 -20 1 11.7 12.1
-9 -20 1 -15.9 12.8
-9 20 1 19 11.3
9 20 -1 18.4 12.2
-8 -20 1 -15.6 11.9
8 20 -1 -4.5 10.7
7 -20 -1 -5.6 14.8
-7 -20 1 6.6 11.5
-7 20 1 19.3 9.4
7 20 -1 -6.2 9.9
-6 -20 1 -20.8 10
6 -20 -1 -2.5 6.9
6 20 -1 10.2 9.9
-6 20 1 6 9.2
-5 -20 1 0.1 10.6
5 -20 -1 -5.7 9.2
5 -20 -1 -9.8 9.6
-5 20 1 -17.2 8.2
5 20 -1 5.9 9.1
-4 -20 1 7.5 10.6
4 -20 -1 4 9.3
4 -20 -1 12.9 9.5
-4 20 1 7.2 8
4 20 -1 6.2 8.5
-4 20 1 15.4 9.3
3 -20 -1 8.6 10.6
3 -20 -1 1.7 8.5
-3 -20 1 -7.2 11.1
-3 20 1 18.4 8.5
-3 20 1 16.7 9.9
3 20 -1 24.6 9.8
-2 -20 1 22.9 15.4
2 -20 -1 13.5 11.6
2 -20 -1 22.1 9.3
-2 -20 1 8.3 11
2 20 -1 11.7 8.3
-2 20 1 5.8 8.1
1 -20 -1 -11.6 8.3
1 -20 -1 -0.7 12.5
-1 -20 1 9.2 13.7
1 20 -1 3.6 8.3
-1 20 1 13.4 9.2
0 -20 1 0.7 13.2
0 -20 1 17.2 9.4
0 -20 -1 14.3 8.7
0 -20 -1 13.1 13.9
0 20 1 9.3 8.8
0 20 -1 14.3 8.2
-1 -20 -1 28.4 15.4
-1 -20 -1 18.6 9.1
1 -20 1 14.4 12.2
1 -20 1 13.3 9.1
-1 20 -1 35.2 9.4
1 20 1 24.4 9.3
2 -20 1 3.6 10.5
2 -20 1 6.3 8.9
-2 -20 -1 -5.2 8.8
-2 -20 -1 9.4 11.4
-2 -20 -1 9.1 14.7
-2 20 -1 -1.3 8.2
2 20 1 -4.8 8.6
-3 -20 -1 -0.8 16
3 -20 1 9.6 8.7
3 -20 1 23.4 12.2
-3 -20 -1 12.9 11.2
-3 20 -1 6.2 9.3
-3 20 -1 5 7.8
3 20 1 10.2 9.7
-4 -20 -1 -7.9 11.4
4 -20 1 -11 7.8
4 -20 1 -0.6 8.5
4 20 1 -13.3 8.2
-4 20 -1 1.6 8.1
-5 -20 -1 7.5 10.7
5 -20 1 15.2 6.8
5 -20 1 32.1 17.5
-5 20 -1 -4.1 8.6
5 20 1 8.7 9.2
6 -20 1 0.3 5.4
-6 -20 -1 -14.6 10.5
6 -20 1 31.1 9.2
-6 20 -1 -2.1 8.4
6 20 1 10.3 9.9
-7 -20 -1 17.9 11.2
7 20 1 12.8 11.4
-7 20 -1 19.6 10.6
-8 -20 -1 5.1 13.9
-8 -20 -1 -30.2 12.2
8 -20 1 -21.2 8.4
-8 20 -1 16.2 10.3
8 20 1 -0.2 10.8
-9 -20 -1 26.1 13
-9 20 -1 33.6 11.9
9 20 1 13.8 12.7
-10 -20 -1 -1.5 12.6
-10 20 -1 -18.7 11.4
-11 -20 -1 13.1 14.9
-11 20 -1 7.7 13.4
-12 -20 -1 -2.4 14
-12 20 -1 5.4 15.3
-11 -21 1 7 14.2
-11 21 1 -14.9 14.4
-10 -21 1 -2.8 13.3
-10 21 1 1.8 13.2
-9 -21 1 -6.1 11.8
-9 21 1 -17.2 11.4
9 21 -1 25.4 12.9
-8 -21 1 15.9 12.3
8 21 -1 18 12.2
-8 21 1 44.5 12.8
-7 -21 1 4.5 12.7
-7 21 1 -6.4 10.9
7 21 -1 -7.5 10.7
6 -21 -1 -8.6 8.3
6 -21 -1 1.8 9.3
-6 -21 1 2.1 11.3
6 21 -1 10 10.8
-6 21 1 -1 9.8
-5 -21 1 2.5 10.9
5 -21 -1 2.9 8.8
-5 21 1 3.4 8.9
-5 21 1 16.2 9.9
5 21 -1 7.8 10.1
-4 -21 1 7.8 11.7
4 -21 -1 5.5 10.3
-4 21 1 17.1 9.4
4 21 -1 18.3 9.9
-4 21 1 1.8 9.1
-3 -21 1 30.7 18.6
3 -21 -1 4.6 11.5
-3 -21 1 16.6 12.4
-3 21 1 -6 9
3 21 -1 15.8 10.6
-2 -21 1 2.7 16
-2 -21 1 2.6 11.4
2 -21 -1 -3.6 10.2
2 -21 -1 -25 12.2
2 21 -1 16.1 10
-2 21 1 8.2 8.9
1 -21 -1 3.9 14
-1 -21 1 -12 14.8
1 -21 -1 -29.5 9.4
1 21 -1 1.4 8.8
-1 21 1 -1.9 8.4
0 -21 -1 9.5 9.9
0 -21 -1 11.2 14.9
0 -21 1 -6.6 13.7
0 -21 1 -3.2 11.8
0 21 -1 1.4 9.3
0 21 1 5.9 9.1
1 -21 1 25.2 12.7
-1 -21 -1 -8.3 12.1
-1 -21 -1 2.8 15.4
1 -21 1 18.2 13.5
-1 21 -1 17.8 9.4
1 21 1 5.3 9.7
-2 -21 -1 -5.9 12
2 -21 1 -3.8 11.3
-2 -21 -1 31.6 17.7
-2 21 -1 19.3 9.9
2 21 1 -13.1 8.4
-3 -21 -1 10.7 11.7
3 -21 1 -9 10.4
-3 -21 -1 -29.9 18.2
3 21 1 -9.7 9.6
-3 21 -1 6.3 8.2
-3 21 -1 0.1 9
-4 -21 -1 5.7 12.3
-4 21 -1 -3 8.3
-4 21 -1 1.7 8.9
4 21 1 -12.6 9
-5 -21 -1 -0.9 12.1
5 -21 1 11.3 7.6
-5 21 -1 4.5 10.2
5 21 1 4.7 10.1
-6 -21 -1 14.5 12.8
6 -21 1 8.2 6.3
6 21 1 5.3 10.3
-7 -21 -1 -1.7 13.4
7 -21 1 -7.7 9.1
7 21 1 2.2 10.7
-7 21 -1 17.3 10.8
-8 -21 -1 -14.3 12.6
8 21 1 -8.3 12.1
-8 21 -1 9.7 11.6
-9 -21 -1 18.1 14.6
9 21 1 -6.9 12.6
-9 21 -1 2.2 12.2
-10 -21 -1 14.6 15.1
-10 21 -1 4.4 13.3
-11 -21 -1 -1.3 14.7
-11 21 -1 -3.3 14.9
-10 -22 1 -7.2 14.9
-10 22 1 8.2 14.1
-9 -22 1 2.3 14
-9 22 1 -12.3 13
9 22 -1 10.3 15.1
-8 -22 1 7.9 13.8
-8 22 1 11.5 12.3
8 22 -1 -16.5 12.6
-7 -22 1 14.7 14.2
-7 22 1 7.3 11.5
7 22 -1 2.3 12
6 -22 -1 21.2 8.8
-6 -22 1 -1.5 14.9
-6 22 1 -4.1 10.4
6 22 -1 2.4 12
5 -22 -1 -6 9.7
-5 -22 1 -1 12.7
-5 22 1 9.8 11.2
5 22 -1 2.1 11
-5 22 1 21.1 17.8
4 -22 -1 -2.4 11.4
-4 -22 1 -7.6 12.2
4 22 -1 -7.6 10.2
-4 22 1 -11 10.6
-4 22 1 3.3 10.7
-3 -22 1 13 13
3 -22 -1 -9.9 13
-3 -22 1 14.5 21.1
3 22 -1 8 10.4
-3 22 1 -4.4 9.6
2 -22 -1 30.6 14.9
-2 -22 1 38.3 14.2
-2 -22 1 70.09 20.5
-2 22 1 12.9 10
2 22 -1 28.4 10.9
1 -22 -1 -3.4 15.3
-1 -22 1 -8.9 17.2
1 22 -1 -7.1 9.2
-1 22 1 20.1 11
0 -22 -1 -19.5 16.3
0 -22 1 10 15.8
0 22 -1 11.2 10
0 22 1 3.2 9.5
1 -22 1 45.8 16.5
-1 -22 -1 4.7 17.4
1 22 1 21.4 11.3
-1 22 -1 19.9 11
-2 -22 -1 -8.2 19.7
-2 -22 -1 -9.3 11.9
2 -22 1 13.1 13.4
2 22 1 -9.6 9.8
-2 22 -1 4.9 10
3 -22 1 26.7 12.8
-3 -22 -1 11 12.7
-3 22 -1 7.2 10.7
3 22 1 32.3 11.9
-4 -22 -1 4.5 13
4 -22 1 -12.1 10.1
-4 -22 -1 -30.5 22.6
4 22 1 -4.6 9.6
-4 22 -1 -2.4 10
-5 -22 -1 -0.4 12.2
5 -22 1 -3.8 10.2
-5 22 -1 1.5 10.2
5 22 1 0.1 11.6
6 -22 1 2.9 7.1
6 -22 1 -0.8 10.9
-6 -22 -1 -18.9 12.5
-6 22 -1 11.7 10.9
6 22 1 13.8 11.7
-7 -22 -1 -1.1 14.1
-7 22 -1 14 11
7 22 1 2.5 12.7
-8 -22 -1 21.9 15.2
-8 22 -1 9.1 12.9
-9 -22 -1 -0.5 14.8
-9 22 -1 -2.9 13.9
9 22 1 11.3 14.7
-10 -22 -1 -7.2 16
-10 22 -1 -7.5 13.8
-9 -23 1 -19.7 14.9
9 23 -1 24.2 16.1
-9 23 1 -11.6 14.2
-8 -23 1 -3.1 14.6
-8 23 1 -1.6 13.4
-7 -23 1 4.4 14.5
7 23 -1 -1.2 13.2
-7 23 1 22.3 12.5
6 -23 -1 8.5 9.6
-6 -23 1 -12.7 13.1
-6 23 1 19.2 13.1
6 23 -1 8.4 12.4
-6 23 1 10.2 10.8
5 -23 -1 19.7 11.3
-5 23 1 11.1 11.5
5 23 -1 9.1 11.9
-5 23 1 10.7 11.2
-4 -23 1 52.69 30.5
-4 -23 1 -0.5 13.7
4 -23 -1 -15.7 12.4
4 23 -1 11.9 12
-4 23 1 5.5 11.8
3 -23 -1 -10.3 14.4
-3 -23 1 -16.5 12.3
3 23 -1 2.4 10.7
2 -23 -1 27.7 16.4
-2 -23 1 27.9 21.7
-2 -23 1 12.6 13.6
-2 23 1 -9.8 10.7
2 23 -1 20.5 11.1
-1 -23 1 -9.5 13
1 -23 -1 6.4 17.8
-1 -23 1 16.6 20.2
-1 23 1 11.5 11
1 23 -1 6 10.6
0 -23 -1 -0.5 18.8
0 -23 1 4 17.4
0 23 1 -20.2 9.4
0 23 -1 9.9 10.4
-1 -23 -1 3.6 19.9
1 -23 1 -13.6 16.5
-1 23 -1 -8.4 10.1
1 23 1 -14.8 10.1
-2 -23 -1 -19 12.7
2 -23 1 -0.9 14.8
-2 23 -1 -3.4 10
2 23 1 -5.7 10.5
-3 -23 -1 -4.9 22.4
3 -23 1 32.8 14.2
-3 -23 -1 12.2 14.9
3 23 1 4.2 10.7
-3 23 -1 4.4 17.7
4 -23 1 -27 11
-4 23 -1 -15.4 9.8
-4 23 -1 26.4 12.4
4 23 1 -15.3 10.5
-5 -23 -1 -2.2 13.2
5 -23 1 10.4 10.1
5 23 1 -13.7 11.3
-5 23 -1 -6.7 11.6
-5 23 -1 5.7 11
6 -23 1 -2.6 7.7
-6 -23 -1 16.3 15.3
-6 23 -1 6 12.6
6 23 1 -8.3 13.8
-7 -23 -1 26 16.6
7 23 1 -10.2 15.6
-7 23 -1 -3.9 11.8
-8 -23 -1 14.2 15.9
8 23 1 20.1 14.9
-8 23 -1 1.8 13.8
-9 -23 -1 7.3 17.1
9 23 1 27.5 16
-9 23 -1 3.7 15.2
-8 -24 1 -1.6 16.1
8 24 -1 16.7 15.3
-8 24 1 -10.8 15.2
-7 -24 1 -15.2 15.8
-7 24 1 -7.7 14.6
-7 24 1 -12.1 12.9
7 24 -1 11 14.8
-6 -24 1 28.7 16.9
-6 24 1 15.8 14.7
-6 24 1 15.3 13.6
-5 -24 1 2.7 15
5 -24 -1 1.5 11.9
5 24 -1 3 14.3
-5 24 1 14 14.3
4 -24 -1 20.6 15.1
-4 -24 1 23.1 15.1
-4 24 1 17.4 12.6
4 24 -1 3.3 12.9
-3 -24 1 34.5 26.5
3 -24 -1 -15.8 16.3
-3 -24 1 10.1 23.6
3 24 -1 9.4 12.7
-3 24 1 6.2 11.6
-2 -24 1 9.8 15.2
2 -24 -1 -22.9 17.1
-2 24 1 -12 12
2 24 -1 -11.7 11.5
-1 -24 1 1.4 14.8
-1 -24 1 32.5 22.4
1 -24 -1 5.8 19.9
1 24 -1 0.1 11
-1 24 1 22.3 12.8
0 -24 1 -40.3 19.3
0 -24 -1 -0.7 21.6
0 24 1 4.6 21.8
0 24 -1 -5.4 11.5
-1 -24 -1 11.2 16.2
1 -24 1 6.4 18.5
-2 -24 -1 -42.8 24.8
2 -24 1 18.1 17.3
-2 24 -1 -4.2 11.8
3 -24 1 45.3 15.9
-3 -24 -1 -0.3 14.3
-3 24 -1 -8 10.7
-4 -24 -1 36.6 17.6
4 -24 1 10.7 13.3
-4 24 -1 18.5 13.1
4 24 1 9.3 16.8
5 -24 1 -19.6 9.7
-5 -24 -1 14.6 15.2
-5 24 -1 3.8 12.3
5 24 1 2.4 13.5
-5 24 -1 -4.8 12.4
-6 -24 -1 7.8 15.5
6 24 1 -6.9 13.7
-6 24 -1 13.1 13.2
-6 24 -1 1.5 13
-7 -24 -1 2.5 16.9
-7 24 -1 0.2 13.9
7 24 1 12 15.5
-8 -24 -1 -4.3 16.5
-8 24 -1 -3.7 15.4
8 24 1 6.4 15.7
-7 -25 1 -17.6 16
-7 25 1 23.9 18.2
7 25 -1 1.3 16.1
-7 25 1 26.2 16
-6 -25 1 -1.8 17
6 25 -1 18.7 15.7
-6 25 1 2.6 13.4
-6 25 1 -20 15.6
-5 -25 1 -21.4 15.8
5 25 -1 -7.4 14.5
-5 25 1 16.3 15.4
4 -25 -1 16.7 19.3
-4 -25 1 -23.1 15.4
-4 25 1 3.7 13.5
4 25 -1 30.9 14.6
-3 -25 1 18.9 15.9
3 -25 -1 -27.6 17.6
3 25 -1 6.6 12.9
-3 25 1 6.3 13.7
-2 -25 1 15.5 27.6
-2 -25 1 1 16.4
2 -25 -1 19.3 20.9
-2 25 1 5.3 14.4
2 25 -1 -17.7 13.3
1 -25 -1 -53.09 21
-1 -25 1 4.4 24.2
-1 25 1 1.6 13.8
1 25 -1 2 12.3
0 -25 1 -22.5 23.2
0 25 -1 16 13.5
0 25 1 20.8 14.4
-1 -25 -1 -9.1 25.9
1 -25 1 -51.29 19.9
-1 -25 -1 3.7 16.7
-1 25 -1 -14.8 12.7
1 25 1 0.2 13
2 -25 1 0.4 18.7
-2 -25 -1 -19.3 17
2 25 1 7.6 13.9
-2 25 -1 5.3 13.8
-3 -25 -1 -1.2 16.2
3 -25 1 20.4 17
3 25 1 -1.1 14.5
-3 25 -1 -16.6 12.1
-4 -25 -1 18.5 17.6
4 25 1 -10.3 13.2
-4 25 -1 -2 13.4
-5 -25 -1 -1.7 16.4
-5 25 -1 8.1 15
5 25 1 32.3 16.4
-6 -25 -1 21.7 18.1
6 25 1 16.3 16.7
-6 25 -1 8.3 16.2
-6 25 -1 -15.1 13.2
-7 -25 -1 19.8 19
7 25 1 -30.6 15.6
-7 25 -1 29.6 16.7
-7 25 -1 32.6 17.4
-5 -26 1 0.2 19
-5 26 1 6.1 16.1
5 26 -1 21.6 16.9
-4 -26 1 -13.8 17.9
4 26 -1 24.1 16.6
-4 26 1 -20.2 14.6
-3 -26 1 28.4 18.9
-3 26 1 33.5 16.2
3 26 -1 8.8 15.4
-2 -26 1 1.8 18.4
2 -26 -1 16.6 27.9
-2 26 1 -13 15.2
2 26 -1 -1.9 14.7
-1 -26 1 -10.7 17.9
-1 -26 1 -20.1 27.6
-1 26 1 4.2 14.3
1 26 -1 35.6 15.8
0 -26 -1 -60.79 26.1
0 -26 1 -4.5 17.8
0 26 1 -12.9 13.6
0 26 -1 9 15.2
-1 -26 -1 25.1 19.8
1 -26 1 66.39 24.2
1 26 1 -23.9 14.2
-1 26 -1 -2.8 15
-2 -26 -1 3 19.1
-2 26 -1 -3.4 15.3
2 26 1 -10.6 15.1
-3 -26 -1 -3.7 18.9
3 26 1 -25.9 14.3
-3 26 -1 -2.9 15.9
-4 -26 -1 -21.7 18.6
-4 26 -1 -3.5 16.2
4 26 1 -16.4 15.4
-5 -26 -1 -27.3 18.3
5 26 1 15 17.3
-5 26 -1 7.8 16
-2 -27 1 -1.1 20.5
-2 27 1 17.9 16.5
2 27 -1 15 17.7
-1 -27 1 21.5 21.4
-1 27 1 -12.1 17.6
1 27 -1 0.6 17.2
0 -27 -1 -1.2 20.7
0 -27 1 12.1 20.9
0 27 -1 14.3 16.7
0 27 1 6.3 16.9
-1 -27 -1 20.4 20.8
1 27 1 -8.2 17.2
-1 27 -1 25 17.6
-2 -27 -1 16.4 22
-2 27 -1 2.8 17.7
2 27 1 -4.5 16
-18 0 2 24.1 13
-18 0 2 2.2 11.5
-17 0 2 3 10.3
-17 0 2 -0.1 9.5
-16 0 2 102.79 13.1
-16 0 2 86.99 18.2
-15 0 2 3.7 7.2
-14 0 2 202.78 14.7
-14 0 2 225.48 15.3
-13 0 2 5.4 5.3
-13 0 2 1.5 5.4
-12 0 2 76.89 8
12 0 -2 69.19 9.6
-12 0 2 79.79 8
-11 0 2 1.5 3.9
-11 0 2 -2.5 3.8
11 0 -2 -5.7 5.1
-10 0 2 9 3.9
-10 0 2 12.7 4.1
10 0 -2 7.4 5
-9 0 2 1.6 2.9
-9 0 2 -0.6 2.6
9 0 -2 0.1 3.9
-8 0 2 168.38 8.7
-8 0 2 168.48 8.8
-7 0 2 3.1 2.3
7 0 -2 2.3 2.8
-7 0 2 -0.5 2
-6 0 2 51.89 4.2
6 0 -2 46 4.5
-6 0 2 57.79 4.4
-5 0 2 0.4 1.3
5 0 -2 -0.4 1.6
-5 0 2 0.2 1.4
4 0 -2 6.5 1.6
-4 0 2 5.5 1.5
-3 0 2 0.1 1
3 0 -2 2.3 1.2
2 0 -2 2113.89 60.29
-2 0 2 2097.19 60.19
1 0 2 1.1 0.8
-2 0 -2 2523.65 72.99
-2 0 -2 2544.85 73.09
2 0 2 2599.44 73.29
-3 0 -2 4.6 1.5
-3 0 -2 5.4 1.5
3 0 2 9 1.7
-4 0 -2 4.2 1.6
4 0 2 6.8 1.8
-4 0 -2 7.3 1.6
-5 0 -2 2.5 1.7
-5 0 -2 -1.1 1.4
5 0 2 -0.8 1.7
-6 0 -2 477.85 16.2
6 0 2 448.96 16.7
-6 0 -2 456.85 16.2
7 0 2 2.1 2.9
-7 0 -2 2.4 2.4
-7 0 -2 -0.9 2.3
-8 0 -2 85.89 6.8
-8 0 -2 91.29 6.9
9 0 2 4.4 4
-9 0 -2 0 3.1
-9 0 -2 5.5 3.2
-10 0 -2 4.8 3.8
10 0 2 2.8 5.4
-10 0 -2 2.6 3.4
-11 0 -2 4.5 4.4
-11 0 -2 -4.9 4.2
11 0 2 -0.7 5.7
-12 0 -2 45.2 6.8
12 0 2 26.9 9
-12 0 -2 40 7
-13 0 -2 -10.8 5.3
-13 0 -2 -0.4 5
-14 0 -2 24.6 7.2
-14 0 -2 16.8 6.8
14 0 2 -27.9 11.4
-15 0 -2 -5.9 6.8
-16 0 -2 26.2 9.7
-16 0 -2 11 8.7
-17 0 -2 -16.3 9.1
-17 0 -2 2.4 9.2
-18 -1 2 -4.9 11.3
-18 -1 2 -0.5 11.4
-18 1 2 -1.3 11.1
-18 1 2 -14.4 12.1
-17 -1 2 14.6 9.6
-17 -1 2 4.3 10.4
-17 1 2 -4.1 9.4
-17 1 2 16.8 10.9
-16 -1 2 3.5 8.9
-16 -1 2 -2.2 8.2
-16 1 2 6.1 8.4
-15 -1 2 -2.2 6.4
-15 1 2 -3.4 12.2
-15 1 2 1.4 7.2
-14 -1 2 25.4 7.1
-14 -1 2 26.2 7.3
14 -1 -2 4.6 9.9
-14 1 2 33.8 8
-14 1 2 33.7 7.6
-13 -1 2 19.4 6.4
-13 -1 2 13.8 6.1
-13 1 2 19.4 6.3
-13 1 2 16 6.2
12 -1 -2 67.79 9.6
-12 -1 2 67.69 7.7
-12 -1 2 58.09 7.2
-12 1 2 76.79 8.1
-12 1 2 66.29 7.8
12 1 -2 57.09 14.2
11 -1 -2 1.7 5.6
-11 -1 2 -1.4 3.9
-11 -1 2 2.8 4
-11 1 2 5.5 4.5
-11 1 2 6.2 4.5
11 1 -2 -1 5.9
-10 -1 2 17.3 4.2
10 -1 -2 18.7 5.4
-10 -1 2 17.2 4
-10 1 2 20.7 4.4
10 1 -2 19.5 5.8
-10 1 2 17.8 4.5
-9 -1 2 7.2 3.4
-9 -1 2 5.2 3.2
9 -1 -2 8.3 3.9
-9 1 2 11.2 3.6
-9 1 2 4.7 3.3
9 1 -2 6.1 4.3
-8 -1 2 99.89 7.1
-8 -1 2 93.79 6.3
-8 1 2 97.99 7
-8 1 2 97.19 6.8
7 -1 -2 83.09 6.2
-7 -1 2 87.49 6.2
7 1 -2 88.79 7.1
-7 1 2 94.99 6
-7 1 2 92.99 6.2
6 -1 -2 1.9 1.9
-6 -1 2 2.7 2
6 1 -2 1 2.1
-6 1 2 1.9 1.7
-6 1 2 2.2 2.1
5 -1 -2 74.99 4.5
-5 -1 2 71.69 4.5
5 1 -2 71.29 5
-5 1 2 73.89 4.5
-5 1 2 68.29 4.1
4 -1 -2 246.98 9.1
-4 -1 2 248.38 9.2
-4 1 2 256.27 9.1
4 1 -2 249.18 9.4
3 -1 -2 137.19 5.3
3 -1 -2 132.39 5
-3 -1 2 124.79 5.3
-3 1 2 128.69 5.3
-3 1 2 124.19 5
3 1 -2 143.19 5.7
2 -1 -2 1122.19 32.1
-2 -1 2 1096.69 32.5
2 -1 -2 1124.99 32.5
-2 1 2 1124.39 32.6
-2 1 2 1097.39 32.2
2 1 -2 1123.69 32.6
2 -1 2 114.59 4.2
2 -1 2 109.79 4.4
-2 -1 -2 108.19 4.7
2 1 2 115.89 5.1
-2 1 -2 110.49 4.1
-2 1 -2 119.19 4.5
3 -1 2 3759.52 108.69
3 -1 2 3830.52 108.59
-3 -1 -2 3862.61 109.09
3 1 2 3871.91 109.39
-3 1 -2 3703.13 108.39
-4 -1 -2 0.5 1.5
4 -1 2 0.4 1.4
-4 1 -2 -1.4 1.2
4 1 2 -1.3 1.7
-4 1 -2 1.1 1.3
5 -1 2 108.99 5.7
-5 -1 -2 105.89 5.9
-5 1 -2 101.19 5.5
-5 1 -2 117.09 5.6
5 1 2 105.89 6.4
-6 -1 -2 17.4 3
6 -1 2 15.7 3.1
-6 1 -2 17.6 2.9
-6 1 -2 19.1 2.8
6 1 2 18.4 3.5
-7 -1 -2 54.39 5.1
-7 -1 -2 53.39 4.9
7 -1 2 50.29 5.2
-7 1 -2 53.59 5
7 1 2 41.4 5.2
-7 1 -2 46.6 4.6
-8 -1 -2 2.5 2.8
-8 -1 -2 -1.4 2.4
8 -1 2 3.6 3.9
-8 1 -2 3.7 2.8
-8 1 -2 3.3 2.8
-9 -1 -2 0.6 3
-9 -1 -2 2.5 3
9 -1 2 -0.2 3.8
9 1 2 9.2 4.7
-9 1 -2 4.9 3.3
-9 1 -2 2.6 3.2
-10 -1 -2 1.6 3.7
10 -1 2 3 4.5
-10 -1 -2 2.9 3.9
-10 1 -2 0.4 3.6
10 1 2 -4.1 5.3
-10 1 -2 -5.1 3.1
11 -1 2 107.79 10.6
-11 -1 -2 122.29 10.1
-11 -1 -2 136.99 10.5
-11 1 -2 142.89 10.1
11 1 2 147.79 13.8
-11 1 -2 148.49 10.8
-12 -1 -2 15.3 5.4
12 -1 2 5.2 7.8
-12 -1 -2 14.6 5.7
12 1 2 -0.7 7.8
-12 1 -2 8.9 5
-12 1 -2 13.8 5.5
-13 -1 -2 42.4 7.6
-13 -1 -2 62.39 8.2
13 -1 2 74.69 13.2
-13 1 -2 50.89 7.5
-13 1 -2 41.4 7.6
-14 -1 -2 1.4 5.6
-14 -1 -2 -5.3 6.2
14 -1 2 -11.2 10.8
-14 1 -2 -1.7 6.4
14 1 2 -22.9 19.6
-14 1 -2 7.4 6.1
-15 -1 -2 -5.1 6.5
-15 1 -2 -6.4 6.9
-15 1 -2 8.7 8.8
-16 -1 -2 -4.5 7.3
-16 -1 -2 -5.3 8.3
-16 1 -2 10.1 9.3
-16 1 -2 -3.5 8.3
-17 -1 -2 34 11.4
-17 -1 -2 35 11
-17 1 -2 11.4 9.7
-17 1 -2 25.7 11.2
-18 -2 2 14.6 11.9
-18 -2 2 9.7 11.6
-18 2 2 9.3 12.8
-18 2 2 24.2 12.2
-17 -2 2 15.6 10.5
-17 -2 2 7.2 9.3
-17 2 2 -5.3 9.5
-17 2 2 7.1 10
-16 -2 2 8 8.4
-16 -2 2 9.8 7.8
-16 2 2 18.5 9.3
-15 -2 2 2.2 7.3
-15 2 2 8.8 7
14 -2 -2 -9.6 11
-14 -2 2 3.7 6.3
-14 -2 2 -0.9 5.5
-14 2 2 10.6 6.8
-14 2 2 -4 6.6
-13 -2 2 -3.8 5.4
-13 -2 2 1.9 5
-13 2 2 5.4 5.3
-13 2 2 1.6 5.8
-12 -2 2 1.1 4.9
12 -2 -2 1.8 6.5
-12 -2 2 6.3 4.8
-12 2 2 0.2 5.1
-12 2 2 3.8 5
-11 -2 2 -4 3.7
11 -2 -2 -9.9 5.2
-11 -2 2 2.7 4
-11 2 2 -1.9 3.8
-11 2 2 -3.3 4
11 2 -2 5.3 6.3
10 -2 -2 11 4.8
-10 -2 2 4.8 3.9
-10 -2 2 1.6 3.3
10 2 -2 1.5 5.1
-10 2 2 3.1 4.1
-10 2 2 7 3.8
-9 -2 2 99.29 7.9
9 -2 -2 106.89 8.6
-9 2 2 108.29 8
9 2 -2 99.59 9.1
-9 2 2 93.39 7.5
-8 -2 2 64.99 6.2
8 2 -2 54.49 6.1
-8 2 2 58.69 5.8
-8 2 2 69.59 5.9
7 -2 -2 220.88 10.1
-7 -2 2 242.98 10.5
-7 2 2 240.18 10
-7 2 2 230.78 10.3
7 2 -2 222.08 11.5
-6 -2 2 15.5 2.8
6 -2 -2 20.1 3
-6 2 2 21.8 2.8
-6 2 2 23 3.1
6 2 -2 22.3 3.6
5 -2 -2 37.8 3.2
-5 -2 2 39.7 3.8
5 -2 -2 27.2 2.9
-5 2 2 34.2 3.3
-5 2 2 39.9 3.5
5 2 -2 32.4 3.5
-4 -2 2 332.87 11.4
4 -2 -2 314.37 11
4 -2 -2 313.07 10.7
4 2 -2 311.07 11.6
-4 2 2 325.27 11.2
-4 2 2 311.07 11.9
-3 -2 2 13.3 1.9
3 -2 -2 11.2 1.4
3 -2 -2 14.3 1.8
-3 2 2 8 1.9
3 2 -2 9.6 1.8
-3 2 2 11 1.5
-2 -2 2 41.2 2.3
2 -2 -2 33.6 2.3
-2 -2 2 35 2.4
2 -2 -2 36 2.1
-2 2 2 35.6 2.2
-2 2 2 32.5 2.4
-2 2 2 31.1 2.4
2 2 -2 32.4 2.6
1 -2 -2 172.68 5.8
-1 -2 2 173.98 5.6
-1 -2 2 174.88 5.9
1 -2 -2 184.38 6.6
1 2 -2 169.98 6
-1 2 2 174.68 5.8
1 -2 2 121.69 4.1
-1 -2 -2 124.59 5.1
1 -2 2 123.69 4.6
-2 -2 -2 759.62 23.2
2 -2 2 745.33 21.9
2 -2 2 761.02 22.5
-2 -2 -2 715.43 23.1
-2 2 -2 771.72 22.6
2 2 2 718.83 23.1
2 2 2 745.73 23.4
-2 2 -2 748.43 22
3 -2 2 1537.65 45
3 -2 2 1577.24 45.4
-3 -2 -2 1516.45 46.3
-3 2 -2 1552.54 45
3 2 2 1552.34 46.4
4 -2 2 671.33 21.1
-4 -2 -2 683.53 22
4 -2 2 685.93 21.3
-4 2 -2 705.63 21.5
4 2 2 657.73 22.3
-4 2 -2 657.03 21.1
5 -2 2 365.16 12.7
-5 -2 -2 359.16 13.4
5 -2 2 356.76 12.7
5 2 2 345.47 13.8
-5 2 -2 350.56 12.4
-5 2 -2 363.36 13
-6 -2 -2 215.48 9.8
6 -2 2 217.18 9.5
-6 2 -2 226.18 9.2
6 2 2 213.48 10.6
-6 2 -2 215.78 9.4
-7 -2 -2 36.6 4.3
7 -2 2 37.5 4.6
7 2 2 37.2 5.1
-7 2 -2 34.2 3.8
-7 2 -2 43.7 4.6
8 -2 2 219.28 12.2
-8 -2 -2 218.28 10.7
8 2 2 209.38 12.7
-8 2 -2 214.28 10.7
-8 2 -2 221.88 10.3
-9 -2 -2 1.4 3.4
9 -2 2 1.4 3.9
-9 -2 -2 -1.4 3.1
-9 2 -2 0.6 3.4
-9 2 -2 1.8 3.1
9 2 2 -1.3 4.6
-10 -2 -2 220.48 12
-10 -2 -2 208.68 11.7
10 -2 2 219.48 13.3
10 2 2 215.58 14.3
-10 2 -2 215.08 11.6
-10 2 -2 215.38 11.8
11 -2 2 2.1 6.1
-11 -2 -2 14.5 5
-11 -2 -2 15.2 5.4
-11 2 -2 11.8 5.2
-11 2 -2 9.7 4.5
11 2 2 10.5 7.3
12 -2 2 24.7 7.7
-12 -2 -2 34.8 6.5
-12 -2 -2 39.6 6.4
-12 2 -2 36.6 7
12 2 2 44.4 10
-12 2 -2 47.1 6.9
-13 -2 -2 33.7 7
13 -2 2 23.1 10.7
-13 -2 -2 18.2 6.1
-13 2 -2 31.3 6.8
-13 2 -2 30.9 7.1
-14 -2 -2 20.3 7.1
-14 -2 -2 13.5 6.6
14 -2 2 -9.2 10.5
-14 2 -2 10.1 7.2
-14 2 -2 16.4 7
-15 -2 -2 5.2 8.7
-15 -2 -2 -10.9 10.1
-15 2 -2 -10.3 8.2
-15 2 -2 -3.8 6.8
-16 -2 -2 -15.9 7.6
-16 -2 -2 0.7 8
-16 2 -2 1.3 8.6
-16 2 -2 -7.1 8.6
-17 -2 -2 -4.1 9.2
-17 -2 -2 1.9 9.6
-17 2 -2 7.3 10.4
-17 2 -2 -5.9 10.5
-18 -3 2 10 11.5
-18 3 2 22.8 12.4
-17 -3 2 6.8 10.3
-17 -3 2 9.5 9.3
-17 3 2 1 10.1
-17 3 2 -2.6 10.6
-16 -3 2 11.1 8.6
-16 -3 2 4 7.6
-16 3 2 -4.9 10.1
-16 3 2 6.9 8.7
-15 -3 2 -7.1 6.6
-15 -3 2 1.5 7.6
-15 -3 2 13.6 13.6
-15 3 2 4 7
-14 -3 2 58.29 8.7
14 -3 -2 6.3 11.8
-14 -3 2 76.59 9.4
-14 3 2 63.89 9
-14 3 2 70.89 9.3
-13 -3 2 78.29 8.9
-13 -3 2 69.99 8.1
-13 3 2 71.19 8.8
-13 3 2 63.89 8.4
12 -3 -2 33.1 7.6
-12 -3 2 50.59 6.6
-12 -3 2 48.2 7.4
-12 3 2 42.2 7.2
-12 3 2 42.8 6.4
11 -3 -2 -2 5.1
-11 -3 2 2 4.2
-11 -3 2 4.1 4.6
11 3 -2 4.4 6.9
-11 3 2 3.4 4.7
-11 3 2 0.6 4.3
10 -3 -2 3.3 4.4
-10 -3 2 2.5 3.9
-10 3 2 4.3 4.1
-10 3 2 0.1 3.6
10 3 -2 11.5 5.9
9 -3 -2 15.2 4.1
-9 -3 2 11.5 3.9
9 3 -2 12.1 5.3
-9 3 2 8.1 3.4
-9 3 2 14.7 4.1
-8 -3 2 2.3 2.9
8 -3 -2 3.9 3.2
8 3 -2 14.7 4.6
-8 3 2 0.2 2.6
-8 3 2 -2.4 2.6
7 -3 -2 19.3 3.2
-7 -3 2 11.4 3.1
7 3 -2 17.1 4
-7 3 2 20.1 3.3
-7 3 2 19.6 3.4
-6 -3 2 378.96 14.5
6 -3 -2 397.56 14.3
6 -3 -2 393.46 13.8
-6 3 2 385.26 14.4
6 3 -2 395.46 15.6
-6 3 2 408.56 14.3
5 -3 -2 0.8 1.6
5 -3 -2 -3.4 1.1
-5 -3 2 1 2
5 3 -2 0 2.1
-5 3 2 0 1.6
-5 3 2 2 1.8
-4 -3 2 427.56 14.3
4 -3 -2 403.86 13.6
4 -3 -2 408.76 13.4
-4 -3 2 409.06 14.2
4 3 -2 412.26 14.7
-4 3 2 378.56 15.8
-4 3 2 396.26 13.9
3 -3 -2 1857.71 53.09
3 -3 -2 1797.32 52.69
-3 -3 2 1797.32 53.09
3 3 -2 1812.72 53.69
-3 3 2 1833.12 53.29
-3 3 2 1797.22 52.89
2 -3 -2 30 2.4
-2 -3 2 20.1 2.2
-2 -3 2 28.7 2.4
2 -3 -2 30.6 2.6
-2 3 2 31.9 2.5
2 3 -2 27.2 2.4
2 3 -2 28.4 2.8
-2 3 2 31.5 3
-1 -3 2 161.28 5.7
-1 -3 2 173.88 6.3
-1 -3 2 165.08 6.1
1 -3 -2 161.58 6.8
1 -3 -2 162.08 5.9
1 3 -2 167.98 6.3
-1 3 2 167.58 6
-1 3 2 155.98 6.9
1 3 -2 168.08 5.8
0 -3 2 678.83 20.9
0 -3 -2 696.63 21.2
0 -3 -2 698.83 20.8
0 -3 -2 696.63 22.4
0 3 -2 680.33 20.9
0 3 2 696.43 21.3
0 3 2 702.03 22.5
-1 -3 -2 187.68 7.1
1 -3 2 189.98 6.7
1 -3 2 154.38 5.7
-1 3 -2 187.58 6.7
1 3 2 179.78 7.1
2 -3 2 179.28 7
-2 -3 -2 199.48 8.3
2 -3 2 187.68 6.4
-2 -3 -2 195.98 7.8
-2 3 -2 171.18 6.5
-2 3 -2 178.28 7.2
2 3 2 187.48 8.3
2 3 2 201.98 7.8
-2 3 -2 185.58 5.8
-3 -3 -2 320.87 11.5
3 -3 2 305.07 10.4
-3 -3 -2 252.87 12.2
3 -3 2 307.77 9.9
3 3 2 288.37 11.6
-3 3 -2 291.57 10.8
-3 3 -2 295.07 10
4 -3 2 1129.79 33.4
4 -3 2 1101.49 33.9
-4 -3 -2 1156.58 35
-4 -3 -2 1126.69 35.2
-4 3 -2 1080.99 34
-4 3 -2 1117.09 33.5
4 3 2 1117.09 35.4
5 -3 2 33.3 3.3
-5 -3 -2 33.7 4.1
-5 -3 -2 31.9 3.9
5 -3 2 38.7 3.5
-5 3 -2 36.3 3.5
5 3 2 34.6 4.5
-5 3 -2 29 3.4
-6 -3 -2 161.78 9.5
6 -3 2 150.18 7.3
-6 -3 -2 160.48 8.6
6 -3 2 161.18 7.6
-6 3 -2 150.68 7.4
6 3 2 149.09 9.1
-6 3 -2 162.28 7.9
7 -3 2 51.19 4.8
-7 -3 -2 44.2 5
7 -3 2 41.4 4.3
-7 3 -2 30.8 3.8
7 3 2 41.7 5.7
-7 3 -2 37.9 4.3
-8 -3 -2 6.9 3.6
8 -3 2 11 3.9
-8 3 -2 2.5 2.7
-8 3 -2 5.6 3.2
8 3 2 -0.8 4.5
9 -3 2 -0.4 3.6
-9 -3 -2 -0.6 3.3
-9 3 -2 0.2 3
9 3 2 -3.8 4.8
-9 3 -2 -2.9 3.2
-10 -3 -2 21.1 4.7
-10 -3 -2 18.3 5.1
10 -3 2 17.9 5.6
10 3 2 27.4 7.4
-10 3 -2 17.9 4.6
-10 3 -2 12.3 4.2
11 -3 2 17.7 6.2
-11 -3 -2 9.6 4.9
-11 -3 -2 11.7 4.8
11 3 2 11.6 7.4
-11 3 -2 4.1 4.6
-11 3 -2 10.4 4.9
12 -3 2 29.8 7.8
-12 -3 -2 29.2 6.5
-12 -3 -2 27.6 6.4
-12 -3 -2 22.9 9.4
-12 3 -2 29.2 6.6
-12 3 -2 21.5 6.4
12 3 2 15.4 9.5
-13 -3 -2 5.6 6
-13 -3 -2 -2.1 5.5
13 -3 2 15.7 9.8
-13 -3 -2 16.5 9.9
-13 3 -2 3.4 5.5
-13 3 -2 12.9 6.3
-14 -3 -2 1.7 5.9
14 -3 2 -16.9 9.6
-14 -3 -2 1.7 6.5
-14 3 -2 -2.1 6.4
-14 3 -2 5.4 6.2
-15 -3 -2 36.9 8.3
-15 3 -2 19.9 9.8
-15 3 -2 27.2 10.8
-16 -3 -2 -1.8 8.4
-16 -3 -2 -0.1 8.3
-16 3 -2 4.7 9.2
-16 3 -2 5.2 8.8
-17 -3 -2 -7.2 9.4
-17 -3 -2 -13.4 10.2
-17 3 -2 2.8 11.3
-17 3 -2 5.3 10.2
-17 -4 2 -5.8 9
-17 -4 2 -1 9.5
-17 4 2 -5.5 11
-17 4 2 1.6 10.5
-16 -4 2 -9.1 7.7
-16 -4 2 -6 7.6
-16 4 2 -3.7 9
-16 4 2 -4.9 8.3
-15 -4 2 7.9 7.4
-15 -4 2 -5.3 6.8
-15 -4 2 -10.7 13.3
-15 4 2 5.6 7.7
-14 -4 2 9.6 6.1
-14 -4 2 19.4 7
-14 -4 2 17.3 11.7
-14 4 2 17.7 7.5
-14 4 2 8.8 6.9
-13 -4 2 21.6 9.9
-13 -4 2 10.2 5.8
-13 -4 2 11.3 5.8
-13 4 2 10.9 6.7
-13 4 2 7.9 6.5
-12 -4 2 19.8 8.1
-12 -4 2 0.2 5
12 -4 -2 -10.5 5.8
-12 -4 2 4.7 5.3
-12 4 2 -0.5 5.4
-12 4 2 3.8 5.5
11 -4 -2 29.4 6.7
-11 -4 2 36.2 6.2
-11 -4 2 30.6 8.1
-11 4 2 39.5 6.4
-11 4 2 28.5 5.9
11 4 -2 42 8.8
10 -4 -2 11.8 4.9
-10 -4 2 15.1 4.8
-10 -4 2 7.8 5.2
-10 4 2 10.9 4.5
-10 4 2 18 4.7
10 4 -2 5.4 6.6
-9 -4 2 15.7 5.7
9 -4 -2 26.3 4.9
-9 -4 2 22.9 4.7
-9 4 2 23.5 4.8
9 4 -2 22 6
-9 4 2 17.1 4.4
-8 -4 2 20.6 4
-8 -4 2 12.7 4.3
8 -4 -2 22.3 3.9
8 -4 -2 20.4 3.9
-8 4 2 19.9 4.2
-8 4 2 20.1 3.8
8 4 -2 14.9 5
-7 -4 2 159.38 9.2
-7 -4 2 165.98 8.8
7 -4 -2 159.18 8
7 -4 -2 155.08 7.6
7 4 -2 150.38 10.1
-7 4 2 152.68 8.3
-7 4 2 155.98 8.5
-6 -4 2 78.69 6.2
-6 -4 2 83.19 6.1
6 -4 -2 80.99 5.6
6 -4 -2 82.99 5.2
-6 4 2 85.59 5.7
6 4 -2 82.59 6.9
-6 4 2 88.49 6
-5 -4 2 254.37 10.4
5 -4 -2 250.27 9.7
-5 -4 2 253.77 10.5
5 -4 -2 240.98 9.7
-5 4 2 252.67 10
-5 4 2 259.77 10.5
5 4 -2 249.48 11.2
4 -4 -2 46.7 3.5
-4 -4 2 51.39 4.5
-4 -4 2 46.3 4
4 -4 -2 51.29 3.5
-4 4 2 40.9 3.9
4 4 -2 46.1 4.5
-4 4 2 45.8 3.7
-4 4 2 49.1 4
-3 -4 2 123.79 7.4
3 -4 -2 143.29 6.2
-3 -4 2 142.29 6.2
3 -4 -2 147.19 6
3 4 -2 136.69 7
3 4 -2 137.29 6.2
-3 4 2 145.99 6.5
-3 4 2 118.19 8.7
-2 -4 2 239.58 9.4
2 -4 -2 251.27 8.8
-2 -4 2 252.47 8.8
2 -4 -2 250.77 9.3
2 4 -2 241.58 8.8
2 4 -2 236.18 9.6
-2 4 2 251.27 9.8
-2 4 2 252.37 9
1 -4 -2 2704.33 77.99
-1 -4 2 2702.33 76.89
-1 -4 2 2656.43 76.49
-1 -4 2 2639.74 77.09
1 -4 -2 2687.63 76.69
1 4 -2 2641.74 76.59
-1 4 2 2654.23 78.19
-1 4 2 2652.73 76.79
0 -4 -2 71.29 4.1
0 -4 2 61.59 3.7
0 -4 -2 62.49 5.3
0 -4 -2 65.99 3.6
0 4 -2 69.19 3.9
0 4 2 69.39 4.4
1 -4 2 293.37 10.2
-1 -4 -2 274.97 10.5
1 4 2 295.77 10.7
-1 4 -2 297.87 10.4
2 -4 2 965.3 27.9
-2 -4 -2 974.6 29.3
2 -4 2 963.6 28.6
2 4 2 838.62 30.6
-2 4 -2 933.31 27.3
-3 -4 -2 908.51 28.6
3 -4 2 893.71 27.3
-3 -4 -2 880.81 28.2
3 -4 2 892.71 26.5
-3 4 -2 827.32 26.9
3 4 2 843.42 28.6
-3 4 -2 918.51 27.6
-3 4 -2 894.51 25.9
3 4 2 895.61 28.2
-4 -4 -2 8.7 2.4
4 -4 2 13.8 2.3
-4 -4 -2 14.7 3.1
4 -4 2 12.4 1.9
4 4 2 9.8 3.1
-4 4 -2 11.1 2.3
-4 4 -2 13.4 2.1
5 -4 2 177.08 7.4
5 -4 2 159.88 7.6
-5 -4 -2 165.98 9
-5 -4 -2 179.08 9.2
-5 4 -2 177.28 7.6
-5 4 -2 171.08 8.1
5 4 2 155.98 9.3
-6 -4 -2 -2.7 2.9
6 -4 2 5.1 2
-6 -4 -2 -5 2.5
6 -4 2 -1.1 1.9
-6 4 -2 0.2 2.3
-6 4 -2 2 2.1
6 4 2 -2.2 3.5
-7 -4 -2 -3.1 3.2
-7 -4 -2 3.8 3.3
7 -4 2 5.9 2.6
7 -4 2 5.4 2.6
7 4 2 6.4 4.1
-7 4 -2 1.5 2.4
-7 4 -2 2.5 2.8
8 -4 2 47.6 5.1
-8 -4 -2 44.7 5.5
-8 4 -2 54.39 5.4
-8 4 -2 48 5.4
8 4 2 43.4 6.8
-9 -4 -2 2 4.1
9 -4 2 4.7 3.8
-9 -4 -2 3.1 5.4
-9 4 -2 7.1 3.5
9 4 2 17.1 6
-9 4 -2 4.6 3.5
10 -4 2 21.5 5.5
-10 -4 -2 16.3 6.7
-10 -4 -2 14.1 4.8
-10 4 -2 9.4 4.5
-10 4 -2 12.7 4.4
10 4 2 -7.8 6
-11 -4 -2 5 4.6
-11 -4 -2 19.8 8.2
11 -4 2 8 6.3
-11 -4 -2 15.1 5.7
-11 4 -2 14.9 5.4
-11 4 -2 8 4.8
11 4 2 8 7.9
-12 -4 -2 20.1 6.2
-12 -4 -2 13.3 8.8
12 -4 2 8.2 7.2
-12 -4 -2 17.3 5.8
12 4 2 25.7 9.8
-12 4 -2 19.6 6.1
-12 4 -2 12.5 6.2
-13 -4 -2 10.4 11
-13 -4 -2 8 6.1
13 -4 2 10.9 16.5
-13 -4 -2 17.6 6.3
-13 4 -2 10.4 6.2
-13 4 -2 6.8 6.9
14 -4 2 -0.1 9.9
-14 -4 -2 -1.4 6.5
-14 -4 -2 -13 6
-14 4 -2 7.1 6.9
-14 4 -2 0.2 6.8
-15 -4 -2 6.5 7.2
-15 -4 -2 -3.4 8.3
-15 4 -2 5.4 9.1
-16 -4 -2 10.9 9
-16 -4 -2 5.5 8.3
-16 4 -2 -2.3 8.6
-16 4 -2 10.5 9.4
-17 -4 -2 1.7 9.9
-17 -4 -2 -22 8
-17 4 -2 7.3 11.3
-17 4 -2 3.7 11.2
-17 -5 2 -4.3 10.1
-17 -5 2 4.9 9.7
-17 5 2 0.2 11.8
-17 5 2 -14.6 10.6
-16 -5 2 3.7 8.8
-16 -5 2 4.5 8.6
-16 5 2 26.8 10.4
-16 5 2 8.5 10.2
-15 -5 2 -12.7 13.3
-15 -5 2 -8.4 7
-15 -5 2 -6.5 7.2
-15 5 2 -16.8 6.9
-15 5 2 11.5 10.5
-14 -5 2 -18.4 10.5
-14 -5 2 -6.9 5.7
-14 -5 2 2.1 6.1
-14 5 2 -0.9 6.9
-14 5 2 -7.6 7.1
-13 -5 2 -10.9 9.5
-13 -5 2 -2.4 5.5
-13 -5 2 7 5.9
-13 5 2 8.2 6.6
-13 5 2 -0.5 5.8
-12 -5 2 94.79 12.1
12 -5 -2 108.09 10.4
-12 -5 2 81.59 8.5
-12 5 2 94.69 9.7
-12 5 2 88.49 9.3
-11 -5 2 -1.3 4.4
11 -5 -2 5.6 5.5
-11 -5 2 4 6.6
-11 5 2 -4.9 4.7
-11 5 2 -4.5 4.4
11 5 -2 -9 6.8
-10 -5 2 110.39 9.3
-10 -5 2 97.69 9.8
10 -5 -2 102.19 9
-10 5 2 114.79 9.7
10 5 -2 110.29 11.1
-10 5 2 115.19 9.3
9 -5 -2 152.28 8.8
9 -5 -2 166.08 9.8
-9 -5 2 142.69 10.1
-9 5 2 143.49 10
-9 5 2 142.99 9.1
9 5 -2 167.18 12.3
-8 -5 2 11 4.2
8 -5 -2 6.1 3.5
-8 -5 2 17.5 4.7
8 -5 -2 1.5 3.1
-8 5 2 16.7 4.3
8 5 -2 17.8 5.4
-8 5 2 16.6 3.8
-7 -5 2 23.3 4.1
7 -5 -2 28.6 3.9
7 -5 -2 25.3 3.6
-7 -5 2 25.3 4.3
-7 5 2 28.4 4.5
7 5 -2 32.5 5.6
-7 5 2 26.6 3.9
6 -5 -2 114.39 6.6
-6 -5 2 127.09 7.8
6 -5 -2 128.79 6.8
-6 -5 2 121.89 7.7
-6 5 2 133.19 7.5
-6 5 2 137.69 7.4
6 5 -2 130.29 8.9
-6 5 2 140.29 8
-5 -5 2 4.8 2.7
5 -5 -2 2.5 1.9
5 -5 -2 3.8 1.9
-5 -5 2 3.3 2.2
-5 5 2 4.2 2.5
5 5 -2 0 2.9
-5 5 2 3.9 2.2
4 -5 -2 3.7 1.6
4 -5 -2 5.3 1.7
-4 -5 2 5.7 2
-4 -5 2 9.5 2.6
4 5 -2 12.7 3.1
-4 5 2 7 2.1
-4 5 2 10.5 4.5
3 -5 -2 143.29 6.6
3 -5 -2 148.29 6.4
-3 -5 2 142.09 7.1
3 -5 -2 142.89 6.4
-3 -5 2 145.99 6.6
3 5 -2 122.39 6.6
-3 5 2 145.79 7.2
-3 5 2 148.69 6.7
3 5 -2 138.59 7.5
2 -5 -2 1657.43 48.8
2 -5 -2 1703.63 49.5
-2 -5 2 1674.63 48.8
-2 5 2 1628.44 49.99
2 5 -2 1671.63 48.9
2 5 -2 1590.74 49.6
1 -5 -2 8506.75 239.18
1 -5 -2 8459.85 240.68
-1 -5 2 8521.35 239.38
-1 5 2 8365.86 240.88
1 5 -2 8507.15 239.08
-1 5 2 8213.88 239.18
0 -5 -2 825.72 27.2
0 -5 -2 790.22 25
0 -5 2 831.62 25.4
-1 -5 -2 3437.56 97.59
1 -5 2 3475.45 97.19
1 5 2 3178.18 99.59
2 -5 2 420.66 14.4
2 -5 2 418.76 12.9
-2 -5 -2 427.26 14.9
-2 -5 -2 415.06 15.6
-2 5 -2 433.96 14.7
2 5 2 393.86 15.2
3 -5 2 450.25 15.4
3 -5 2 450.95 14.7
-3 -5 -2 468.15 17
-3 -5 -2 439.26 16.2
-3 5 -2 473.55 15.9
3 5 2 433.16 16.8
3 5 2 456.65 16.3
-3 5 -2 449.76 14.2
-4 -5 -2 7.3 2.7
4 -5 2 5.9 2.1
4 -5 2 7.7 1.8
-4 -5 -2 8.7 3.3
-4 5 -2 9.5 2.2
4 5 2 6.1 3.2
-4 5 -2 7.2 2.5
4 5 2 7.2 2.8
-4 5 -2 11.6 1.7
-5 -5 -2 14.5 3.9
5 -5 2 10 2.4
5 -5 2 12.5 2.2
-5 -5 -2 14.4 3.7
-5 5 -2 13.9 2.8
-5 5 -2 12.4 3.1
5 5 2 13.8 4.2
6 -5 2 3.5 2.4
-6 -5 -2 3.6 3.3
-6 -5 -2 0 3.1
6 -5 2 0 1.9
-6 5 -2 -1.1 2.4
6 5 2 -3.2 3.9
-6 5 -2 2.5 2.4
7 -5 2 42.1 4.4
-7 -5 -2 45.4 6.1
7 -5 2 43.3 4.9
-7 -5 -2 55.89 6.2
-7 5 -2 41.7 5
-7 5 -2 43 4.7
-8 -5 -2 0.5 3.7
-8 -5 -2 7.2 4.2
8 -5 2 2.6 2.9
8 5 2 0.3 5.4
-8 5 -2 3.8 3.3
-8 5 -2 0.5 2.9
-9 -5 -2 7 5
9 -5 2 9.3 3.9
-9 -5 -2 8.5 4.2
9 -5 2 14.4 4
-9 5 -2 10 3.9
9 5 2 12 6.3
-9 5 -2 12.6 4.5
-10 -5 -2 9.5 5.3
10 -5 2 18.9 5.3
-10 -5 -2 27.2 7
-10 5 -2 19.6 5.5
-10 5 -2 22.7 5.3
10 5 2 10.6 7.2
11 -5 2 29.5 6.6
-11 -5 -2 15.3 7.9
-11 -5 -2 14.3 6.4
11 5 2 12.1 8
-11 5 -2 21.1 5.7
-11 5 -2 10.9 6
-12 -5 -2 30.6 6.8
-12 -5 -2 38.9 9.1
12 -5 2 44.7 8.5
-12 5 -2 24.2 6.8
-12 5 -2 41.3 7.4
-13 -5 -2 16.4 6.5
-13 -5 -2 29 10.8
-13 -5 -2 24.1 7.2
-13 5 -2 18 7.2
-13 5 -2 23.8 7
-14 -5 -2 15.4 7.2
14 -5 2 -22 11.1
-14 -5 -2 13.8 7.4
-14 5 -2 15.6 7.9
-14 5 -2 16.8 7.4
-15 -5 -2 5.8 7.5
-15 -5 -2 13 8
-16 -5 -2 -4.4 8.9
-16 -5 -2 -14.9 7.4
-16 5 -2 4.5 9.9
-16 5 -2 -7.5 8.9
-17 -5 -2 -11 9.5
-17 -5 -2 5.2 10.2
-17 5 -2 19.8 12.2
-17 5 -2 5.5 11.7
-17 -6 2 28.9 11.4
-17 -6 2 9.1 10.6
-17 6 2 22.1 11.8
-17 6 2 8 12.7
-17 6 2 21.1 12.2
-16 -6 2 1.6 8.3
-16 -6 2 5.4 8.6
-16 6 2 -8.2 10
-16 6 2 3.7 10.9
-16 6 2 -7.8 9.2
-15 -6 2 -39.6 12.5
-15 -6 2 4.8 7.6
-15 -6 2 -5.4 7.2
-15 6 2 3.1 8.2
-15 6 2 -18.4 7.4
-14 -6 2 47.4 8.7
-14 -6 2 45.1 8.3
-14 -6 2 46.6 12.2
-14 6 2 34.4 8.5
-14 6 2 61.69 9.7
-13 -6 2 39.4 7.9
-13 -6 2 36.4 9.9
-13 6 2 35.3 7.6
-13 6 2 34.8 8.5
-12 -6 2 151.78 15.6
12 -6 -2 127.19 11.2
-12 -6 2 142.39 12.5
-12 6 2 145.49 13.2
-12 6 2 115.49 10.7
-11 -6 2 21 6.3
11 -6 -2 28.6 6.2
-11 -6 2 24.3 7.5
-11 6 2 27.6 6.9
-11 6 2 14 5.3
11 6 -2 3.2 7.9
10 -6 -2 112.49 9.4
10 -6 -2 105.89 9.1
-10 -6 2 106.19 9.5
-10 -6 2 112.59 11.4
10 6 -2 81.39 10
-10 6 2 125.59 10.8
-10 6 2 114.79 9.2
9 -6 -2 36.2 5.3
-9 -6 2 26.1 5.2
9 -6 -2 33.3 4.8
-9 -6 2 16.2 6.5
-9 6 2 36.1 5.9
9 6 -2 28.7 7
-9 6 2 24.9 5
-9 6 2 22.7 4.9
-8 -6 2 357.56 15.8
8 -6 -2 350.96 14.3
-8 -6 2 360.36 16.3
-8 6 2 383.16 15.2
-8 6 2 358.86 15.5
-8 6 2 326.67 14.7
8 6 -2 348.17 17.7
7 -6 -2 8.8 3
7 -6 -2 8.7 3.1
-7 -6 2 6.2 3.7
-7 -6 2 13.3 4
-7 6 2 6.1 3.3
-7 6 2 10.1 3.7
-7 6 2 10 3.6
6 -6 -2 549.45 19
6 -6 -2 553.04 19.1
-6 -6 2 545.65 20.2
-6 -6 2 566.34 20.2
6 6 -2 541.05 21.3
-6 6 2 560.94 19.6
-6 6 2 521.95 19.4
5 -6 -2 83.49 5.5
5 -6 -2 81.59 5.3
-5 -6 2 67.49 5.9
-5 -6 2 73.09 6.6
-5 6 2 76.79 5.9
-5 6 2 67.89 5.5
5 6 -2 92.59 7.9
4 -6 -2 1.8 1.9
-4 -6 2 0 1.9
-4 -6 2 4.6 2.9
4 -6 -2 2.5 1.8
4 6 -2 -3.2 2.7
-4 6 2 4 2.3
4 6 -2 2.6 2.1
3 -6 -2 61.89 4.5
-3 -6 2 72.59 4.8
-3 -6 2 63.09 5.6
3 -6 -2 76.99 4.7
3 6 -2 57.19 5.9
-3 6 2 66.89 4.9
-3 6 2 55.89 5.3
3 6 -2 63.29 5.7
2 -6 -2 21.2 3.2
-2 -6 2 21.2 3.5
2 -6 -2 19.9 2.5
-2 -6 2 19.4 2.4
-2 6 2 19.1 2.6
2 6 -2 22.8 3
-2 6 2 11.7 3.3
1 -6 -2 75.59 5.9
-1 -6 2 72.79 4.6
1 -6 -2 73.79 4.6
1 6 -2 71.39 4.6
-1 6 2 56.09 5.9
-1 6 2 60.59 4.5
0 -6 -2 13.1 2.3
0 -6 2 15 2.5
0 -6 -2 11 3.4
0 6 2 9.9 2.6
0 6 -2 12.4 2.4
1 -6 2 902.61 28.1
-1 -6 -2 897.21 28.5
-1 6 -2 888.31 28.2
1 6 2 896.01 28.6
2 -6 2 3967.8 117.39
2 -6 2 4112.09 118.69
-2 -6 -2 3999.4 119.99
-2 -6 -2 4142.99 119.29
2 6 2 4246.67 119.59
-2 6 -2 4220.58 119.09
3 -6 2 187.78 8.3
-3 -6 -2 190.38 9.9
-3 -6 -2 192.98 9.2
3 -6 2 189.58 7.7
-3 6 -2 188.58 7.4
3 6 2 202.28 9.5
-3 6 -2 197.58 8.9
4 -6 2 34 3.3
-4 -6 -2 36.5 4.6
-4 -6 -2 28.5 4.5
4 -6 2 43.1 4.1
-4 6 -2 39.1 3.2
-4 6 -2 35.2 4
4 6 2 40.2 5.3
4 6 2 31 4.1
-5 -6 -2 6.7 3.6
5 -6 2 2.2 1.9
-5 -6 -2 5.7 3.3
5 -6 2 3 2.2
5 6 2 5.3 4
5 6 2 8.7 3.5
-5 6 -2 10.4 2.2
-5 6 -2 5.4 2.9
-6 -6 -2 224.68 12.1
6 -6 2 242.08 9.9
6 -6 2 237.38 10.5
-6 -6 -2 232.88 12.3
-6 6 -2 239.18 9.3
-6 6 -2 239.58 10.7
-6 6 -2 236.88 11.3
6 6 2 232.28 13
-7 -6 -2 3.2 3.8
-7 -6 -2 2.1 3.8
7 -6 2 -4.3 2.2
-7 6 -2 -0.4 3.2
7 6 2 10.5 5
-7 6 -2 -1 2.8
-8 -6 -2 40.2 6
8 -6 2 33.1 4.7
-8 -6 -2 46.8 7
8 -6 2 53.19 5.5
8 6 2 34.3 7.4
-8 6 -2 42 5.5
-8 6 -2 49.9 5.7
-9 -6 -2 68.79 7.8
9 -6 2 60.49 6.2
-9 -6 -2 63.49 8.1
9 -6 2 75.09 7.2
-9 6 -2 86.99 8.3
-9 6 -2 69.39 7.4
9 6 2 72.19 9.8
10 -6 2 65.19 7.2
-10 -6 -2 57.39 8.4
-10 -6 -2 59.79 7.8
10 -6 2 71.49 7.4
-10 6 -2 62.59 7.3
10 6 2 52.69 10
-10 6 -2 66.79 7.7
11 -6 2 -5.5 5.4
-11 -6 -2 4.7 5.2
-11 -6 -2 4.3 7.5
-11 6 -2 -3.3 4.5
-11 6 -2 -3.4 5.3
11 6 2 -13.3 9
-12 -6 -2 -9.5 7.8
12 -6 2 4.2 6.8
-12 -6 -2 -1.6 6.1
-12 6 -2 7.2 6.1
-12 6 -2 10.3 6.6
-13 -6 -2 14.5 11.5
-13 -6 -2 14.9 6.2
-13 -6 -2 11.6 6.6
-13 6 -2 10.3 6.5
-13 6 -2 12.7 6.9
-14 -6 -2 29.5 8.2
-14 -6 -2 -19.5 12
-14 -6 -2 19.7 7.3
-14 6 -2 20.2 7.8
-14 6 -2 -2.6 7.2
-15 -6 -2 5.1 7.9
-15 -6 -2 5.6 8.2
-15 6 -2 9.1 8.4
-16 -6 -2 -4.6 8.6
-16 -6 -2 -1.6 9.3
-16 6 -2 -14.5 9.8
-16 6 -2 -2.8 10
-17 -6 -2 2.4 10.5
-17 -6 -2 5.2 10.1
-17 6 -2 3.5 12.1
-17 6 -2 -6.8 11.3
-17 -7 2 22.3 11.2
-17 -7 2 -2.5 10.9
-17 7 2 -3.9 11.5
-17 7 2 -14.4 12.3
-17 7 2 22.4 13.4
-16 -7 2 8.9 8.7
-16 -7 2 15.1 9
-16 7 2 24 12.3
-16 7 2 15.8 11.4
-16 7 2 6.2 10.1
-15 -7 2 -0.5 7.6
-15 -7 2 -16.5 13.5
-15 7 2 19.7 9.7
-15 7 2 -2.5 10.2
-15 7 2 -0.1 8.5
-14 -7 2 20.9 7.8
-14 -7 2 32.9 12.2
-14 7 2 19.8 9.2
-14 7 2 14.6 7.9
-14 7 2 4.2 8.4
-13 -7 2 13.2 6.8
-13 -7 2 11.6 10
-13 7 2 18.7 8.1
-13 7 2 19.5 7.4
-13 7 2 4.9 7.3
-12 -7 2 25.5 9.3
12 -7 -2 47.1 8.3
-12 -7 2 45.3 8.1
-12 7 2 36.8 8.1
-12 7 2 43.8 7.8
-12 7 2 56.09 8.9
-11 -7 2 8.2 5.4
-11 -7 2 9.4 6.8
11 -7 -2 -10.2 4.7
11 -7 -2 4.5 5.1
11 7 -2 10.3 8.5
-11 7 2 -3.9 5.2
-11 7 2 3.6 5.4
-11 7 2 4.6 5.9
-10 -7 2 25.2 6
-10 -7 2 21.6 6.7
10 -7 -2 33.6 5.6
10 -7 -2 25.8 5.3
10 7 -2 18.4 8.7
-10 7 2 25.9 6.4
-10 7 2 30.6 6.2
-10 7 2 26.5 5.8
9 -7 -2 67.69 6.5
9 -7 -2 65.79 6.4
-9 -7 2 64.39 7.9
-9 -7 2 57.09 7
9 7 -2 65.39 9.5
-9 7 2 79.99 7.8
-9 7 2 69.19 7.4
-9 7 2 67.49 7.2
8 -7 -2 149.29 9.1
-8 -7 2 140.69 10.1
8 -7 -2 148.59 8.9
-8 -7 2 151.48 10.7
8 7 -2 159.98 13.2
-8 7 2 147.89 9.9
-8 7 2 145.19 9.4
-7 -7 2 3.6 3.8
-7 -7 2 6.9 3.6
7 -7 -2 -3.1 2.5
7 7 -2 -5.8 4.9
-7 7 2 3.8 3.5
-7 7 2 1.3 3.4
-6 -7 2 1.5 3.5
-6 -7 2 0.8 3.1
6 -7 -2 2.6 2.3
6 -7 -2 3.3 2.6
6 7 -2 10.3 4.5
-6 7 2 4.7 3.3
-6 7 2 -4 2.9
5 -7 -2 5.7 2.5
-5 -7 2 3.4 3.1
5 -7 -2 0.1 2.2
-5 -7 2 6.2 3.1
5 7 -2 3.8 4.1
-5 7 2 0.8 2.6
5 7 -2 3 2.8
-5 7 2 2 3.2
4 -7 -2 22.8 3.3
-4 -7 2 20.1 3.2
4 -7 -2 18.7 3.1
4 -7 -2 22 3
-4 -7 2 19.2 4
-4 7 2 22.8 3.5
4 7 -2 26.3 4.3
-4 7 2 16.6 4.6
4 7 -2 17.5 3.4
3 -7 -2 364.96 13.6
-3 -7 2 364.16 13.5
3 -7 -2 373.36 13.5
-3 -7 2 353.46 14.5
-3 7 2 376.86 13.9
-3 7 2 357.66 17.5
3 7 -2 360.56 13.8
-2 -7 2 156.88 7.4
2 -7 -2 144.89 7.9
2 -7 -2 139.99 7
-2 -7 2 143.99 8.2
-2 -7 2 145.59 6.9
2 7 -2 120.49 7.8
-2 7 2 138.79 7.3
1 -7 -2 1.7 2.9
1 -7 -2 4.1 1.9
-1 -7 2 0.3 1.9
-1 7 2 1.6 1.9
1 7 -2 -0.1 2
0 -7 -2 12.9 3.9
0 -7 2 10.4 2.4
0 -7 -2 13 2.4
0 7 -2 9.2 2.5
0 7 2 16.5 3.1
-1 -7 -2 36.3 3.9
-1 -7 -2 42.4 4
1 -7 2 40.3 3.9
1 7 2 34.8 4.1
-1 7 -2 29.2 3.5
2 -7 2 202.68 8
-2 -7 -2 188.58 9
2 -7 2 182.98 8.5
2 7 2 189.68 9.4
-2 7 -2 189.78 9.1
-3 -7 -2 13 3.2
3 -7 2 10.6 2.2
3 -7 2 6.2 2.4
-3 -7 -2 0.8 3.4
3 -7 2 13.9 1.8
3 7 2 11.9 3.3
-3 7 -2 9 2.4
-3 7 -2 11.8 3.1
4 -7 2 78.99 5.4
4 -7 2 70.39 4.8
-4 -7 -2 70.19 6.2
-4 -7 -2 67.69 6.7
4 7 2 71.59 6.5
-4 7 -2 69.69 4.7
-4 7 -2 80.09 6.4
-5 -7 -2 8.4 4.1
5 -7 2 18 3.5
5 -7 2 17.5 2.7
-5 -7 -2 16.4 4.1
-5 7 -2 16.7 2.8
-5 7 -2 13.9 3.8
5 7 2 7.5 3.9
5 7 2 9.5 4.6
-6 -7 -2 151.28 10
6 -7 2 142.19 7.4
6 -7 2 146.09 8.1
-6 -7 -2 145.29 9.5
6 7 2 159.38 11.2
-6 7 -2 135.59 7.1
-6 7 -2 145.09 8.8
7 -7 2 9.8 3.5
7 -7 2 13 3
-7 -7 -2 10.8 5
-7 -7 -2 7 4.2
-7 7 -2 5.8 3.3
-7 7 -2 3.9 3.3
7 7 2 16.8 6.4
-7 7 -2 6.8 4
-8 -7 -2 60.89 7.1
-8 -7 -2 55.49 7.4
8 -7 2 67.99 6.3
8 -7 2 69.69 6.6
-8 7 -2 67.29 6
-8 7 -2 61.09 7
8 7 2 57.09 8.7
-8 7 -2 66.99 6.6
9 -7 2 -6.6 3.5
9 -7 2 4.8 3.7
-9 -7 -2 1.2 4.6
-9 -7 -2 -6.5 5.5
-9 7 -2 4.2 4.1
9 7 2 -18.2 6.1
-9 7 -2 3.1 4.5
-10 -7 -2 38.6 6.7
-10 -7 -2 42.1 7.9
10 -7 2 42.8 6.2
10 -7 2 51.49 6.7
-10 7 -2 44.8 6.9
-10 7 -2 44.2 6.6
10 7 2 39.1 10.2
11 -7 2 2.5 5.8
11 -7 2 3.1 5.5
-11 -7 -2 -6.1 5.3
-11 -7 -2 0.9 7.8
-11 7 -2 3.8 5.7
-11 7 -2 -5.9 5.8
12 -7 2 22.6 7.8
-12 -7 -2 27.9 9.5
-12 -7 -2 30.7 7.8
-12 7 -2 32.3 7.3
-12 7 -2 32.9 7.7
-13 -7 -2 1.6 6.6
-13 7 -2 2.6 7
-13 7 -2 9.4 7.5
-14 -7 -2 -35.1 12.6
-14 -7 -2 4.4 7
-14 7 -2 5.3 8.1
-14 7 -2 9.7 7.8
-15 -7 -2 8.4 8.2
-15 -7 -2 9.6 7.8
-15 7 -2 7.9 10.5
-15 7 -2 10.8 9.7
-16 -7 -2 4.7 9
-16 -7 -2 -5.7 9.2
-16 7 -2 6.8 11.3
-16 7 -2 23.1 11.1
-16 7 -2 7.4 11.1
-17 -7 -2 -8.3 11.3
-17 -7 -2 7.1 10.6
-17 7 -2 7.4 12.2
-17 7 -2 -20.3 12.4
-17 7 -2 7.8 13.2
-17 -8 2 -3.8 11.1
-17 -8 2 -10.7 10.7
-17 8 2 7.5 14
-17 8 2 -2.7 12.6
-16 -8 2 -7.9 8.7
-16 -8 2 14 8.9
-16 8 2 -20.5 11.2
-16 8 2 -3.2 10.4
-15 -8 2 11.7 8.2
-15 -8 2 -23.6 16.9
-15 8 2 7.1 11
-15 8 2 18.3 10.8
-14 8 2 -3.4 7.2
-14 8 2 14.7 9.2
-13 -8 2 -1 9.8
-13 -8 2 23.3 7.1
-13 8 2 19.3 8.5
-13 8 2 23.9 7.9
-12 -8 2 2.9 6.5
12 -8 -2 10.6 7.3
-12 -8 2 19.9 8.9
-12 8 2 20.7 7.4
-12 8 2 10.6 7.1
11 -8 -2 -0.8 5.2
-11 -8 2 12.6 7.8
11 -8 -2 9.7 5.8
-11 -8 2 -0.3 5.3
-11 8 2 -5.1 5.2
11 8 -2 5.8 9.2
-11 8 2 0.6 5.8
10 -8 -2 53.99 6.8
-10 -8 2 42.7 6.9
10 -8 -2 57.39 7.2
-10 -8 2 66.79 8.5
-10 8 2 64.39 8
-10 8 2 47.9 7
10 8 -2 72.89 10.9
9 -8 -2 34.6 5.5
-9 -8 2 32.4 6.3
9 -8 -2 29.1 4.9
-9 -8 2 34.2 6.4
-9 8 2 26.4 5.6
-9 8 2 31 6.2
9 8 -2 34.6 8.9
-8 -8 2 39.3 6.1
8 -8 -2 42.6 5.1
8 -8 -2 50.89 5.4
-8 -8 2 49.5 6.6
8 8 -2 46.6 7.8
-8 8 2 45 5.9
-8 8 2 62.39 7
-7 -8 2 8.2 4.2
7 -8 -2 6.2 3
-7 -8 2 4.9 4
-7 8 2 9.9 4.2
-7 8 2 10.4 4.1
7 8 -2 20.7 6.2
-6 -8 2 324.27 15.3
6 -8 -2 339.17 13.4
6 -8 -2 337.27 13.7
-6 -8 2 341.57 14.8
6 8 -2 369.26 17.2
-6 8 2 329.17 14.7
-6 8 2 328.67 14.2
-5 -8 2 27.2 4.7
-5 -8 2 43.2 4.9
5 -8 -2 33 3.9
5 -8 -2 33.8 4.1
5 8 -2 33.3 4.5
-5 8 2 30.6 4.7
-5 8 2 44.7 5.7
5 8 -2 44.2 6.2
4 -8 -2 44.6 4.4
-4 -8 2 41.4 5.5
-4 -8 2 44.3 4.8
4 -8 -2 46.6 4.6
-4 8 2 35.9 4.6
4 8 -2 43.7 6.1
4 8 -2 36.9 4.5
-4 8 2 42.1 5.6
3 -8 -2 5.6 2.7
-3 -8 2 1.8 2.3
-3 -8 2 0.4 3.2
3 -8 -2 4.1 2.4
3 8 -2 1.8 2.4
-3 8 2 3.9 2.8
-3 8 2 -0.6 3.5
2 -8 -2 48.7 4.6
-2 -8 2 47.6 5.3
-2 -8 2 53.09 4.7
2 -8 -2 63.19 6.1
-2 -8 2 66.69 5.1
-2 8 2 53.49 6.4
-2 8 2 62.69 5.1
2 8 -2 50.69 5.1
-1 -8 2 73.09 5.4
1 -8 -2 55.39 4.8
1 -8 -2 73.49 6.8
-1 8 2 68.29 5.5
1 8 -2 75.59 5.5
0 -8 -2 0.1 3.5
0 -8 2 7.3 2.4
0 -8 -2 -2.7 2
0 8 2 -1.1 2.3
0 8 -2 2.4 2.4
1 -8 2 0.4 2.6
1 -8 2 4.2 2.3
-1 -8 -2 -0.6 2.1
-1 -8 -2 -1.4 2
-1 8 -2 5.6 2.7
1 8 2 1 2.7
2 -8 2 1988.1 58.99
-2 -8 -2 1984.6 60.19
2 -8 2 1908.71 59.49
-2 8 -2 1981.3 59.99
2 8 2 2062.89 60.69
3 -8 2 406.06 15.3
-3 -8 -2 406.66 16
-3 -8 -2 424.36 17.6
3 -8 2 398.86 13.5
-3 8 -2 406.16 15.8
3 8 2 404.16 16.5
-4 -8 -2 260.07 13.5
4 -8 2 283.47 11.7
-4 -8 -2 277.07 12.5
4 -8 2 270.57 10.7
-4 8 -2 258.07 10.7
4 8 2 271.87 13
-4 8 -2 274.97 12.3
5 -8 2 217.98 9.4
-5 -8 -2 208.48 11.6
-5 -8 -2 221.78 12.8
5 -8 2 231.88 10.4
-5 8 -2 215.28 9.3
5 8 2 202.58 11.6
-5 8 -2 215.88 11
-6 -8 -2 2.5 4.4
6 -8 2 8.8 2.8
-6 -8 -2 -2.4 3.7
6 8 2 1.6 3.7
-6 8 -2 0.4 3.3
6 8 2 -0.4 5.1
-6 8 -2 0.9 2.7
7 -8 2 42.1 5.2
7 -8 2 42.4 4.6
-7 -8 -2 41 6.4
-7 -8 -2 25.7 7.1
-7 8 -2 39.9 5.4
7 8 2 22.8 7.1
-8 -8 -2 -3.6 4.6
8 -8 2 0.2 3.6
8 -8 2 6.9 3.4
-8 -8 -2 -1.9 5
-8 8 -2 1.5 4.2
8 8 2 -2 6.5
-8 8 -2 -1.9 3.1
9 -8 2 4.3 3.9
-9 -8 -2 5.8 5.3
-9 -8 -2 -8.9 5.5
9 -8 2 -2.2 4.1
-9 8 -2 -2.7 3.5
9 8 2 -3.8 7.5
-9 8 -2 6.8 4.9
-10 -8 -2 33.1 7.1
-10 -8 -2 17.7 7.5
10 -8 2 36.9 6.5
10 -8 2 30.1 5.7
10 8 2 45.6 10.1
-10 8 -2 32.8 6.8
-10 8 -2 43.2 6.1
-10 8 -2 30.8 6.4
-11 -8 -2 108.79 12.3
11 -8 2 112.19 9.8
11 -8 2 109.89 9.9
-11 -8 -2 130.49 11.6
-11 8 -2 134.09 10.5
-11 8 -2 135.79 13
-11 8 -2 114.99 10.7
12 -8 2 44.9 8.6
-12 -8 -2 20.8 9.7
-12 -8 -2 42.2 8.3
-12 8 -2 47.3 8.6
-12 8 -2 49.5 8
-12 8 -2 40.3 8.4
-13 -8 -2 6.4 6.6
-13 8 -2 10.6 7.7
-13 8 -2 12.9 7.8
-13 8 -2 5.2 7.1
-14 -8 -2 1 7.6
-14 -8 -2 18.8 15.7
-14 8 -2 -3.8 7.6
-14 8 -2 2.6 8.6
-14 8 -2 -7.3 8
-15 -8 -2 -10.5 7.9
-15 -8 -2 1.7 7.8
-15 8 -2 10.1 9.6
-15 8 -2 -5.1 9.1
-15 8 -2 1.1 9.2
-16 -8 -2 26.2 10.5
-16 -8 -2 27.7 9.9
-16 8 -2 22.6 11.6
-16 8 -2 -5.3 10.5
-16 8 -2 12.4 11.7
-17 -8 -2 -2.4 11.1
-17 -8 -2 -19.3 10.5
-17 8 -2 18.5 14.1
-17 8 -2 14.9 12.8
-17 8 -2 26.8 14.6
-17 -9 2 10.2 11
-17 -9 2 -5.2 11.6
-17 9 2 -2.6 15.3
-17 9 2 -9.5 13
-16 -9 2 3.7 9.2
-16 -9 2 6.1 9.2
-16 9 2 5.7 13
-16 9 2 18 11.7
-15 -9 2 7.3 8.4
-15 9 2 23.2 12.1
-14 -9 2 2 7.2
-14 9 2 4.1 8.1
-14 9 2 -3.5 9.2
-13 -9 2 35.4 9
-13 -9 2 43.8 11.4
-13 9 2 43.3 9.3
-13 9 2 51.69 10.4
-12 -9 2 -6 5.7
12 -9 -2 7.4 6.2
-12 -9 2 -5.7 8.2
-12 9 2 2.1 6.8
12 9 -2 2.8 12.1
-12 9 2 -5 6.7
-11 -9 2 146.79 13.6
-11 -9 2 162.08 15.1
11 -9 -2 177.98 12.2
11 -9 -2 149.69 12.4
11 9 -2 129.29 14.4
-11 9 2 168.88 13.5
-11 9 2 154.58 12.5
-10 -9 2 -3.5 6.4
10 -9 -2 4.1 4.6
-10 -9 2 7.3 5.7
10 -9 -2 5.9 4.5
10 9 -2 12.3 8.5
-10 9 2 -1.9 5.5
-10 9 2 -1.8 5.3
9 -9 -2 44.9 6
-9 -9 2 50.99 7.8
9 -9 -2 52.59 6.2
-9 -9 2 49.3 7.4
-9 9 2 51.09 7.7
9 9 -2 54.99 9.3
-9 9 2 65.49 7.7
8 -9 -2 1.9 3.5
-8 -9 2 4.3 4.9
8 -9 -2 4 3.6
-8 9 2 9.8 5.2
8 9 -2 2.5 6.2
-8 9 2 11.1 4.7
7 -9 -2 38.1 4.7
-7 -9 2 40.4 6.1
7 -9 -2 35.1 4.5
-7 -9 2 44.1 6.5
7 9 -2 20.2 6.6
-7 9 2 42.4 5.5
-7 9 2 35 6.1
6 -9 -2 30.4 4.4
-6 -9 2 21.6 4.9
-6 -9 2 30.2 5
6 9 -2 28.8 4.9
-6 9 2 18 5
6 9 -2 10.8 6
-6 9 2 27.5 5.1
-5 -9 2 50.29 6.2
5 -9 -2 51.89 5.3
5 -9 -2 56.29 5.4
-5 -9 2 58.59 5.7
-5 9 2 49.2 6.3
5 9 -2 51.49 5.7
5 9 -2 51.09 7
-5 9 2 47.7 5.3
4 -9 -2 61.49 5.5
-4 -9 2 53.69 6.5
-4 -9 2 68.49 6.1
4 -9 -2 53.09 5.2
-4 9 2 69.99 7.5
-4 9 2 63.19 6
4 9 -2 54.19 5.6
-3 -9 2 -2.8 3.3
3 -9 -2 -1 2.9
3 -9 -2 -5 2.3
-3 -9 2 -1.6 2.3
3 9 -2 -1.5 2.8
-3 9 2 1.5 3.7
-3 9 2 -0.9 2.8
2 -9 -2 -0.9 3.3
-2 -9 2 2.3 3.6
2 -9 -2 6.2 2.6
-2 -9 2 0.8 2.6
-2 9 2 2.7 2.6
2 9 -2 -0.7 2.5
1 -9 -2 579.04 20.6
-1 -9 2 575.34 20.9
1 -9 -2 584.54 22.8
-1 9 2 609.14 21
1 9 -2 610.34 21
-1 9 2 620.94 21.7
0 -9 2 38.4 4.4
0 -9 -2 43.8 4.7
0 -9 -2 26.2 5.6
0 9 2 34.7 4.5
0 9 -2 30.6 4.1
1 -9 2 69.99 6
-1 -9 -2 69.69 6.1
1 -9 2 82.39 6.8
-1 9 -2 77.19 6.6
1 9 2 69.59 6.5
2 -9 2 87.69 6.5
-2 -9 -2 86.79 7.1
2 -9 2 86.69 6.4
2 9 2 88.49 7.6
-2 9 -2 87.59 6.8
-3 -9 -2 153.78 8.8
3 -9 2 143.79 8.6
3 -9 2 137.59 6.9
-3 -9 -2 156.18 11.1
-3 9 -2 147.49 8.7
3 9 2 153.38 9.3
4 -9 2 61.79 5.7
4 -9 2 47.1 3.3
-4 -9 -2 44.2 6.6
-4 -9 -2 40.8 5.3
4 -9 2 43 4.3
-4 9 -2 42.4 4.6
4 9 2 40.5 5.6
-4 9 -2 31.6 4.7
-5 -9 -2 55.99 7.5
5 -9 2 54.39 5.1
-5 -9 -2 46.1 5.8
5 -9 2 50.49 5.6
5 9 2 45.4 5.9
-5 9 -2 53.69 6.1
-5 9 -2 51.99 5.1
-6 -9 -2 8.5 4.9
6 -9 2 2.6 2.6
-6 -9 -2 3.3 4.1
6 -9 2 2.1 3
-6 9 -2 0.7 3.1
6 9 2 7.5 4.3
-6 9 -2 2.6 4
-7 -9 -2 11.1 5.1
7 -9 2 9.4 3.7
-7 -9 -2 16.4 5.6
-7 9 -2 11.1 4.5
7 9 2 29.7 7.5
8 -9 2 -0.6 3.5
-8 -9 -2 -3.3 4.9
-8 -9 -2 5.8 5.1
8 -9 2 4.9 3.6
8 9 2 7.9 6.9
-8 9 -2 2.2 4.5
-8 9 -2 3.2 3.7
-9 -9 -2 3.1 5.8
9 -9 2 0.7 4.2
-9 -9 -2 -0.6 6.1
9 -9 2 3.5 4
9 9 2 -12.8 7.9
-9 9 -2 3.6 5
-9 9 -2 -2.8 3.9
10 -9 2 7.5 5
-10 -9 -2 3.1 7.1
-10 -9 -2 -3.2 5.6
10 -9 2 -1.3 5.3
-10 9 -2 -3.1 4.5
10 9 2 18 15.1
-10 9 -2 2.8 5.3
-11 -9 -2 3.3 8.6
-11 -9 -2 1.2 6.1
11 -9 2 2 5.7
11 -9 2 1.5 5.8
-11 9 -2 -4.2 5.4
-11 9 -2 2.4 5.9
12 -9 2 -5.6 7.4
-12 -9 -2 22.2 10
12 -9 2 11.3 7.3
-12 -9 -2 -0.8 6.9
-12 9 -2 0.8 6.4
-12 9 -2 -1.5 6.3
-13 -9 -2 20.2 8.4
-13 9 -2 32.3 8.5
-13 9 -2 40.4 9.6
-14 -9 -2 18.1 8.9
-14 9 -2 15.6 10.8
-14 9 -2 14.3 9
-15 -9 -2 -7.1 7.8
-15 9 -2 -6.2 9.8
-15 9 -2 -9.7 9.7
-16 -9 -2 2.6 9.3
-16 -9 -2 9 10.4
-16 9 -2 -1.3 12.4
-16 9 -2 -1.1 11.5
-16 -10 2 7.5 10.5
-16 10 2 2.9 13.8
-16 10 2 7.5 12
-15 -10 2 -0.3 8.9
-15 10 2 0.1 11.7
-15 10 2 7.1 9.7
-14 -10 2 -9.6 7.1
-14 10 2 10.1 10.5
-14 10 2 -4.4 8.5
-13 -10 2 52.89 10.2
13 -10 -2 56.09 9.7
-13 -10 2 39.1 12.3
-13 10 2 42.6 10.5
-13 10 2 44.3 10.1
12 -10 -2 62.09 8.6
-12 -10 2 59.09 11.1
-12 -10 2 53.39 9.2
-12 10 2 58.19 10.3
12 10 -2 36.2 13.9
-12 10 2 51.89 9.2
-11 -10 2 2.7 6.5
11 -10 -2 -4 5.5
-11 -10 2 5.6 7.8
11 -10 -2 3.4 6
11 10 -2 21.2 11.3
-11 10 2 8.7 6.5
-11 10 2 12.6 7.5
-10 -10 2 1.9 6.6
-10 -10 2 -2.2 6.1
10 -10 -2 11 5.3
10 -10 -2 -0.9 4.6
-10 10 2 -8.8 5.3
10 10 -2 -10.8 9
-10 10 2 4 6.3
9 -10 -2 10.2 4.6
-9 -10 2 8.4 5.9
-9 -10 2 15.3 6.5
9 -10 -2 13.9 5.1
9 10 -2 17.5 8.8
-9 10 2 20.1 6.5
-9 10 2 13 5.7
8 -10 -2 6.5 4
-8 -10 2 13.2 5.6
8 -10 -2 7.2 4.3
-8 -10 2 13.4 5.7
-8 10 2 15.6 6
8 10 -2 15.7 7.2
-8 10 2 17.1 5.1
7 -10 -2 4.2 3.4
-7 -10 2 2.2 4.3
7 -10 -2 -0.8 3.6
-7 -10 2 7.2 5.1
-7 10 2 0.7 3.8
7 10 -2 16.1 6.5
-7 10 2 -2.6 4.7
-6 -10 2 76.59 7.3
6 -10 -2 76.59 7.3
6 -10 -2 71.29 6.8
-6 -10 2 61.39 7.4
6 10 -2 72.79 8.9
-6 10 2 88.59 8.6
6 10 -2 54.99 6.6
-6 10 2 68.59 7.2
-5 -10 2 2.6 4.2
-5 -10 2 4.4 3.7
5 -10 -2 2.5 2.6
5 -10 -2 2.7 3.3
5 -10 -2 -5.1 3.1
-5 10 2 -0.3 4.3
-5 10 2 2.2 3.6
5 10 -2 2.4 3.5
4 -10 -2 6.3 3.3
-4 -10 2 1.1 2.9
-4 -10 2 3.5 4.4
4 -10 -2 2.8 3
4 10 -2 2.1 3.4
-4 10 2 10 4.9
-4 10 2 6 3.6
-3 -10 2 270.07 12.3
-3 -10 2 275.77 14
3 -10 -2 293.47 12.4
3 -10 -2 274.47 12.7
-3 -10 2 253.97 11.8
3 10 -2 269.67 12.7
-3 10 2 272.97 12.6
-3 10 2 250.47 13.7
-2 -10 2 99.39 7.6
2 -10 -2 107.59 7.2
2 -10 -2 93.49 8.3
-2 -10 2 123.49 9.6
-2 10 2 114.19 7.6
2 10 -2 99.49 7.5
1 -10 -2 125.09 7.9
1 -10 -2 112.89 9.5
-1 -10 2 117.29 7.8
-1 10 2 130.79 8.5
-1 10 2 124.59 8
1 10 -2 112.49 7.8
0 -10 2 10.4 3.4
0 -10 -2 -3.7 4.8
0 -10 -2 0.7 2.9
0 10 -2 4.3 3.1
0 10 -2 5.1 3
0 10 2 3.9 3.5
-1 -10 -2 -0.3 2.7
1 -10 2 9.5 3.9
1 -10 2 3.9 2.8
1 10 2 3.8 3.5
-1 10 -2 0.9 3
2 -10 2 1.8 2.8
2 -10 2 5.1 3.3
-2 -10 -2 9.8 3.5
-2 -10 -2 6.6 3.3
-2 10 -2 7.4 3.4
2 10 2 6.9 3.7
3 -10 2 121.19 8.4
-3 -10 -2 131.69 9.1
3 -10 2 119.49 6.9
-3 -10 -2 133.39 11.2
3 10 2 130.19 9.5
-3 10 -2 131.79 9
4 -10 2 7.3 2.8
4 -10 2 7.9 2.1
-4 -10 -2 7 5.4
4 -10 2 4.1 3
-4 -10 -2 4.1 3.6
4 10 2 5.5 3.8
-4 10 -2 6.1 3.8
-5 -10 -2 6.2 4.3
5 -10 2 3.9 2.8
-5 -10 -2 0.4 4.8
5 -10 2 -4.3 3.1
-5 10 -2 6.3 3.9
-5 10 -2 -2 3.3
5 10 2 1.4 3.8
6 -10 2 28.4 4.8
-6 -10 -2 28.7 6
6 -10 2 33.5 4
-6 -10 -2 20.1 6.6
-6 10 -2 31 4.9
6 10 2 22.1 5.2
-6 10 -2 25.5 5.1
7 -10 2 9.4 3.2
-7 -10 -2 6.4 5
7 -10 2 2.2 3.7
-7 -10 -2 10.7 6.2
-7 10 -2 11.8 5
7 10 2 3.2 5.2
-8 -10 -2 11.4 6.3
8 -10 2 12.5 4.6
8 -10 2 13.6 3.9
-8 -10 -2 15.7 6.2
-8 10 -2 11.5 4.6
-8 10 -2 22 5.9
8 10 2 15.3 7.8
-9 -10 -2 35.2 8.8
9 -10 2 43.8 5.9
-9 -10 -2 36 7.4
9 -10 2 44.1 6.9
9 10 2 91.09 11.9
-9 10 -2 42.7 7.5
-9 10 -2 54.49 6.9
-10 -10 -2 68.19 10.6
10 -10 2 80.89 8.2
-10 -10 -2 78.59 10.2
10 -10 2 70.99 8
-10 10 -2 72.09 9.4
-10 10 -2 84.99 8.7
11 -10 2 13.1 6.3
-11 -10 -2 -4.6 8.9
11 -10 2 6.3 6.8
-11 -10 -2 10.9 7.1
-11 10 -2 3.5 6.9
-11 10 -2 10 6.3
-12 -10 -2 -4.6 7.1
12 -10 2 -3.7 7
-12 -10 -2 -1.8 10.2
12 -10 2 -3.6 7.4
-12 10 -2 3.9 6.9
-12 10 -2 0.2 7
-13 -10 -2 5.6 8.4
13 -10 2 -0.9 9.4
-13 10 -2 -3 7.9
-13 10 -2 12.6 8.4
-14 -10 -2 6.5 9
-14 10 -2 5.1 9.4
-14 10 -2 4.2 10.4
-15 -10 -2 -4.3 8.7
-15 10 -2 -5 9.4
-15 10 -2 -13.3 10.3
-16 -10 -2 -0.5 10.6
-16 -10 -2 18.5 11.6
-16 10 -2 -2.5 13
-16 10 -2 -5.3 12.4
-16 -11 2 10.5 11.6
-16 11 2 -1 15.3
-16 11 2 5.3 13.3
-15 -11 2 -3.3 9.6
-15 11 2 -3.1 12.6
-15 11 2 -1.1 11
-14 -11 2 -5.7 8.5
-14 11 2 11.2 9.5
-14 11 2 5.6 11.3
-13 -11 2 -2.5 9.3
13 -11 -2 -7.6 8.7
-13 -11 2 -6.5 11.3
-13 11 2 5.2 8.4
-13 11 2 14 10.2
12 -11 -2 12.8 7.5
-12 -11 2 -1.8 9.4
-12 -11 2 7.9 7.4
-12 11 2 4 8.8
-12 11 2 0.6 7.5
12 11 -2 18.7 16
11 -11 -2 4.6 6.5
11 -11 -2 -0.2 6.1
-11 -11 2 -8.1 6.5
-11 -11 2 -14.8 8.4
11 11 -2 7.1 11.8
-11 11 2 2.4 7.9
-11 11 2 -5.9 6.7
10 -11 -2 29.8 6.6
10 -11 -2 36.9 6.7
-10 -11 2 38.4 8.5
-10 -11 2 23.8 7.2
-10 11 2 42.7 7.9
10 11 -2 27.5 11
-10 11 2 33.4 8.4
-9 -11 2 -4.4 5.3
-9 -11 2 6.8 6.1
9 -11 -2 12.1 5
9 -11 -2 -7.9 4.4
-9 11 2 6.4 5.5
9 11 -2 18.3 8.8
-9 11 2 -0.9 6.3
-8 -11 2 7.1 5.9
8 -11 -2 16 5
-8 -11 2 5.4 5.8
8 -11 -2 7.4 4.1
-8 11 2 8.8 5.1
-8 11 2 10.3 6.4
8 11 -2 16 8.5
7 -11 -2 77.59 7.2
7 -11 -2 89.89 8
-7 -11 2 79.69 8.9
7 11 -2 62.19 9.9
-7 11 2 72.29 7.9
7 11 -2 68.79 7.7
-7 11 2 90.49 9.5
-6 -11 2 -2.9 3.7
-6 -11 2 -0.7 5
6 -11 -2 3.8 3.5
6 -11 -2 1.4 3.4
6 11 -2 2.2 4
-6 11 2 -5.1 4
-6 11 2 1.2 5.1
-5 -11 2 22.2 4.5
5 -11 -2 24.6 4.5
5 -11 -2 32.4 4.4
5 -11 -2 21.5 4.3
-5 -11 2 10.6 5.5
5 11 -2 21.6 4.8
-5 11 2 25 6.5
-5 11 2 26.7 5.4
-4 -11 2 554.14 23.1
-4 -11 2 575.24 21.4
4 -11 -2 560.54 20.8
4 -11 -2 575.24 21.6
4 11 -2 590.84 22.1
-4 11 2 567.54 23.3
-4 11 2 587.24 21.9
3 -11 -2 44.9 5.3
-3 -11 2 37.6 6.2
-3 -11 2 39.4 4.9
3 -11 -2 53.59 6.4
-3 11 2 35.5 5.2
3 11 -2 32.1 5
-2 -11 2 13.1 3.8
2 -11 -2 3.8 4.6
-2 -11 2 15.3 5.1
2 -11 -2 13.4 3.8
2 11 -2 8.5 3.6
-2 11 2 6.8 3.5
1 -11 -2 95.99 9.6
1 -11 -2 85.39 7.3
-1 -11 2 95.29 7.8
-1 11 2 81.19 7.1
1 11 -2 92.99 7.6
-1 11 2 83.09 7.9
0 -11 -2 173.48 9.5
0 -11 -2 153.78 11.9
0 -11 2 159.58 9.3
0 11 2 162.78 10.1
0 11 -2 160.48 9.9
0 11 -2 165.68 9.8
-1 -11 -2 11.4 3.5
1 -11 2 5.6 4.4
1 -11 2 12.6 3.8
1 11 2 14 4.3
-1 11 -2 16.3 4
2 -11 2 23.6 4.5
-2 -11 -2 23.1 4.5
2 -11 2 23.9 4.8
-2 -11 -2 23.7 4.3
-2 11 -2 19.8 4.4
2 11 2 26 4.9
3 -11 2 305.17 12.7
-3 -11 -2 310.87 14.5
-3 -11 -2 311.67 16.2
3 11 2 312.17 14.9
-3 11 -2 307.87 14.6
4 -11 2 76.99 5.1
4 -11 2 74.29 6.9
-4 -11 -2 74.59 8.8
-4 -11 -2 80.99 7.9
-4 11 -2 59.49 6.6
4 11 2 65.29 7.4
5 -11 2 -2.8 3.3
-5 -11 -2 3.2 5.7
5 -11 2 0.1 2.9
-5 -11 -2 5.5 5.3
5 11 2 1.4 4.3
-5 11 -2 0.3 3.9
-6 -11 -2 2.2 4.9
-6 -11 -2 7.6 6.3
6 -11 2 7.8 4
-6 11 -2 7.1 4.3
6 11 2 4 4.9
-6 11 -2 3.7 4.1
7 -11 2 -0.8 3.2
7 -11 2 7 4
-7 -11 -2 2.8 6.1
-7 -11 -2 -8.1 4.5
7 11 2 -1.7 4.8
-7 11 -2 -5.4 4.1
-8 -11 -2 53.19 8.1
8 -11 2 49 6.4
8 -11 2 66.89 6.4
-8 -11 -2 58.09 9.1
-8 11 -2 67.09 7.4
-8 11 -2 57.59 8
9 -11 2 14.8 5.2
-9 -11 -2 21.3 7.8
-9 -11 -2 18.1 7.1
9 -11 2 14.6 4.7
-9 11 -2 24.1 7.1
9 11 2 -2.2 9.1
-9 11 -2 14 5.8
10 -11 2 10.3 6.1
-10 -11 -2 19.6 8.8
10 -11 2 10.1 5.7
-10 -11 -2 1.6 6.9
-10 11 -2 8 5.9
-10 11 -2 -4.7 6.3
-11 -11 -2 4 9.7
11 -11 2 -2.2 5.8
-11 -11 -2 9.1 7.5
11 -11 2 9.3 7.3
-11 11 -2 -1.4 6.6
-11 11 -2 -5.7 6.3
-12 -11 -2 0.1 12.5
-12 -11 -2 1.4 7.7
-12 11 -2 -1.6 7.5
-12 11 -2 9.4 7.9
13 -11 2 -2.9 9.3
-13 -11 -2 -12.4 14.2
-13 -11 -2 -3.5 8.9
-13 11 -2 -1.2 8
-13 11 -2 -0.7 9
-14 -11 -2 -4 9
-14 11 -2 4.8 10.2
-14 11 -2 -4.9 9.9
-15 -11 -2 -16.4 9.8
-15 11 -2 -3.7 11.6
-15 11 -2 -1.9 11.9
-16 -11 -2 -2.6 10.6
-16 11 -2 8.1 13.8
-16 11 -2 19.9 14.6
-16 -12 2 5.4 12.6
-16 12 2 4.1 12.9
-16 12 2 6.1 16.9
-15 -12 2 -1.2 9.8
-15 12 2 2.3 14.2
-15 12 2 6.4 10.9
-14 -12 2 5.5 9.4
-14 -12 2 -10.8 14.4
-14 12 2 6.8 12.4
-13 -12 2 9.2 8.5
-13 -12 2 6.1 13
-13 12 2 12.6 9.5
-13 12 2 4.2 10.7
12 -12 -2 30.7 8.9
-12 -12 2 42.8 11.9
12 -12 -2 -6.6 8
-12 -12 2 24.8 8.6
-12 12 2 31.1 9.4
-12 12 2 26.9 10.3
-11 -12 2 14 9.4
11 -12 -2 3.5 6.5
-11 -12 2 12.5 7.9
11 -12 -2 -7.1 7.7
-11 12 2 -2.1 6.8
11 12 -2 -26.7 11.3
-11 12 2 1.1 8.7
10 -12 -2 13.9 6
-10 -12 2 1.4 7.5
10 -12 -2 -2 5.4
-10 -12 2 2.5 6.7
-10 12 2 2 6.3
-10 12 2 -0.4 7.7
10 12 -2 -10 10.4
-9 -12 2 37.3 7.7
-9 -12 2 26.9 7.3
9 -12 -2 33.3 6.7
9 -12 -2 51.09 6.8
9 12 -2 24.8 10.1
-9 12 2 28.1 8.5
-9 12 2 24 6.9
8 -12 -2 -0.9 4.2
-8 -12 2 3.9 5.7
-8 -12 2 -1 5.8
8 -12 -2 -11.7 4.7
-8 12 2 -2.6 5.1
-8 12 2 7.6 6.5
-7 -12 2 0.7 5.7
-7 -12 2 7.8 5.4
7 -12 -2 -2.9 4
7 -12 -2 4.2 4.7
-7 12 2 5.7 6.3
7 12 -2 -4.3 4.8
-7 12 2 2.9 4.9
6 -12 -2 49.4 6.4
-6 -12 2 42 7.7
-6 -12 2 37.3 7.1
6 -12 -2 47.5 5.9
-6 12 2 33.5 6.2
6 12 -2 42.7 6.6
-6 12 2 57.49 8.6
-5 -12 2 -2.1 4.1
5 -12 -2 0.5 3.4
5 -12 -2 3.4 3.7
-5 -12 2 1.4 5
-5 12 2 5.8 4.6
5 12 -2 0.8 4.3
-5 12 2 -6.2 5.3
-4 -12 2 246.68 12.9
4 -12 -2 258.77 12.9
4 -12 -2 262.17 12.6
-4 -12 2 247.68 12.8
-4 -12 2 270.07 15.5
-4 12 2 266.67 13.8
-4 12 2 234.78 14.7
4 12 -2 270.27 13.8
-3 -12 2 128.69 9.7
3 -12 -2 110.89 9.6
3 -12 -2 99.99 9.6
-3 -12 2 129.99 11.6
-3 12 2 113.19 9.3
3 12 -2 117.69 9.4
2 -12 -2 -0.5 4.9
-2 -12 2 3.1 3.7
-2 -12 2 6.8 5.4
-2 12 2 6.5 3.9
2 12 -2 1.6 3.5
1 -12 -2 -0.1 3.2
1 -12 -2 -3 5.2
-1 -12 2 -3.4 3.2
1 12 -2 2.2 3.6
-1 12 2 3.4 3.4
-1 12 2 1.4 4.2
0 -12 -2 55.09 7.1
0 -12 2 31.3 6.4
0 -12 -2 52.29 8.6
0 12 -2 33.5 5.1
0 12 -2 39.8 5.6
0 12 2 40.9 5.9
1 -12 2 88.59 9.1
1 -12 2 87.39 7.8
1 12 2 88.69 8.5
-1 12 -2 83.69 7.9
2 -12 2 28.5 5.4
2 -12 2 19.8 4.4
-2 -12 -2 25.3 5.1
2 12 2 17.8 4.9
-2 12 -2 22.3 5
-3 -12 -2 4.9 5.5
3 -12 2 2.1 3.4
3 -12 2 -1.7 3.5
-3 -12 -2 -1.5 4.3
-3 -12 -2 -5.2 3.9
3 12 2 0.7 3.9
-3 12 -2 3.9 4.1
-4 -12 -2 59.89 7.2
4 -12 2 72.69 5.5
4 -12 2 57.79 6.4
-4 -12 -2 60.89 8.8
4 12 2 59.89 7.4
-4 12 -2 61.69 7
-5 -12 -2 21 5.6
-5 -12 -2 6.2 6.3
5 -12 2 17.1 4.7
5 -12 2 12.7 4.4
-5 12 -2 9.7 5
5 12 2 15.9 5.5
-6 -12 -2 -7.3 5.1
-6 -12 -2 5.3 6
6 -12 2 4.4 3.6
6 -12 2 -3.8 4.1
-6 12 -2 5.3 5
6 12 2 -0.1 4.9
7 -12 2 39.3 6.3
7 -12 2 51.99 5.4
-7 -12 -2 32.9 7.7
-7 -12 -2 41 7.9
7 12 2 37 7.3
-7 12 -2 40.7 7.3
-8 -12 -2 36.1 8.3
8 -12 2 41.7 5.6
8 -12 2 47.7 6.7
-8 -12 -2 44.4 8.7
-8 12 -2 34.6 6.8
-8 12 -2 37.5 7.3
-9 -12 -2 16.3 7.8
9 -12 2 20.8 6.8
-9 -12 -2 25.3 8.9
9 -12 2 34.9 5.8
-9 12 -2 21.1 7.1
-9 12 -2 30.6 6.6
10 -12 2 154.98 12
-10 -12 -2 187.08 15
10 -12 2 136.09 12.5
-10 -12 -2 153.68 15.1
-10 12 -2 174.58 15.4
-10 12 -2 166.78 12.9
-11 -12 -2 2.5 10.2
11 -12 2 2.8 7.1
11 -12 2 4.5 6.7
-11 -12 -2 14.8 7.9
-11 12 -2 20.3 8
-11 12 -2 21.9 7.9
-12 -12 -2 30.6 9.4
-12 12 -2 11 8.4
-12 12 -2 8.3 8.4
-13 -12 -2 -4.9 17.1
-13 -12 -2 15.5 9.5
-13 12 -2 19.6 16.2
-13 12 -2 19.5 9.7
-14 -12 -2 37.1 11.4
-14 12 -2 36.2 11.5
-14 12 -2 50.69 12.4
-15 -12 -2 6.6 10.7
-15 12 -2 -0.6 12.5
-15 12 -2 -8.2 12.5
-16 -12 -2 7.6 12.6
-16 12 -2 22 15.6
-16 12 -2 17.5 15.6
-15 -13 2 -20.6 10.1
-15 13 2 -11.5 14.7
-15 13 2 9.4 12.9
-14 -13 2 9.9 10.4
-14 13 2 2.9 10.5
-14 13 2 -0.8 12.7
-13 -13 2 -7.1 9.2
-13 13 2 6.3 10
-13 13 2 -6.4 11.2
12 -13 -2 22.1 12
12 -13 -2 6.5 8.5
-12 -13 2 58.89 12.8
-12 -13 2 48.7 10.6
-12 13 2 43.2 10.3
-12 13 2 26.5 11.5
-11 -13 2 22.4 10
-11 -13 2 2.3 7.8
11 -13 -2 -5.8 7
11 13 -2 1.4 14.6
-11 13 2 9.7 9.8
-11 13 2 -7.8 6.8
10 -13 -2 7.8 6.3
-10 -13 2 7.1 7.8
-10 -13 2 14.3 8.7
10 -13 -2 19.3 6.5
10 13 -2 -0.5 11.9
-10 13 2 2.3 8.4
-10 13 2 10.1 7.1
9 -13 -2 -11.2 5
9 -13 -2 4.8 5.8
-9 -13 2 4.3 7.1
-9 -13 2 2.9 7.3
-9 13 2 7.4 7.8
-9 13 2 0.4 6.1
-8 -13 2 13.9 7.4
8 -13 -2 0.2 4.9
8 -13 -2 12.2 5
-8 -13 2 13.7 6.6
-8 13 2 0.2 7.1
-8 13 2 5 5.9
7 -13 -2 25.4 5.8
7 -13 -2 27.7 5.8
-7 -13 2 15.6 6.8
-7 -13 2 36.6 6.9
-7 13 2 36.4 8.4
7 13 -2 31.8 7
-7 13 2 35.4 6.9
-6 -13 2 312.17 17.6
6 -13 -2 278.77 14.3
-6 -13 2 269.57 15.2
6 -13 -2 293.07 14.8
6 13 -2 277.47 15.7
-6 13 2 314.87 16.1
-6 13 2 279.97 17
5 -13 -2 -2.8 3.6
5 -13 -2 0.8 4.5
-5 -13 2 8.7 6.5
-5 13 2 6.2 6.3
5 13 -2 -2.8 4.5
-5 13 2 11.2 5.1
-4 -13 2 -1.9 5.7
-4 -13 2 7.4 4.3
-4 -13 2 3.7 4.3
4 -13 -2 3.1 4.1
4 -13 -2 -0.6 4.2
-4 13 2 -1.1 4.3
4 13 -2 5.3 4.6
-3 -13 2 26.9 5.7
3 -13 -2 28.6 6.4
-3 -13 2 36.6 7.3
3 -13 -2 28.1 5.3
3 13 -2 30.2 5.8
-3 13 2 31.4 5.7
2 -13 -2 16.4 6.1
-2 -13 2 12.3 4.7
-2 -13 2 21.2 6.5
2 -13 -2 10.6 4.1
2 13 -2 12.9 4.7
-2 13 2 22.2 5.3
1 -13 -2 85.79 8.2
-1 -13 2 70.59 7.2
1 -13 -2 81.99 10
-1 13 2 69.79 7.7
1 13 -2 83.99 8.5
0 -13 -2 34.1 8.5
0 -13 -2 19.5 4.8
0 -13 2 16.6 4.6
0 13 -2 21.1 5
0 13 2 22 5.1
-1 -13 -2 127.79 10.1
1 -13 2 124.19 10.8
-1 -13 -2 130.39 13.6
1 -13 2 139.09 10.1
-1 13 -2 142.19 10.1
1 13 2 148.39 11.2
2 -13 2 2.4 4.7
2 -13 2 3.5 4.1
-2 -13 -2 3.4 3.9
-2 13 -2 -4.4 3.7
2 13 2 -2.4 4.3
-3 -13 -2 -1.4 4.4
3 -13 2 0.8 4
-3 -13 -2 -7.5 5.8
-3 -13 -2 -2 4.2
3 -13 2 -2.8 3.7
-3 13 -2 0.3 4.2
3 13 2 4.7 4.9
-4 -13 -2 13.8 7.5
4 -13 2 15.1 4.6
-4 -13 -2 19 5.6
4 -13 2 16.3 3.8
4 13 2 17.8 5.8
-4 13 -2 14.1 5.6
-5 -13 -2 4.6 5.1
-5 -13 -2 15 7.2
5 -13 2 4.3 3.9
5 -13 2 2.6 2.5
5 -13 2 5.9 4.7
5 13 2 0.7 4.9
-5 13 -2 6.5 5
6 -13 2 31.4 5.7
-6 -13 -2 22.3 7.7
6 -13 2 25.5 4.6
-6 -13 -2 37.3 7.3
-6 13 -2 20.8 6.2
6 13 2 21.3 6.8
7 -13 2 6.2 4
-7 -13 -2 11.1 7.7
-7 -13 -2 2.8 6.8
7 -13 2 6.8 5.4
-7 13 -2 14.2 6.4
7 13 2 11.2 6.6
8 -13 2 3 4.6
-8 -13 -2 9.6 7.7
-8 -13 -2 -10.6 7.2
8 -13 2 5.5 5.4
-8 13 -2 -14.5 5.3
-8 13 -2 -4.1 6.3
8 13 2 2.1 6.5
-9 -13 -2 -1.2 8.3
9 -13 2 7.6 4.9
-9 -13 -2 11.8 7.8
9 -13 2 -3 5.7
-9 13 -2 2.1 6
-9 13 -2 1.4 6.4
10 -13 2 6.3 6
-10 -13 -2 6.2 8.3
10 -13 2 0.8 7
-10 -13 -2 -4.8 9.3
-10 13 -2 6.5 8
-10 13 -2 5.5 6.7
11 -13 2 2 6.8
-11 -13 -2 7.3 8.4
11 -13 2 -10.3 7.9
-11 -13 -2 11.8 10.3
-11 13 -2 13.8 8.2
-11 13 -2 3.8 7.5
-12 13 -2 9.8 8.8
-12 13 -2 17.4 8.9
-13 -13 -2 19.8 9.8
-13 13 -2 22.5 10.4
-13 13 -2 17.3 10.4
-14 -13 -2 -16.4 9.2
-14 13 -2 -2.6 11.3
-14 13 -2 -2.7 10.9
-15 -13 -2 12.8 11.1
-15 13 -2 -9.8 12.5
-15 13 -2 0.6 13.5
-15 -14 2 15.3 12.2
-15 14 2 4.4 16.2
-15 14 2 -5.7 13.1
-14 -14 2 -3.6 10.7
-14 14 2 7.6 11.8
-14 14 2 22.8 14.8
-13 -14 2 16.5 10.5
-13 14 2 -8.9 12.2
-12 -14 2 -14.1 11.9
-12 14 2 23.6 9.3
-12 14 2 15.9 11.6
-11 -14 2 3.4 10
-11 -14 2 3.3 7.9
11 -14 -2 20.4 8.3
-11 14 2 14.6 10.5
-11 14 2 3.8 8.3
-10 -14 2 6.1 8.6
10 -14 -2 4 6.5
-10 -14 2 -10.4 7
10 -14 -2 3.8 6.5
-10 14 2 -3.6 6.8
-10 14 2 -1.5 9
9 -14 -2 12.6 5.8
-9 -14 2 7.9 7.5
-9 -14 2 18.9 8
9 -14 -2 4.5 6.4
-9 14 2 4.2 6.9
-9 14 2 13.1 8.8
8 -14 -2 -1.2 5
-8 -14 2 -5.4 6.9
8 -14 -2 15.7 5.8
-8 -14 2 7.6 6.7
-8 14 2 5.8 6
-8 14 2 6.5 7.9
8 14 -2 4.1 6.5
7 -14 -2 9.2 6
-7 -14 2 14.6 6.3
-7 -14 2 10.7 7.2
7 -14 -2 8.5 4.8
-7 14 2 6.8 5.9
7 14 -2 10.6 6.3
-7 14 2 6.3 7.5
6 -14 -2 31.9 6.6
6 -14 -2 15.6 5.3
-6 -14 2 13.4 5.8
6 -14 -2 18.1 4.7
-6 -14 2 14.5 7.5
6 14 -2 14.4 6.4
-6 14 2 15.6 6.3
-6 14 2 6.3 7.2
-5 -14 2 213.28 13.2
5 -14 -2 197.68 11.3
5 -14 -2 195.48 12.5
-5 -14 2 222.08 15.8
-5 -14 2 184.38 12.5
-5 14 2 219.68 13.9
5 14 -2 217.48 14.1
4 -14 -2 25.9 5.8
-4 -14 2 23.7 7.6
4 -14 -2 27.8 6
-4 -14 2 27.7 6.1
-4 14 2 37.8 6.8
4 14 -2 19.5 5.8
-3 -14 2 3.9 6.4
3 -14 -2 4.7 4.1
-3 -14 2 0.1 4.7
3 -14 -2 -10.1 5.1
-3 14 2 -1.4 4.3
3 14 -2 -5.1 4.2
-2 -14 2 -2.9 4.5
2 -14 -2 -0.9 6.1
-2 -14 2 -5.2 5.6
2 -14 -2 5.4 4.6
-2 14 2 -4.7 4.6
2 14 -2 -3.7 4.2
-2 14 2 -2.6 4
-1 -14 2 75.09 7.8
1 -14 -2 72.09 9.8
1 -14 -2 62.79 7.2
1 14 -2 65.69 7.6
-1 14 2 78.89 8.6
0 -14 -2 101.39 9.8
0 -14 2 88.79 8.6
0 -14 -2 120.79 12.8
0 14 2 116.99 10.8
0 14 -2 99.99 9.7
-1 -14 -2 69.69 7.3
1 -14 2 80.09 7.8
1 -14 2 79.59 9.4
-1 14 -2 70.59 7.8
1 14 2 68.79 8.5
-1 14 -2 61.49 7.2
2 -14 2 11.6 5.5
2 -14 2 5.6 4.4
-2 -14 -2 -3.3 4.3
-2 14 -2 3.1 4.4
2 14 2 3.5 5.2
-3 -14 -2 59.49 7.3
3 -14 2 44 6.5
3 -14 2 54.99 7.1
-3 -14 -2 66.69 9.9
-3 -14 -2 48.6 6.9
3 14 2 57.89 7.6
-3 14 -2 37.9 6.7
-4 -14 -2 79.69 8.5
4 -14 2 71.19 8
4 -14 2 75.29 6.9
-4 -14 -2 56.19 7.4
-4 -14 -2 55.99 9.6
4 14 2 63.99 8.2
-4 14 -2 56.69 7.6
5 -14 2 5.7 2.9
-5 -14 -2 -1.8 7.1
-5 -14 -2 7.6 5.6
5 -14 2 4.7 5.2
5 -14 2 4.4 4.1
5 14 2 3.7 5.6
-5 14 -2 14.1 6
6 -14 2 29.5 6.5
6 -14 2 10.7 4.6
-6 -14 -2 9.8 8.2
-6 -14 -2 10.3 6
-6 14 -2 10.7 6.2
6 14 2 14.2 6.2
7 -14 2 -3.5 5.7
-7 -14 -2 11.3 6.9
-7 -14 -2 -6 7.2
7 -14 2 8.2 4.4
-7 14 -2 3.2 6.5
7 14 2 7.9 6.7
-8 -14 -2 11.6 7.8
-8 -14 -2 8.5 8.5
8 -14 2 6 4.9
8 -14 2 11.3 6.1
8 14 2 0.6 7.1
-8 14 -2 -6.7 6.2
-9 -14 -2 296.67 20
9 -14 2 280.67 15
9 -14 2 294.17 16.3
-9 -14 -2 296.97 18.9
-9 14 -2 262.67 15.2
-9 14 -2 253.57 17.8
10 -14 2 115.99 11.4
-10 -14 -2 102.09 13.3
10 -14 2 102.29 9.4
-10 -14 -2 104.89 13.8
-10 14 -2 102.19 12.5
-10 14 -2 112.19 12.3
-11 -14 -2 -22.1 7.7
-11 14 -2 -15.8 7.1
-11 14 -2 -0.4 8.5
12 -14 2 -17.3 8.7
-12 -14 -2 -0.4 10.1
-12 -14 -2 -32.8 12.2
-12 14 -2 11.8 9.1
-12 14 -2 9.8 11.7
-13 -14 -2 44.7 12
-13 14 -2 40.3 12.5
-13 14 -2 31.3 11.1
-14 -14 -2 15.1 11.3
-14 14 -2 -7.3 11.8
-14 14 -2 25.3 12.7
-15 -14 -2 -8.4 11.1
-15 14 -2 -9.6 13.3
-15 14 -2 6.3 13.4
-15 -15 2 -5.6 11.9
-15 15 2 18.9 17.2
-15 15 2 6.5 14.1
-14 -15 2 5.3 11.9
-14 15 2 3.9 12.2
-14 15 2 19.7 15.7
-13 -15 2 12.1 15.5
-13 -15 2 6.4 10.9
-13 15 2 -5 11
-13 15 2 -0.1 13
-12 -15 2 9.2 10.1
-12 15 2 -5.4 11.6
-12 15 2 2.4 10.1
11 -15 -2 -25.1 7.7
-11 -15 2 4.4 8.5
-11 -15 2 19 11.4
11 -15 -2 -12.8 8.2
-11 15 2 4.3 8.7
-11 15 2 9.4 10.9
10 -15 -2 -13.6 7.1
-10 -15 2 -0.7 8.1
-10 -15 2 -10.2 8.9
-10 15 2 -1.8 8
-10 15 2 8.7 10.1
9 -15 -2 67.19 8.5
-9 -15 2 77.29 10.8
-9 -15 2 67.59 10.6
9 -15 -2 50.49 8.3
-9 15 2 61.89 10.2
-9 15 2 72.39 11.9
8 -15 -2 7.6 6.7
8 -15 -2 -11.9 5.4
-8 -15 2 4.3 7.9
-8 -15 2 0.5 7.2
-8 15 2 5.2 7.2
8 15 -2 0.9 6.7
-8 15 2 5.9 8.6
7 -15 -2 57.29 7.3
-7 -15 2 67.39 9.9
7 -15 -2 45.4 7.9
-7 -15 2 70.79 9.1
7 15 -2 53.99 8.5
-7 15 2 61.09 9.4
-7 15 2 64.29 10.5
6 -15 -2 44.7 6.1
-6 -15 2 53.59 9.9
-6 -15 2 59.49 8.4
-6 -15 2 45.2 7.7
6 -15 -2 54.69 8
6 -15 -2 59.49 7.5
-6 15 2 54.89 8.3
6 15 -2 52.49 8.3
5 -15 -2 55.19 7.9
-5 -15 2 49.7 9.9
5 -15 -2 63.49 7.2
-5 -15 2 60.59 7.8
-5 -15 2 49.5 8.1
5 15 -2 45.1 7.8
-5 15 2 44.9 7.9
-4 -15 2 5.2 7.2
4 -15 -2 3.7 5
4 -15 -2 -3.5 5.5
-4 -15 2 6.2 6.3
-4 15 2 9.8 5.6
4 15 -2 -6.3 4.7
-3 -15 2 31.6 6.7
3 -15 -2 34.4 7.8
-3 -15 2 25.1 7.9
3 -15 -2 22.3 5.6
3 15 -2 26.7 6.6
-3 15 2 29.9 6.5
2 -15 -2 -6.4 6.5
-2 -15 2 -12.2 4.9
-2 -15 2 -4.2 6.6
2 -15 -2 -0.8 4.4
2 15 -2 0.7 5.1
-2 15 2 1.7 4.6
-2 15 2 -3.7 5.3
1 -15 -2 24.9 8.5
-1 -15 2 26.7 6.4
1 -15 -2 18.1 5.8
1 15 -2 26.1 6.4
-1 15 2 25 6.5
0 -15 -2 2.4 4.7
0 -15 2 10.5 7.8
0 -15 2 0.9 5
0 15 2 0.1 5.1
0 15 -2 5.1 5.3
1 -15 2 5.9 5
1 -15 2 6.8 6.6
-1 -15 -2 4.9 8.7
-1 -15 -2 -0.9 4.7
1 15 2 4 5.5
-1 15 -2 1.7 4.9
-1 15 -2 8.2 5.3
2 -15 2 73.19 8.7
-2 -15 -2 54.59 7.7
2 -15 2 58.89 7.8
2 15 2 57.09 8.2
-2 15 -2 57.39 7.9
3 -15 2 -1.3 5.4
-3 -15 -2 -6.1 5.4
3 -15 2 3.5 5.1
-3 -15 -2 -1.3 7.3
-3 15 -2 -7.9 4.7
3 15 2 -2.3 5.5
-4 -15 -2 22.7 6.6
4 -15 2 3.4 4.2
-4 -15 -2 7.2 8.2
4 -15 2 6.2 5.7
-4 -15 -2 1.2 5.3
-4 15 -2 -0.2 5.3
4 15 2 -0.9 5.5
-5 -15 -2 7 8
5 -15 2 -1.5 5
-5 -15 -2 8.7 5.8
5 -15 2 1 3.3
5 -15 2 0.7 4.4
5 15 2 9.2 6.1
-5 15 -2 -1 5.3
-6 -15 -2 8.8 8.9
6 -15 2 -2.3 5.8
-6 -15 -2 13.6 7.2
6 -15 2 10.6 5.1
-6 15 -2 9.4 6.5
6 15 2 14.4 6.9
-7 -15 -2 0.7 7.9
7 -15 2 -6.2 6
7 -15 2 3 5
-7 -15 -2 4.9 9
-7 15 -2 1.6 6.5
7 15 2 11 7.5
-8 -15 -2 3.9 8.3
8 -15 2 2.7 4.9
-8 -15 -2 -10.1 8.1
8 -15 2 -0.1 6.7
-8 15 -2 4.9 6.8
8 15 2 2.9 7.7
9 -15 2 13.3 6.4
9 -15 2 35.1 8.5
-9 -15 -2 13.7 8.8
-9 -15 -2 37.4 10.9
-9 15 -2 16.1 8.8
-10 -15 -2 79.19 13.6
10 -15 2 86.49 9.6
10 -15 2 116.09 11.6
-10 -15 -2 95.99 13.1
-10 15 -2 77.79 11.5
-11 15 -2 1.9 8.2
-11 15 -2 20.9 8.3
-12 -15 -2 14.7 10.4
-12 15 -2 0.1 10.1
-12 15 -2 4.8 8.9
-13 -15 -2 5.1 11.1
-13 15 -2 -9.9 9.9
-13 15 -2 12.3 10.9
-14 -15 -2 -9.3 11.9
-14 15 -2 10.7 11.9
-14 15 -2 -6.3 12.7
-14 -16 2 -11.5 13
-14 16 2 -1 16.2
-14 16 2 17.8 13.3
-13 -16 2 -1.8 11.6
-13 16 2 8.8 12
-13 16 2 6.9 14.5
-12 -16 2 -2.8 10.7
-12 16 2 34.2 13.5
-11 -16 2 28.4 12.8
-11 16 2 22.5 12.1
-11 16 2 4.6 9.8
-10 -16 2 3.2 9.2
10 -16 -2 -29.5 7.9
-10 -16 2 1 10.3
-10 16 2 10.9 10.6
-10 16 2 -12 7.8
9 -16 -2 32.2 8.5
-9 -16 2 41.3 10.3
-9 -16 2 41.7 10.3
-9 16 2 28.9 9.1
-9 16 2 17.7 10.2
8 -16 -2 10.2 7.4
-8 -16 2 -13.5 7.3
8 -16 -2 -4.9 6.4
-8 -16 2 17.6 9
8 16 -2 1.3 7.9
-8 16 2 -3.2 6.8
-8 16 2 2.4 9
-7 -16 2 6.5 8.4
7 -16 -2 7.5 6.9
7 -16 -2 -3.8 6.2
-7 -16 2 4.4 6.9
-7 16 2 3.2 7
7 16 -2 1.3 6.9
6 -16 -2 -7.8 5.6
-6 -16 2 12.8 7.5
-6 -16 2 18.4 8.3
-6 -16 2 -6.4 6.3
6 -16 -2 1.3 4.7
6 -16 -2 7.2 6
6 16 -2 4.2 6.8
-6 16 2 15.3 6.7
-5 -16 2 -6 7.7
-5 -16 2 -8.6 5.8
5 -16 -2 -10.7 5.8
5 -16 -2 5.4 5.5
5 16 -2 6.4 6.5
-5 16 2 3.3 6.2
4 -16 -2 32.5 7.4
-4 -16 2 29.9 9.3
-4 -16 2 31.1 7.2
4 -16 -2 8.1 6.6
-4 16 2 13.7 6.1
4 16 -2 16.6 6.5
-3 -16 2 41.2 9.1
3 -16 -2 53.09 9.4
3 -16 -2 49.99 7.5
-3 -16 2 59.39 8.9
3 16 -2 34.6 7.5
-3 16 2 42.8 7.6
-2 -16 2 10 7.5
2 -16 -2 17.9 8.4
2 -16 -2 8.9 5.7
-2 -16 2 10.1 6.3
-2 16 2 12.1 5.6
2 16 -2 16.6 6.4
-2 16 2 15.2 6.8
1 -16 -2 37.1 6.7
-1 -16 2 45.8 7.4
1 -16 -2 33 12
1 16 -2 38.1 7.4
-1 16 2 43.2 8.2
0 -16 2 15.9 8.4
0 -16 -2 -2.2 5.2
0 -16 2 1 5.3
0 -16 -2 -6.1 8.5
0 16 2 3.2 5.7
0 16 -2 3.8 5.4
1 -16 2 22 6.4
-1 -16 -2 14.9 10.1
1 -16 2 30.4 8.5
-1 -16 -2 11.4 5.7
-1 16 -2 15 6.3
1 16 2 17.9 6.6
-1 16 -2 12.8 6
-2 -16 -2 102.29 10.3
-2 -16 -2 83.09 15
2 -16 2 87.99 10.3
2 -16 2 55.29 8.1
-2 16 -2 73.39 8.8
2 16 2 82.69 9.9
3 -16 2 -3.8 5.8
-3 -16 -2 -10.1 7.1
3 -16 2 7 6
-3 -16 -2 10.5 6.7
-3 16 -2 0.3 5.7
3 16 2 6.8 6.2
-4 -16 -2 4.9 6.3
4 -16 2 6.4 4.8
4 -16 2 1.7 5.3
-4 -16 -2 9.8 8.9
-4 16 -2 -3.3 5.6
4 16 2 -3.8 5.5
-5 -16 -2 1.6 8.5
-5 -16 -2 0.2 6.6
5 -16 2 1.9 5.6
5 -16 2 3.5 3.7
5 -16 2 4.9 5.1
-5 -16 -2 -0.3 6.7
5 16 2 -8 6.3
-5 16 -2 0.9 6
6 -16 2 1.3 5.5
-6 -16 -2 7.6 9
-6 -16 -2 -4.1 6.7
6 -16 2 -3.6 5.8
-6 16 -2 0.3 6.4
6 16 2 1.3 7
-7 -16 -2 -1 8.9
7 -16 2 2.1 7
7 -16 2 6.5 5.8
7 16 2 -2.5 7.2
-7 16 -2 6.3 7.5
-8 -16 -2 11.7 9.5
8 -16 2 17.7 6.1
8 -16 2 2.9 7.2
-8 -16 -2 -11.5 8.5
8 16 2 7.2 8.2
-8 16 -2 7.8 7.8
-9 -16 -2 15.2 10.7
9 -16 2 0.8 6.2
-9 -16 -2 3.6 9.4
9 -16 2 9.5 8.7
-9 16 -2 17.4 8.5
-10 -16 -2 1.7 9
10 -16 2 3.7 13.4
-10 16 -2 -5.2 8.9
-11 -16 -2 -1.6 9.6
11 -16 2 -27.7 8
-11 -16 -2 -16.8 12.8
-12 -16 -2 6.9 10.2
-12 16 -2 31.5 11.4
-13 -16 -2 8.3 13
-13 16 -2 -4.2 11.3
-14 -16 -2 2.1 13.7
-14 16 -2 -7 13.9
-14 16 -2 7.6 11.8
-14 -17 2 20.6 13.9
-14 17 2 10.5 14.3
-14 17 2 0.7 17
-13 -17 2 10.9 12.8
-13 17 2 15.6 15.2
-13 17 2 13 13.3
-12 -17 2 -7.1 14.6
-12 -17 2 6.9 11.2
-12 17 2 22.1 13.8
-12 17 2 -6.7 10.6
-11 -17 2 -2.4 10.1
-11 17 2 23.4 13
-11 17 2 10.4 12.2
-10 -17 2 0.1 8.5
-10 -17 2 -11.5 11.5
-10 17 2 -13.1 11
-10 17 2 -0.3 9.1
-9 -17 2 9.5 8.9
-9 -17 2 4.1 10
9 -17 -2 -13.1 8.3
-9 17 2 17 9.3
8 -17 -2 -8.1 7.9
8 -17 -2 -4.1 6.6
-8 -17 2 -12 8.6
-8 -17 2 22.7 8.8
8 17 -2 -8.4 7.8
-8 17 2 -7 7
7 -17 -2 1.5 6.6
-7 -17 2 10.7 9.4
-7 -17 2 -2 7.3
7 -17 -2 3.5 7
7 17 -2 -1.9 7.3
-7 17 2 3.7 7.8
6 -17 -2 -17.7 6.1
6 -17 -2 9.9 6.4
-6 -17 2 1.6 8.1
6 -17 -2 8.8 5.4
6 17 -2 6.3 7
-6 17 2 -8 6.6
5 -17 -2 52.49 8.4
5 -17 -2 64.99 8.6
-5 -17 2 65.39 10.6
5 17 -2 59.39 9.8
-5 17 2 68.09 9.9
-4 -17 2 3.6 8.9
4 -17 -2 8.6 7.2
4 -17 -2 4.6 6.4
-4 17 2 6.4 6.3
4 17 -2 5.4 6.3
3 -17 -2 146.79 15.1
3 -17 -2 140.49 13.5
-3 -17 2 138.59 14.3
-3 -17 2 187.48 17.8
-3 17 2 155.98 13.7
-3 17 2 192.88 14.7
3 17 -2 160.08 14
2 -17 -2 50.99 11
-2 -17 2 37 7.7
-2 -17 2 42.8 10.2
2 -17 -2 34.5 7.4
-2 17 2 41.5 8.9
2 17 -2 47.6 8.6
-1 -17 2 7.3 6.4
1 -17 -2 5.4 9.5
1 -17 -2 7.9 6.4
-1 17 2 3.7 6
1 17 -2 3.4 6
0 -17 -2 18 10.8
0 -17 -2 16.6 6.7
0 -17 2 32.4 7.3
0 17 2 9.3 6.5
0 17 -2 9 6.6
1 -17 2 5.4 6.3
-1 -17 -2 -9.4 10.4
1 -17 2 14.7 8.5
-1 -17 -2 14.9 6.3
-1 17 -2 1.1 5.8
1 17 2 1.9 6.1
2 -17 2 0.4 6.1
2 -17 2 -2.2 7.3
-2 -17 -2 9.9 12
-2 -17 -2 2.3 6.5
-2 17 -2 -5.7 5.9
2 17 2 5.3 6.4
-2 17 -2 10 6.2
3 -17 2 17.6 6.9
3 -17 2 24.7 7.6
-3 -17 -2 25.4 7.4
-3 -17 -2 24.8 10.1
3 17 2 9.4 7.2
-3 17 -2 13.7 7.2
-4 -17 -2 92.49 10.8
-4 -17 -2 88.99 13.4
4 -17 2 97.09 9.6
4 -17 2 102.29 10.7
-4 17 -2 86.39 10.8
4 17 2 80.19 11.2
-5 -17 -2 52.39 9.8
5 -17 2 52.09 6
-5 -17 -2 27.1 10.3
5 -17 2 42.1 7.8
5 17 2 29.3 8.8
-5 17 -2 46.8 9.3
-6 -17 -2 13.1 9.4
6 -17 2 12.7 7.6
-6 -17 -2 13.3 8.6
6 -17 2 1.8 5.6
-6 17 -2 11.3 7.3
6 17 2 8.7 7.8
-7 -17 -2 -11.7 9.4
-7 -17 -2 10.7 8.3
7 -17 2 12.5 7.2
7 -17 2 14.8 5.9
-7 17 -2 2.6 7.8
7 17 2 17.4 9
-8 -17 -2 -10.9 8.9
8 -17 2 -5.1 5.9
-8 -17 -2 -6.1 10.1
8 -17 2 -13 7.6
8 17 2 -3.8 8
-8 17 -2 6.6 8.3
9 -17 2 9.4 7.1
-9 -17 -2 22 11.3
-9 17 -2 23.8 9.2
9 17 2 14.8 9.6
-10 -17 -2 -12 14.2
-10 17 -2 -0.2 11.3
-11 -17 -2 45 12.7
-11 17 -2 48.8 12.9
-12 -17 -2 7.9 12.4
-12 17 -2 8.5 11.2
-13 -17 -2 -11.6 11.6
-13 17 -2 -3 12.3
-13 -18 2 1.2 12.9
-13 18 2 -1.4 15.5
-13 18 2 -12.6 13.2
-12 -18 2 -12.4 11.9
-12 18 2 13 12.1
-12 18 2 15.8 14.1
-11 -18 2 -5.3 11.1
-11 18 2 -1.7 10.6
-10 -18 2 -2.4 12.4
-10 18 2 3.7 10.2
9 -18 -2 -10 7.9
-9 -18 2 -3.5 10.4
-9 -18 2 6.6 9.8
9 18 -2 5.2 10.1
-9 18 2 6.8 9.5
-8 -18 2 -9.7 8.8
-8 -18 2 5.3 10.1
8 -18 -2 -6.5 8.6
8 18 -2 9.3 9.1
-8 18 2 -1.4 7.8
-7 -18 2 2.6 8.4
7 -18 -2 32.2 9
-7 -18 2 3.4 9.6
-7 -18 2 4.8 11.5
7 -18 -2 -1.6 7.6
7 18 -2 2 8.5
-7 18 2 12.5 8.2
6 -18 -2 14.7 8
6 -18 -2 -23 6.5
-6 -18 2 1.6 9.5
6 -18 -2 -3.1 5.6
6 18 -2 -2.6 7.4
-6 18 2 3.6 7.4
5 -18 -2 -0.7 7.3
5 -18 -2 13.6 7.2
-5 -18 2 9.1 9.7
5 18 -2 -4 6.9
-5 18 2 -1 7.1
-4 -18 2 -2.8 9.4
4 -18 -2 15.3 7.3
4 18 -2 -2.8 7.1
-4 18 2 6.2 6.8
-3 -18 2 15.7 9.9
3 -18 -2 4 7
3 -18 -2 14.3 9
-3 18 2 -0.7 6.5
3 18 -2 1.4 6.8
-3 18 2 7.8 7.7
2 -18 -2 18.5 9.9
2 -18 -2 7 7
-2 -18 2 -2.3 8.9
-2 18 2 5.7 7.4
2 18 -2 6.6 7.2
1 -18 -2 -0.1 7.1
-1 -18 2 20.8 11.5
1 -18 -2 23.5 11.3
-1 18 2 27.6 8.5
1 18 -2 22.2 7.6
0 -18 2 177.18 15.1
0 -18 2 144.69 15.8
0 -18 -2 180.28 18
0 -18 -2 166.98 13.6
0 18 -2 174.68 15.3
0 18 2 167.18 14.8
-1 -18 -2 70.69 10.1
1 -18 2 49.3 8.8
-1 -18 -2 80.99 15.2
1 18 2 59.39 9.9
-1 18 -2 72.09 9.6
2 -18 2 16.9 7.1
-2 -18 -2 16.6 13.7
-2 -18 -2 31.2 7.9
2 -18 2 32.7 9.2
-2 18 -2 26.5 7.7
2 18 2 13.1 8.2
-2 18 -2 17.7 8.1
3 -18 2 3.9 7.3
-3 -18 -2 -7.4 7.5
-3 -18 -2 -9.7 9.1
3 -18 2 5.1 7.2
-3 18 -2 2 6.5
3 18 2 7.2 8.3
-4 -18 -2 5.8 10.1
4 -18 2 -5.6 5.8
4 -18 2 1.2 6.9
-4 18 -2 8.5 7.5
4 18 2 3.1 7.8
5 -18 2 66.49 7
-5 -18 -2 57.09 12.5
5 -18 2 72.59 10.4
5 18 2 58.69 10.7
-5 18 -2 48 9.6
6 -18 2 9.1 8.4
6 -18 2 7.3 6.4
-6 -18 -2 3.7 10.4
-6 -18 -2 8.2 9.2
6 18 2 18.6 8.9
-6 18 -2 -9.6 7.2
7 -18 2 -7.8 8.4
-7 -18 -2 8.9 9.8
-7 -18 -2 2.5 9.6
7 -18 2 -6.9 6.3
7 18 2 -12.9 8.4
-7 18 -2 -9.2 7.5
8 -18 2 4.3 6.9
-8 -18 -2 5.7 9.8
8 18 2 4.1 10.2
-8 18 -2 -2.5 8.5
-9 -18 -2 -4.9 12.5
9 18 2 7.5 10.3
-9 18 -2 -6.5 8.9
-10 -18 -2 13.3 11.7
10 -18 2 -3.5 8.5
-10 18 -2 5.1 10.6
-11 -18 -2 -10.9 11.1
-11 18 -2 -9.6 11.1
-12 -18 -2 -3.8 12.8
-12 18 -2 -1.2 12
-13 -18 -2 6.4 14.6
-13 18 -2 6.4 13.7
-12 -19 2 -6.5 13.3
-12 19 2 -6.8 12.5
-11 -19 2 7.3 12.8
-11 19 2 14.8 12.2
-10 -19 2 7.6 11.4
-10 19 2 8.2 10.7
-9 -19 2 1.5 14.1
-9 -19 2 -0.5 12.1
-9 19 2 13.8 9.8
9 19 -2 18.5 10.6
-8 -19 2 -5.5 9.9
-8 -19 2 6.7 10.3
8 -19 -2 -7.7 8
8 19 -2 9.7 10.1
-8 19 2 3.1 9.5
-7 -19 2 -3.3 9.4
7 -19 -2 -5.5 8.8
-7 19 2 14.9 9.5
7 19 -2 21 10.1
6 -19 -2 -12.2 8.7
6 -19 -2 1.1 8.6
-6 -19 2 2.8 9.6
6 19 -2 2.8 8.5
-6 19 2 -13.8 7.6
5 -19 -2 12.8 8.7
5 -19 -2 5.4 7.9
-5 -19 2 -3.2 9.8
5 19 -2 2.2 8.6
-5 19 2 -10.4 7.5
4 -19 -2 16.1 8.4
-4 -19 2 6.7 10.1
4 -19 -2 5.3 9
-4 19 2 7.1 7.6
4 19 -2 -1.6 7.4
-4 19 2 -8.9 7.3
3 -19 -2 -2.5 7.5
-3 -19 2 -15.6 9.3
3 -19 -2 -3.6 9.6
3 19 -2 -1.7 7.4
-3 19 2 -7 6.5
-3 19 2 0.3 8
-2 -19 2 6.2 9.9
2 -19 -2 3.1 10.3
2 -19 -2 10.5 8
2 19 -2 0.9 7.1
-2 19 2 6.7 8.1
1 -19 -2 36.5 13
-1 -19 2 35.2 14.1
1 -19 -2 37.5 8.3
-1 19 2 29.4 8.6
1 19 -2 28.8 8.6
0 -19 -2 23.7 13.3
0 -19 -2 22.3 7.9
0 -19 2 20.4 11.6
0 19 2 1.3 7.5
0 19 -2 7.4 7.4
1 -19 2 19.6 11.1
-1 -19 -2 3 8.4
-1 -19 -2 7.1 13.6
1 -19 2 2.2 8.3
1 19 2 25.8 9.1
-1 19 -2 30.1 8.5
-2 -19 -2 128.89 12.5
-2 -19 -2 125.29 18.7
2 -19 2 126.39 12
2 -19 2 134.39 15.2
-2 19 -2 103.09 12
2 19 2 109.49 13
-2 19 -2 96.19 11.2
3 -19 2 5.6 8
-3 -19 -2 12.3 10.8
3 -19 2 3.2 8.4
-3 -19 -2 5.4 9.3
-3 -19 -2 -5.8 15.3
-3 19 -2 11 7.8
-3 19 -2 -5.5 6.6
3 19 2 9.1 8.1
4 -19 2 25.5 8.8
-4 -19 -2 46.6 12.6
4 -19 2 44.6 8.5
4 19 2 52.19 10.8
-4 19 -2 22.4 9.2
5 -19 2 21.7 8.4
-5 -19 -2 -11.7 9.7
5 -19 2 10.4 5.5
-5 19 -2 -0.7 7.5
5 19 2 7.5 8.7
6 -19 2 0.7 7.1
-6 -19 -2 -0.5 11.1
6 -19 2 12.8 8.8
6 19 2 -5.4 8.6
-6 19 -2 13.6 8.4
7 -19 2 -8.4 7.1
-7 -19 -2 3.2 11.2
7 19 2 -5.3 9.7
-7 19 -2 -3.4 8.4
-8 -19 -2 4.6 11.8
8 19 2 0.2 10.1
-8 19 -2 -2.7 8.9
-9 -19 -2 -1.5 11
9 -19 2 3.2 9
-9 -19 -2 5.4 15.8
-9 19 -2 14.6 10.3
9 19 2 -6.2 10.6
-10 -19 -2 15.7 12.1
-10 19 -2 3.5 11.5
-11 -19 -2 11.8 13.3
-11 19 -2 -14 11.6
-12 -19 -2 18.7 14.6
-12 19 -2 10.6 14.5
-12 -20 2 -3.2 14.1
-12 20 2 15.2 15.3
-11 -20 2 11.9 13.7
-11 20 2 -12.9 13.3
-10 -20 2 -1.3 11.8
-10 -20 2 24.3 18.2
-10 20 2 12.4 12.3
-9 -20 2 -4.8 11.4
-9 20 2 -3.4 11.3
9 20 -2 4.5 11.5
-8 -20 2 15.3 11.3
8 20 -2 -5.8 9.4
-8 20 2 17.9 10.1
-7 -20 2 -4.7 10.5
7 -20 -2 -15.3 8.7
7 20 -2 4.6 10.3
-7 20 2 -11.5 8.7
6 -20 -2 3.8 7.2
-6 -20 2 12.7 10.9
-6 20 2 20.3 10.1
6 20 -2 15.9 10.1
5 -20 -2 -14.2 8.8
5 -20 -2 -6.9 8
-5 -20 2 10 11.3
-5 20 2 -3.5 8.4
5 20 -2 14.5 9.9
-4 -20 2 -2.7 10.2
4 -20 -2 -11.6 9.2
4 -20 -2 9.2 8.4
-4 20 2 1.9 8.7
-4 20 2 -11 7
4 20 -2 9.8 9.1
3 -20 -2 -7.4 10.6
3 -20 -2 -5.4 7.9
-3 -20 2 -5.1 10.4
3 20 -2 2 8.8
-3 20 2 -2 8.7
-2 -20 2 13 10.5
2 -20 -2 2.2 11.9
-2 -20 2 -5.8 14.9
2 -20 -2 -27.1 7.8
-2 20 2 2.5 8
2 20 -2 0.3 8.3
-1 -20 2 36.6 14.5
1 -20 -2 24.3 8.9
1 -20 -2 -5.1 12.7
1 20 -2 14.6 8.5
-1 20 2 23.1 9.6
0 -20 2 3.6 12.5
0 -20 -2 -0.2 13.6
0 -20 -2 2 8.7
0 20 -2 -5.6 8
0 20 2 -0.6 8
1 -20 2 0.1 10.1
-1 -20 -2 -5.9 14.5
1 -20 2 20.2 12
-1 -20 -2 -1.7 8.8
-1 20 -2 4.6 7.5
1 20 2 -13.1 8.2
-2 -20 -2 -4 15.2
-2 -20 -2 8.5 11.8
2 -20 2 14.3 10.5
-2 -20 -2 -6 9.1
2 -20 2 1.1 8.1
-2 20 -2 -6.2 8.1
2 20 2 -9.2 7.6
-3 -20 -2 25.8 10.4
-3 -20 -2 14.4 12.1
-3 -20 -2 5.9 17.2
3 -20 2 25.9 9.7
3 -20 2 21.9 10
-3 20 -2 2.4 7.3
-3 20 -2 19 9.1
3 20 2 13.3 9.4
4 -20 2 85.19 12.1
-4 -20 -2 33 12.7
4 -20 2 57.79 9.4
-4 -20 -2 43.5 14.4
4 20 2 54.49 11.4
-4 20 -2 23.1 9.7
-5 -20 -2 2.7 11.8
5 -20 2 1.5 5.8
5 20 2 -2.2 9.2
-5 20 -2 9.8 8.3
6 -20 2 5.7 8.2
-6 -20 -2 10.1 12.2
-6 20 -2 0.8 9.3
6 20 2 -6.9 9.4
-7 -20 -2 6.1 12.2
-7 -20 -2 10.4 12.8
-7 20 -2 4.4 11
7 20 2 -5.6 10.5
-8 -20 -2 11.3 11.7
-8 20 -2 6 10.9
8 20 2 12.6 11.6
-9 -20 -2 -1.5 12.8
-9 20 -2 0.3 11.5
9 20 2 11.7 12.9
-10 -20 -2 -6.7 13.7
-10 20 -2 -8.1 11.1
-11 -20 -2 -18.1 13.7
-11 20 -2 -11.9 12.7
-12 -20 -2 24.5 16.1
-12 20 -2 12.9 16.3
-11 -21 2 -15.4 13.2
-11 21 2 10.9 13.6
-10 -21 2 0.8 14
-10 21 2 9.1 13.3
-9 -21 2 -2.6 12.2
9 21 -2 -2.3 12.3
-9 21 2 -2.3 11
-8 -21 2 -9.7 11.6
8 21 -2 -9.9 11.4
-8 21 2 -4.6 10.9
-7 -21 2 10.4 12.5
7 21 -2 -4.9 10.5
-6 -21 2 10.5 11.6
6 -21 -2 0.7 11.5
6 -21 -2 -3.8 7.8
-6 21 2 2.6 9.8
6 21 -2 -11.5 10.2
-5 -21 2 15.8 11.9
5 -21 -2 19.7 10.1
-5 21 2 5.9 8.6
5 21 -2 -5.1 9.6
-5 21 2 14.6 9.6
4 -21 -2 22.8 11.1
-4 -21 2 9.4 11.7
-4 21 2 22.8 9.6
4 21 -2 2.3 8.9
-4 21 2 11.2 9.5
3 -21 -2 0.8 12.4
3 -21 -2 -27.6 10.2
-3 -21 2 17.7 11.9
3 21 -2 -1 9.2
-3 21 2 6.5 9.2
-2 -21 2 23 16.8
-2 -21 2 20.6 12.7
2 -21 -2 18.6 10.8
2 -21 -2 -3.2 12.9
-2 21 2 18.5 9.4
2 21 -2 10.3 9.3
-1 -21 2 -2.6 14.8
1 -21 -2 -3.9 13.8
1 -21 -2 4.5 9.4
-1 21 2 21.5 9.6
1 21 -2 11 9.2
0 -21 2 12.7 14.3
0 -21 -2 47.5 16.7
0 -21 -2 12.1 10.7
0 21 2 11.3 9.6
0 21 -2 18.9 9
-1 -21 -2 -25.8 15.2
1 -21 2 -5.5 12.5
-1 -21 -2 27.2 11
1 21 2 12.3 9.2
-1 21 -2 0.4 7.7
-2 -21 -2 22.9 12.4
2 -21 2 49 12.4
-2 -21 -2 35.7 18.2
2 21 2 27.9 10.4
-2 21 -2 19.3 9.7
-3 -21 -2 -2.5 12.5
3 -21 2 1.2 10.3
-3 -21 -2 5.5 19.1
3 21 2 4.2 9.9
-3 21 -2 9.4 8.8
-3 21 -2 5.8 9.1
4 -21 2 11.6 9
-4 -21 -2 5.6 12.2
-4 21 -2 22.3 9.3
-4 21 -2 11.4 9.8
4 21 2 5.9 9.6
5 -21 2 2.8 6.6
-5 -21 -2 -14.7 10.9
-5 21 -2 -1.8 8.4
5 21 2 -6.9 9.7
-6 -21 -2 14.9 12.5
6 21 2 3.2 11.1
-6 21 -2 -3.5 15.6
7 -21 2 34.1 15
-7 -21 -2 -21 12.4
7 21 2 11.4 11.4
-7 21 -2 -0.8 10.9
-8 -21 -2 -3.5 12.8
-8 21 -2 4 10.9
8 21 2 -8.1 12.2
-9 -21 -2 -11.3 12.6
-9 21 -2 10.3 11.6
-10 -21 -2 5.5 13.5
-10 21 -2 1.7 13.6
-11 -21 -2 11.4 16.4
-11 21 -2 31.7 16.1
-10 -22 2 -8.3 14.4
-10 22 2 -7.6 14.1
-9 -22 2 0.1 14.5
-9 22 2 3.3 13.1
9 22 -2 -0.5 13.7
-8 -22 2 20.6 14.1
8 22 -2 18.3 13.1
-8 22 2 19.3 13.1
-7 -22 2 -1.6 13.4
-7 22 2 -1.1 10.4
7 22 -2 9.4 12
6 -22 -2 -1.5 9.4
-6 -22 2 2.7 12.2
-6 22 2 -5.6 9.9
6 22 -2 -2.2 11.5
-6 22 2 15.3 11.6
-5 -22 2 -9.2 12.2
5 -22 -2 16.5 10.8
5 22 -2 -3.8 10.4
-5 22 2 3.5 11.1
4 -22 -2 0.8 12.1
-4 -22 2 1.3 12.5
4 22 -2 -6.5 9.6
-4 22 2 9 12
-3 -22 2 -11.9 20
3 -22 -2 3.2 13.5
-3 -22 2 6.1 12.7
-3 22 2 -2.1 10.1
3 22 -2 -4.7 9.9
2 -22 -2 0.6 14.4
-2 -22 2 -5.7 12.3
-2 -22 2 11 18
-2 22 2 -1.2 9.7
2 22 -2 2 9.4
1 -22 -2 31.2 16.5
-1 -22 2 35.4 17.6
-1 -22 2 -2 12.7
-1 22 2 -3.8 9.9
1 22 -2 -10 9.5
0 -22 2 -4.7 15.1
0 -22 -2 13.1 17.1
0 22 -2 6.7 10.3
0 22 2 7.6 10.1
1 -22 2 -0.9 14.4
-1 -22 -2 31.9 18.1
-1 22 -2 -5.6 8.7
1 22 2 1.8 10.1
-2 -22 -2 12.4 19.2
2 -22 2 9 12.9
-2 -22 -2 -6.5 12.7
2 22 2 -10 9.4
-2 22 -2 7.5 9.4
3 -22 2 9.7 11.5
-3 -22 -2 -4.6 13
-3 22 -2 18.6 10.5
3 22 2 -14.1 9.8
-4 -22 -2 -3.8 25.1
-4 -22 -2 22.8 13.7
-4 22 -2 2.1 9.5
-4 22 -2 -18.8 10.2
4 22 2 3.5 10.4
5 -22 2 12.1 7.6
-5 -22 -2 -5.1 15.8
-5 22 -2 15.4 11
5 22 2 2.8 11.1
-6 -22 -2 8.9 14
6 -22 2 -26.9 9.8
6 22 2 10.2 12.3
-6 22 -2 -10.4 10
-7 -22 -2 11.3 14.5
7 22 2 16.4 12.9
-7 22 -2 6.7 11.7
-8 -22 -2 -9.3 12.7
-8 22 -2 -0.8 12.1
8 22 2 1.6 14.4
-9 -22 -2 -10.5 14.2
9 22 2 5.3 14.3
-9 22 -2 13.6 13.8
-10 -22 -2 -2.9 15.7
-10 22 -2 15 14.7
-9 -23 2 29.6 16.9
9 23 -2 7.9 18.1
-9 23 2 -14.8 14.1
-8 -23 2 -0.1 13.8
-8 23 2 -18.1 13.2
8 23 -2 8.2 14
-7 -23 2 8.9 14.1
-7 23 2 11.3 13.3
-7 23 2 16.3 12.4
7 23 -2 2.1 13.5
6 -23 -2 -11.8 10
-6 -23 2 -5.1 13.6
6 23 -2 17.2 13
-6 23 2 -12.1 12.7
-6 23 2 -5.2 11.4
-5 -23 2 -15.8 14.8
5 -23 -2 7.4 12
5 23 -2 6.3 11.5
-5 23 2 4.9 10
-5 23 2 11.5 13.2
4 -23 -2 41.5 14.4
-4 -23 2 -3.9 13.3
4 23 -2 3.6 10.9
-4 23 2 9.2 12
-3 -23 2 -5.7 12.7
3 -23 -2 -0.1 15
3 23 -2 -6 10.7
-3 23 2 5.9 11.2
-2 -23 2 10.4 13.5
2 -23 -2 -4 16.1
-2 -23 2 -37.9 20.3
2 23 -2 -0.6 10.4
-1 -23 2 20.2 14.2
-1 -23 2 -7.9 19.3
1 -23 -2 -8.7 17.8
1 23 -2 25.9 11.7
-1 23 2 3.8 11.1
0 -23 2 -10.7 16.8
0 -23 -2 23.1 19.2
0 23 2 5.8 11.7
0 23 -2 7.6 9.8
-1 -23 -2 49.7 21.5
1 -23 2 32.7 16.9
1 23 2 33.4 12.6
-1 23 -2 33.7 12.2
-2 -23 -2 -3.1 14.3
2 -23 2 -11.9 14.1
-2 23 -2 -6.6 9.9
2 23 2 2.6 10.4
-3 -23 -2 -10 13.3
-3 -23 -2 0 25.2
3 -23 2 9.7 13
3 23 2 -8.2 11
-3 23 -2 -12.9 10.1
-4 -23 -2 31.5 18.4
4 -23 2 13.1 11.3
4 23 2 -12.7 11.3
-4 23 -2 -8 10.3
-4 23 -2 -5.1 11.1
5 -23 2 23.2 9
-5 -23 -2 7.9 15
-5 23 -2 21 11.5
5 23 2 5.5 13.9
-5 23 -2 -15.2 10.4
-6 -23 -2 -9.8 14.1
-6 23 -2 12.2 11.7
-7 -23 -2 5.9 15.3
7 23 2 11.3 13.7
-7 23 -2 -10.3 12.8
-8 -23 -2 -0.4 15.9
8 23 2 0.4 14.5
-8 23 -2 -5.6 13.1
-9 -23 -2 19.2 16.6
-9 23 -2 -11.2 14.6
9 23 2 -6 16.1
-8 -24 2 -21.7 15.3
8 24 -2 -2.2 15.5
-8 24 2 6 15.1
-7 -24 2 16.9 16.2
-7 24 2 -24.1 15
-7 24 2 23.1 14.2
-6 -24 2 14.4 15.5
6 24 -2 8.9 15.2
-6 24 2 -7.1 13.1
-6 24 2 10.9 13.6
5 -24 -2 9.1 12.8
-5 -24 2 13.2 14.8
5 24 -2 -1.3 13.5
-5 24 2 -10.2 12.4
4 -24 -2 -19.6 15.1
4 24 -2 8.8 12.3
-4 24 2 4.7 13.4
-3 -24 2 -11 25.6
3 -24 -2 -13.8 17.1
-3 -24 2 22.4 14.7
3 24 -2 0.3 12
-3 24 2 6.9 12.6
2 -24 -2 -0.8 18.5
-2 -24 2 22.9 15.5
-2 24 2 4.5 12.5
2 24 -2 21.5 13
-1 -24 2 -1.5 13.9
-1 -24 2 -19.6 21.4
1 -24 -2 9.6 19.5
-1 24 2 -5.6 11.5
1 24 -2 12.7 11.9
0 -24 2 40.2 20.3
0 -24 -2 16.7 22
0 24 2 11.6 12.5
0 24 -2 6.4 12.1
1 -24 2 31.5 18.5
-1 24 -2 6.2 18.5
1 24 2 -17.1 13.3
-2 -24 -2 15.1 26.6
-2 -24 -2 16.6 15.4
2 -24 2 11.5 16.7
-2 24 -2 4.7 13.8
2 24 2 21.6 15.3
3 -24 2 27 14.9
-3 -24 -2 8.2 15.6
-3 24 -2 14.3 12.7
3 24 2 5.8 12.4
4 -24 2 1.9 12
-4 -24 -2 -3.2 15.6
4 24 2 3.7 13.8
-4 24 -2 11.6 12.8
-5 -24 -2 0.3 16.2
-5 24 -2 10.4 12.2
-5 24 -2 3.9 13.4
5 24 2 12.4 14.2
-6 -24 -2 -13.9 16.4
6 24 2 -2.3 13.9
-6 24 -2 8.9 13.5
-6 24 -2 -13.6 13.3
-7 -24 -2 6 16.9
-7 24 -2 2.4 14.3
7 24 2 6.4 15.1
-8 -24 -2 -30.2 17.2
-8 24 -2 -7.8 14.8
8 24 2 8.3 16.2
-7 -25 2 -28.8 16.2
-7 25 2 -25.9 14.1
-7 25 2 -4.7 16
7 25 -2 -6.1 15.9
-6 -25 2 9.7 17
6 25 -2 -1.9 15.2
-6 25 2 -3.2 16.4
-5 -25 2 -9 15.9
-5 25 2 25.4 15.9
5 25 -2 11.5 15.1
4 -25 -2 3.6 16.9
-4 -25 2 -1.7 15.1
4 25 -2 7.7 14.8
-4 25 2 -7.9 13.9
3 -25 -2 -36.5 18.7
-3 -25 2 -5.3 15.4
-3 25 2 4.9 14.9
3 25 -2 22.5 16.8
-2 -25 2 -16.3 24
-2 -25 2 -8.2 26.9
2 -25 -2 11.3 21.2
-2 25 2 3.1 13.2
2 25 -2 10.7 16.5
1 25 -2 -11.8 12.2
-1 25 2 7.5 13.6
0 -25 2 6.9 22.5
0 -25 2 8 17
0 25 2 -6.4 13.3
0 25 -2 3.2 12.8
-1 -25 -2 15.1 17
-1 -25 -2 -22.7 29.6
1 -25 2 31.3 20.5
1 25 2 14.4 14.1
-1 25 -2 -9.7 13.2
-2 -25 -2 16.2 17.3
2 -25 2 7.9 18.7
2 25 2 -8 13.8
-2 25 -2 4.8 14.1
3 -25 2 8.5 16.6
-3 -25 -2 -8.8 16.8
-3 25 -2 -12.5 12.7
3 25 2 16.7 15.3
-4 -25 -2 14.9 18.2
4 25 2 -2.7 13.8
-4 25 -2 17.8 13.9
-5 -25 -2 -14.8 17
5 25 2 5.6 15.1
-5 25 -2 4.3 14.7
-5 25 -2 22.8 14.3
-6 -25 -2 11.8 19
-6 25 -2 -20.4 14.4
-6 25 -2 -2.2 15
6 25 2 -4.6 15.9
-7 25 -2 7.6 15.4
-5 -26 2 17.9 18.7
-5 26 2 -14.3 16.8
5 26 -2 -10.7 16.4
-4 -26 2 -9.1 18.3
-4 26 2 -9.2 15
4 26 -2 11.7 16
-3 -26 2 -6.1 17.6
-3 26 2 -16.9 16.2
3 26 -2 11.9 15.3
-2 -26 2 -5.1 17.2
-2 26 2 20.7 16.7
2 26 -2 9.5 15.8
-1 -26 2 22 18.6
-1 -26 2 -12.8 31.8
-1 26 2 16.5 15.8
1 26 -2 -13.6 14.7
0 -26 2 18.9 18.6
0 26 2 11.2 15.1
0 26 -2 29.3 15.7
1 -26 2 31.9 34.6
-1 -26 -2 8.1 18.6
-1 26 -2 5.8 15.4
1 26 2 -3.3 15.2
-2 -26 -2 8.1 18.8
-2 26 -2 -13.1 14.9
2 26 2 2.3 15
-3 -26 -2 -10.8 17.6
3 26 2 2.2 15.2
-3 26 -2 14.3 15.1
-4 -26 -2 8.4 19.1
-4 26 -2 8.5 15.1
4 26 2 20.7 15.4
-5 -26 -2 -15.9 18.3
-5 26 -2 1.6 16.1
5 26 2 -6.7 17
-2 -27 2 -4.4 19.6
2 27 -2 -6.5 16.6
-2 27 2 -3.3 17.5
-1 -27 2 46.3 20.9
-1 27 2 15.5 17.8
1 27 -2 9.1 16.3
0 -27 2 -12.9 19.9
0 27 -2 6.8 17.1
0 27 2 -3.1 17.4
-1 -27 -2 20.7 22
1 27 2 3.9 18
-1 27 -2 22.5 17.5
-18 0 3 -2.2 11.6
-18 0 3 -1.8 11.4
-17 0 3 2.6 9.7
-17 0 3 2.7 9.2
-16 0 3 -1.4 8
-15 0 3 85.39 10.2
-14 0 3 5 6.4
-14 0 3 8.9 6.5
-13 0 3 -0.2 5.3
-13 0 3 -1.2 5.3
-12 0 3 -4 4.1
-12 0 3 4.5 4.7
-11 0 3 0.4 4
11 0 -3 0.7 5.8
-11 0 3 0.5 3.9
10 0 -3 -4.2 4.3
-10 0 3 -1.1 3.2
-10 0 3 -0.7 3.4
-9 0 3 242.38 11.3
-9 0 3 222.78 10.8
9 0 -3 237.28 12.3
-8 0 3 -0.7 2.4
-8 0 3 0.2 2.6
-7 0 3 898.81 28.5
7 0 -3 909.31 29.6
-7 0 3 899.81 28.9
-6 0 3 0 1.8
6 0 -3 -0.1 2
-6 0 3 0.2 1.5
-5 0 3 14.7 2
5 0 -3 16.5 2.4
-5 0 3 20.7 2.5
-4 0 3 -0.3 1.1
4 0 -3 1 1.3
3 0 -3 131.39 5.4
-3 0 3 135.59 5.4
-2 0 3 0.3 0.7
2 0 -3 2.9 0.8
0 0 3 1 0.4
-1 0 -3 211.48 7.8
1 0 3 216.48 7.1
-2 0 -3 1.1 1
-2 0 -3 0.5 0.9
2 0 3 -0.3 1
-3 0 -3 2682.13 83.39
-3 0 -3 2895.01 82.19
3 0 3 2998.7 82.59
-4 0 -3 1 1.3
-4 0 -3 -0.7 1.3
4 0 3 -0.1 1.5
-5 0 -3 8.3 2.1
5 0 3 11.2 2.7
-5 0 -3 9.5 2.1
-6 0 -3 2.5 2.2
-6 0 -3 0.2 1.9
6 0 3 -4.3 2.3
-7 0 -3 287.37 11.8
-7 0 -3 290.87 12.1
7 0 3 286.47 12.9
-8 0 -3 2.1 2.7
-8 0 -3 1.4 2.8
9 0 3 185.38 11.5
-9 0 -3 158.28 9.1
-9 0 -3 149.49 9.3
10 0 3 6.3 5.3
-10 0 -3 -1.6 3.2
-10 0 -3 1.1 3.6
-11 0 -3 272.47 14
11 0 3 235.98 15.8
-11 0 -3 263.37 13.6
-12 0 -3 -2.7 4.8
12 0 3 -22.2 7.3
-12 0 -3 -4.9 4.6
-13 0 -3 17.9 5.8
-13 0 -3 1.7 5.5
14 0 3 3.4 11.9
-14 0 -3 -3.7 6.4
-14 0 -3 -6.3 5.5
-16 0 -3 -9.1 7.2
-16 0 -3 10.2 8.5
-17 0 -3 -9.7 9.9
-17 0 -3 -6.9 9.6
-18 -1 3 1.9 10.8
-18 -1 3 0.5 11.9
-18 1 3 14.4 12.1
-18 1 3 11.4 11.8
-17 -1 3 2.9 9.2
-17 -1 3 27.1 10.2
-17 1 3 5.2 9.8
-17 1 3 -3.3 9.3
-16 -1 3 9.5 8.9
-16 1 3 31 11.1
-16 1 3 5.4 8.8
-15 -1 3 -2.9 6.5
-15 1 3 -8.6 6.6
-14 -1 3 26.6 7.5
-14 -1 3 18.2 6.7
14 -1 -3 4.5 11.5
-14 1 3 34.4 7.6
-14 1 3 25.6 7.4
-13 -1 3 36.3 7.2
-13 -1 3 35.3 6.7
-13 1 3 32.7 7
-13 1 3 31.2 6.9
-12 -1 3 67.19 7.3
-12 -1 3 77.39 8.2
12 -1 -3 57.29 8.5
-12 1 3 68.39 7.7
-12 1 3 74.39 8.2
-11 -1 3 45 6.3
-11 -1 3 41.9 5.7
11 -1 -3 39.3 7.3
11 1 -3 34 7.4
-11 1 3 39.5 6.1
-11 1 3 39.3 5.8
-10 -1 3 6.4 3.9
10 -1 -3 18.2 5.3
-10 -1 3 5.4 3.7
-10 1 3 3.4 3.5
-10 1 3 7.7 3.8
10 1 -3 11.5 5.4
9 -1 -3 13.2 4.1
-9 -1 3 10.7 3.5
-9 -1 3 10.8 3.5
-9 1 3 13.7 3.7
9 1 -3 9.5 4.3
-9 1 3 12.8 3.7
-8 -1 3 136.59 7.8
-8 -1 3 135.19 7.6
8 -1 -3 134.59 10.6
-8 1 3 141.59 7.8
-8 1 3 127.99 7.9
8 1 -3 101.09 9.4
7 -1 -3 575.44 20.4
-7 -1 3 599.04 20.3
-7 1 3 587.74 19.8
-7 1 3 590.24 20.2
7 1 -3 582.74 20.9
-6 -1 3 198.78 8.8
6 -1 -3 208.38 9
-6 1 3 211.98 8.9
-6 1 3 210.18 8.6
6 1 -3 220.98 9.5
-5 -1 3 16.7 2.4
5 -1 -3 18.5 2.5
5 1 -3 20.7 2.8
-5 1 3 14.6 2.3
-5 1 3 13.1 2
4 -1 -3 247.58 9.1
-4 -1 3 262.67 9.2
-4 1 3 249.97 9.1
-4 1 3 239.48 8.7
4 1 -3 257.07 9.4
-3 -1 3 372.76 12.3
3 -1 -3 395.26 12.4
3 1 -3 403.36 12.6
-3 1 3 343.17 12.4
-3 1 3 394.26 12
-2 -1 3 866.81 26
2 -1 -3 867.51 26.2
2 -1 -3 905.91 25.6
-2 1 3 892.51 25.6
-2 1 3 864.51 26.3
2 1 -3 920.01 26.1
1 -1 -3 3732.83 109.59
-1 -1 3 3781.52 109.89
1 -1 -3 4079.49 110.89
1 1 -3 3960.2 109.89
0 -1 -3 282.87 10.1
0 -1 -3 272.37 9.3
0 -1 3 288.97 9
0 -1 3 298.27 8.8
1 -1 3 2066.89 56.89
1 -1 3 2065.19 57.29
-1 -1 -3 2118.29 57.99
-1 1 -3 2074.39 57.49
1 1 3 1935.01 57.89
-1 1 -3 1760.52 56.69
-2 -1 -3 1704.03 49.5
2 -1 3 1698.03 48.9
-2 -1 -3 1692.33 49.8
2 -1 3 1716.93 48.7
-2 1 -3 1657.73 49
-2 1 -3 1646.94 48.5
2 1 3 1727.43 49.7
-3 -1 -3 1792.92 52.89
3 -1 3 1789.72 52.39
3 -1 3 1809.02 52.49
-3 1 -3 1753.12 52.09
3 1 3 1863.51 53.29
-4 -1 -3 4.8 1.8
4 -1 3 4.7 1.6
4 -1 3 4.2 1.6
4 1 3 1.1 1.7
-4 1 -3 4.6 1.6
-4 1 -3 2.4 1.5
-5 -1 -3 92.19 5.6
5 -1 3 90.59 5.4
-5 1 -3 88.49 4.9
-5 1 -3 90.39 5.2
5 1 3 94.69 6
-6 -1 -3 6.2 2.4
6 -1 3 7.5 2.5
-6 -1 -3 7.1 2.6
-6 1 -3 3 2.2
6 1 3 4.2 2.7
-6 1 -3 4.8 2.2
-7 -1 -3 123.99 7.4
-7 -1 -3 122.69 7.2
7 -1 3 126.99 8
7 1 3 109.59 8.4
-7 1 -3 111.99 6.8
-7 1 -3 111.09 7
-8 -1 -3 87.69 7.1
-8 -1 -3 82.49 6.6
8 -1 3 98.19 8.6
-8 1 -3 85.09 7
-8 1 -3 92.19 6.7
-9 -1 -3 148.09 9.1
-9 -1 -3 130.89 8.6
9 -1 3 140.09 10.2
-9 1 -3 147.69 9.4
-9 1 -3 135.59 8.2
9 1 3 121.19 10.6
10 -1 3 65.39 8
-10 -1 -3 61.89 6.4
-10 -1 -3 57.09 6.6
10 1 3 63.39 8.1
-10 1 -3 51.59 6
-10 1 -3 60.89 6.8
-11 -1 -3 38.8 6.1
11 -1 3 41.5 8.4
-11 -1 -3 47.2 6.7
-11 1 -3 43.2 6.4
11 1 3 30.3 7.9
-11 1 -3 37.3 6.1
-12 -1 -3 5.7 4.9
12 -1 3 -4.4 7.6
-12 -1 -3 -1.5 5.1
-12 1 -3 2.7 4.9
-12 1 -3 0.1 5.3
12 1 3 14.7 8.6
-13 -1 -3 2 5.8
13 -1 3 10.3 11
-13 -1 -3 11 5.6
-13 1 -3 11.2 6.1
-13 1 -3 6.5 5.5
14 -1 3 -25.5 11.4
-14 -1 -3 -4.4 5.9
-14 -1 -3 -5.4 5.6
-14 1 -3 -12.2 5
-14 1 -3 -11.6 5.6
-15 1 -3 0.6 9.3
-16 -1 -3 4.6 8.1
-16 -1 -3 -4.9 7.8
-16 1 -3 8.3 9.1
-16 1 -3 10.4 8.9
-17 -1 -3 -9.5 9
-17 -1 -3 -16.1 9.4
-17 1 -3 -7.3 9.6
-17 1 -3 -6.8 9.2
-18 -2 3 30 12.1
-18 -2 3 4 12.5
-18 2 3 -0.2 11.9
-18 2 3 16.8 12.9
-17 -2 3 -5.2 9.2
-17 -2 3 -1.7 8.6
-17 2 3 4.1 10.8
-17 2 3 -16 9.5
-16 -2 3 1.8 8
-16 2 3 6.7 8.7
-16 2 3 5.9 13.4
-15 -2 3 18.1 7.6
-15 -2 3 2.2 10.8
-15 2 3 -0.6 7.1
14 -2 -3 19.2 12.3
-14 -2 3 -5.3 5.8
-14 -2 3 24.2 6.8
-14 2 3 0.8 6.3
-14 2 3 9.7 7
-13 -2 3 74.69 8.8
-13 -2 3 54.99 7.7
-13 2 3 59.99 8.2
-13 2 3 62.79 8.5
12 -2 -3 -8.4 6.6
-12 -2 3 6 4.8
-12 -2 3 1 4.6
-12 2 3 4 4.6
-12 2 3 0.8 5
11 -2 -3 -1.2 5
-11 -2 3 0.4 4
-11 -2 3 1.3 4.1
-11 2 3 2.8 4.2
-11 2 3 1.4 4
11 2 -3 3.9 5.8
-10 -2 3 240.98 12
10 -2 -3 252.37 13.2
-10 -2 3 247.38 12.5
-10 2 3 240.98 12
-10 2 3 245.38 12.4
10 2 -3 235.78 14.7
-9 -2 3 16.4 4.1
9 -2 -3 20.3 4.6
-9 2 3 21.9 4.4
9 2 -3 13.7 4.8
-9 2 3 12.9 3.8
8 -2 -3 81.29 7.3
-8 -2 3 84.79 6.5
-8 2 3 91.99 7
-8 2 3 88.49 6.2
8 2 -3 82.49 8.1
7 -2 -3 217.08 9.7
-7 -2 3 210.98 9.8
-7 2 3 206.68 9.2
7 2 -3 220.48 10.9
-7 2 3 199.48 9.5
6 -2 -3 35.8 3.8
-6 -2 3 36.9 3.8
-6 2 3 27.8 3.4
-6 2 3 30.2 3.3
6 2 -3 39.1 4.2
5 -2 -3 75.89 4.3
5 -2 -3 74.29 4.5
-5 -2 3 80.79 5
-5 2 3 80.39 4.9
-5 2 3 78.19 4.4
5 2 -3 77.29 5.2
4 -2 -3 17 2.1
-4 -2 3 20.1 2.4
4 -2 -3 16.6 1.8
-4 2 3 18.2 2.4
4 2 -3 18.2 2.5
-4 2 3 15.6 2
3 -2 -3 308.37 10
3 -2 -3 310.27 10.5
-3 -2 3 297.97 10.5
3 2 -3 311.27 10.8
-3 2 3 309.07 10
-2 -2 3 306.27 9.8
2 -2 -3 301.87 10.1
2 -2 -3 307.27 9.4
2 -2 -3 302.27 10.3
-2 -2 3 313.07 9.4
-2 2 3 276.77 10.4
2 2 -3 294.97 9.9
-2 2 3 291.27 9.4
-1 -2 3 83.79 3.1
1 -2 -3 80.49 3
1 -2 -3 75.69 4.2
-1 -2 3 74.09 3.3
-1 2 3 64.49 4.1
1 2 -3 85.19 3.3
1 2 -3 84.49 2.7
-1 2 3 81.49 3
0 -2 3 75.89 3.2
0 -2 -3 79.79 3.7
0 -2 -3 74.79 4.5
0 2 3 76.39 3.6
-1 -2 -3 2422.16 68.99
1 -2 3 2335.27 67.49
1 -2 3 2435.36 68.39
1 2 3 2444.06 69.09
-1 2 -3 2341.67 67.59
-1 2 -3 2340.47 67.39
-1 2 -3 2383.06 68.39
2 -2 3 253.97 8.5
2 -2 3 242.48 7.8
-2 -2 -3 239.58 9.2
-2 -2 -3 251.37 9.4
-2 2 -3 237.48 8.5
2 2 3 237.08 9.3
-2 2 -3 237.08 7.7
2 2 3 239.38 9.4
3 -2 3 30.9 2.7
3 -2 3 36.9 2.6
-3 -2 -3 28.9 3.3
-3 2 -3 34.2 2.4
3 2 3 25.8 3.2
-4 -2 -3 -1 1.8
4 -2 3 1.9 1.3
-4 -2 -3 2.9 2.1
4 -2 3 0.6 1.3
-4 2 -3 0.9 1.6
4 2 3 2.4 2
-4 2 -3 -0.8 1.3
5 -2 3 286.97 10.9
5 -2 3 299.57 11.1
-5 -2 -3 292.07 11.6
5 2 3 307.47 12.6
-5 2 -3 285.57 10.6
-5 2 -3 298.87 11.3
6 -2 3 325.67 12.8
-6 -2 -3 337.07 13.3
-6 2 -3 341.67 12.4
-6 2 -3 341.87 13.1
6 2 3 329.47 14.1
7 -2 3 112.29 7.5
-7 -2 -3 115.19 7.3
7 2 3 125.99 9.1
-7 2 -3 118.99 7.2
-7 2 -3 114.59 6.7
-8 -2 -3 13.7 3.9
-8 -2 -3 16.3 3.7
8 -2 3 13 3.7
8 2 3 14.1 4.8
-8 2 -3 14.7 3.3
-8 2 -3 11.1 3.4
-9 -2 -3 4.4 3.3
-9 -2 -3 0.7 3.4
9 -2 3 8.6 4.3
9 2 3 7.9 5.2
-9 2 -3 4.2 3.4
-9 2 -3 4.8 3.1
-10 -2 -3 47.5 6.1
-10 -2 -3 47.6 6.2
10 -2 3 33.4 6.5
-10 2 -3 44.5 5.8
10 2 3 35.8 7.8
-10 2 -3 48.9 6.4
11 -2 3 50.29 7.7
-11 -2 -3 61.49 7.4
-11 -2 -3 59.89 7.3
-11 2 -3 57.49 7.1
11 2 3 57.49 9.6
-11 2 -3 49.8 6.3
-12 -2 -3 80.39 8.8
12 -2 3 72.39 10.2
-12 -2 -3 73.99 8.1
-12 2 -3 69.09 8.2
12 2 3 56.29 10.7
-12 2 -3 71.79 7.7
13 -2 3 31.2 11.8
-13 -2 -3 49.7 7.6
-13 -2 -3 49.9 7.9
-13 2 -3 50.89 8
-13 2 -3 49.6 8
14 -2 3 -12.3 9.9
-14 -2 -3 2.3 5.7
-14 -2 -3 5.2 7
-14 2 -3 2 6.8
-14 2 -3 1.5 6.4
-15 -2 -3 7 8.3
-15 2 -3 11.2 8.8
-16 -2 -3 5.5 8.3
-16 -2 -3 22.8 9.5
-16 2 -3 7.4 8.6
-16 2 -3 9.1 9
-17 -2 -3 0.3 10.2
-17 -2 -3 13 10.2
-17 2 -3 -7.4 10.8
-17 2 -3 23 11.2
-18 -3 3 28.3 11.9
-18 -3 3 -15.7 11.2
-18 3 3 16.6 12.6
-18 3 3 15.6 12.7
-17 -3 3 -4.2 9.7
-17 -3 3 -5.8 9.2
-17 3 3 -3.6 10.9
-17 3 3 17.7 10.9
-16 -3 3 7 8.4
-16 -3 3 0 9.1
-16 3 3 3.1 9.3
-15 -3 3 8.2 7.1
-15 -3 3 7.1 6.8
-15 3 3 -1.9 7.5
-14 -3 3 52.69 8.5
-14 -3 3 69.29 9.2
-14 3 3 66.29 9.8
-14 3 3 52.69 8.6
-13 -3 3 15 6.2
-13 -3 3 11.8 6.2
-13 3 3 18.4 6.5
-13 3 3 11.5 6.2
-12 -3 3 -0.8 4.6
-12 -3 3 -0.1 4.6
12 -3 -3 -4.4 6.5
-12 3 3 3.5 5.5
-12 3 3 -1.1 4.9
11 -3 -3 -7.8 5.1
-11 -3 3 -4 3.8
-11 -3 3 -0.7 3.9
-11 3 3 -1.6 4.4
-11 3 3 -0.6 3.8
11 3 -3 -6.1 5.8
-10 -3 3 5.6 3.8
10 -3 -3 -0.5 4.1
10 3 -3 -2.5 5.3
-10 3 3 -3.7 3.3
-10 3 3 -1.3 3.6
-9 -3 3 51.99 5.5
9 -3 -3 44.2 5.4
-9 3 3 73.09 6.8
9 3 -3 68.59 7.7
-9 3 3 59.19 5.7
-8 -3 3 278.57 12.4
8 -3 -3 267.87 12
-8 3 3 288.97 12.4
8 3 -3 290.67 13.7
-8 3 3 265.67 11.6
7 -3 -3 -3.5 2.2
-7 -3 3 -0.3 2.4
-7 3 3 2 2.3
-7 3 3 1.7 2.7
7 3 -3 0.3 3.3
6 -3 -3 455.35 15.4
-6 -3 3 454.75 16.2
6 -3 -3 447.96 15.9
-6 3 3 457.85 16.2
-6 3 3 449.36 15.7
6 3 -3 444.56 17
5 -3 -3 39.9 3.6
5 -3 -3 45 3.4
-5 -3 3 44.5 4.1
-5 3 3 41.2 3.9
-5 3 3 46.6 3.8
5 3 -3 40.5 4.1
4 -3 -3 822.82 25.9
-4 -3 3 908.91 26.8
-4 -3 3 836.82 26.5
4 -3 -3 831.62 26.3
-4 3 3 888.11 26.9
4 3 -3 853.11 27.1
-3 -3 3 91.49 4.5
3 -3 -3 103.39 4.3
3 -3 -3 86.99 4.7
-3 3 3 91.69 5.1
-3 3 3 94.99 4.4
3 3 -3 85.19 5
-2 -3 3 132.39 5
2 -3 -3 126.69 5.8
2 -3 -3 129.69 5.1
2 3 -3 136.89 5
-2 3 3 130.49 5.2
2 3 -3 134.79 5.8
-2 3 3 118.89 6.1
-1 -3 3 22.5 2.1
1 -3 -3 26.5 2
1 -3 -3 21.3 2.8
-1 -3 3 23.7 2.2
-1 3 3 22 2.9
1 3 -3 24.9 1.8
1 3 -3 24.9 2.4
-1 3 3 24.1 2
0 -3 3 758.62 23.4
0 -3 -3 782.22 25.2
0 -3 -3 772.52 23.8
0 3 3 789.72 23.9
0 3 -3 786.62 23.5
0 3 3 773.12 25.3
-1 -3 -3 2628.04 74.89
1 -3 3 2544.35 74.29
-1 3 -3 2583.64 74.39
1 3 3 2573.04 74.89
2 -3 3 1824.02 52.69
-2 -3 -3 1791.42 53.89
2 -3 3 1792.72 51.79
-2 -3 -3 1853.41 53.59
2 3 3 1813.52 53.69
-2 3 -3 1769.72 53.19
-2 3 -3 1806.42 51.99
3 -3 3 1601.04 46.2
-3 -3 -3 1591.14 48
3 -3 3 1593.84 46.9
-3 -3 -3 1603.84 48
-3 3 -3 1616.64 47.2
-3 3 -3 1550.34 46.2
3 3 3 1581.64 48.1
3 3 3 1579.84 48.3
-4 -3 -3 186.08 8.9
-4 -3 -3 193.28 8.9
4 -3 3 182.18 7.1
4 -3 3 181.48 7.6
4 3 3 182.78 9.2
-4 3 -3 191.48 8
-4 3 -3 176.78 7.2
-5 -3 -3 67.79 5.9
5 -3 3 74.29 4.7
5 -3 3 67.09 4.4
-5 -3 -3 73.39 6
5 3 3 61.19 5.9
-5 3 -3 67.19 4.3
-5 3 -3 69.89 5.1
6 -3 3 30.4 3.4
-6 -3 -3 24.2 3.7
-6 -3 -3 22 4.2
6 -3 3 25.8 3.5
6 3 3 23.5 4.5
-6 3 -3 24.3 3.4
-6 3 -3 30.6 3.4
7 -3 3 20.1 3.7
7 -3 3 15.3 3.2
-7 -3 -3 15.4 3.8
-7 -3 -3 19.2 4.8
-7 3 -3 16 2.9
7 3 3 22.7 4.8
-7 3 -3 21.8 3.7
8 -3 3 57.69 5.9
-8 -3 -3 54.39 7.1
-8 -3 -3 40.7 5.2
-8 3 -3 57.09 5.9
8 3 3 53.19 7.2
-8 3 -3 57.19 5.3
9 -3 3 67.59 6.6
-9 -3 -3 68.49 6.9
9 3 3 67.29 8.5
-9 3 -3 69.59 6.8
-9 3 -3 63.09 6
-10 -3 -3 32.9 5.9
-10 -3 -3 27.1 5.4
10 -3 3 21.4 5.8
-10 3 -3 31.2 5.4
-10 3 -3 22.2 4.7
10 3 3 31.9 7.4
-11 -3 -3 24.1 5.6
11 -3 3 19.2 6.7
-11 -3 -3 23.2 5.5
-11 -3 -3 32.8 8.7
-11 3 -3 20.2 5.5
-11 3 -3 29.5 5.5
11 3 3 19.8 9
12 -3 3 53.59 8.9
-12 -3 -3 32.4 10.3
-12 -3 -3 50.89 7.5
-12 -3 -3 46.6 7
-12 3 -3 43.3 6.9
-12 3 -3 46 7.7
12 3 3 42.3 10.9
13 -3 3 81.89 13.2
-13 -3 -3 97.39 9.7
-13 -3 -3 104.49 16.4
-13 -3 -3 95.89 9.8
-13 3 -3 124.59 11
-13 3 -3 113.39 11
-14 -3 -3 71.09 9.4
-14 -3 -3 71.29 9.6
-14 3 -3 58.19 8.7
-14 3 -3 75.09 10
-15 -3 -3 22.2 9.7
-15 -3 -3 25.3 7.6
-15 3 -3 33.6 10.8
-16 -3 -3 -4.9 8
-16 -3 -3 6.7 8.8
-16 3 -3 3.4 8.6
-16 3 -3 -3.8 8.5
-17 -3 -3 -14.8 9.2
-17 -3 -3 -16 8.9
-17 3 -3 -3.5 9.4
-17 3 -3 0.4 11.1
-17 -4 3 -3.6 9.8
-17 -4 3 -4.7 9
-17 4 3 -4.1 9.9
-17 4 3 -3.1 10.2
-16 -4 3 13.6 8.4
-16 -4 3 -3 7.4
-16 4 3 21 9.7
-15 -4 3 8.1 6.9
-15 -4 3 5.9 6.9
-15 4 3 4.5 8
-15 4 3 8.2 13.3
-14 -4 3 4.2 6.1
-14 -4 3 -16.7 11.4
-14 -4 3 3.2 5.9
-14 4 3 12.6 7.3
-14 4 3 -2.8 6.6
-13 -4 3 2.8 9.4
-13 -4 3 26.3 6.6
-13 -4 3 16.8 6
-13 4 3 9.9 6.3
-13 4 3 30.6 7.6
-12 -4 3 1.5 4.9
12 -4 -3 0.6 6.7
-12 -4 3 14.8 7.4
-12 -4 3 5.9 5.1
-12 4 3 6.2 5.8
-12 4 3 9.9 5.3
-11 -4 3 32.3 5.9
11 -4 -3 25.5 6.2
-11 -4 3 38.1 8.1
-11 4 3 38.6 6.1
-11 4 3 37.6 6.3
11 4 -3 52.39 9.1
10 -4 -3 57.19 6.6
-10 -4 3 55.19 6.6
10 4 -3 51.19 8.2
-10 4 3 57.19 6.6
-10 4 3 45.7 5.8
9 -4 -3 39.6 5.4
-9 -4 3 40 5.4
-9 4 3 33 5
-9 4 3 45.8 5.6
9 4 -3 27.8 6.2
8 -4 -3 246.58 11.1
8 -4 -3 260.27 11.5
-8 -4 3 244.18 12
-8 -4 3 255.37 12.8
-8 4 3 239.98 11.3
-8 4 3 251.17 12.1
8 4 -3 271.57 14
7 -4 -3 31.3 3.5
7 -4 -3 40.6 4.2
-7 -4 3 34.7 4.3
-7 -4 3 40.7 4.9
7 4 -3 38.5 5.3
-7 4 3 32.6 4.3
-7 4 3 31.1 3.8
-6 -4 3 292.17 12.3
6 -4 -3 302.17 11.7
6 -4 -3 285.17 11.3
-6 -4 3 302.17 12.5
6 4 -3 297.47 13.1
-6 4 3 317.97 12.6
-6 4 3 307.47 11.8
-5 -4 3 4.3 2.1
-5 -4 3 0.6 2.1
5 -4 -3 3.3 1.8
5 -4 -3 2.7 1.7
-5 4 3 0.3 2.1
5 4 -3 5.6 2.8
-5 4 3 1.7 1.8
-5 4 3 2.2 2.2
4 -4 -3 451.65 14.7
-4 -4 3 467.35 15.3
4 -4 -3 436.46 15.1
-4 -4 3 437.36 15.5
4 4 -3 449.06 16.1
-4 4 3 454.45 15.1
3 -4 -3 74.19 4.5
3 -4 -3 78.29 4.1
-3 -4 3 73.69 4.1
3 -4 -3 81.79 4.5
3 4 -3 84.09 5.2
-3 4 3 76.09 4.3
-3 4 3 68.99 5
3 4 -3 78.29 4.2
2 -4 -3 250.37 9.9
2 -4 -3 257.17 9.1
-2 -4 3 269.17 9
-2 -4 3 254.47 9.5
-2 4 3 270.27 9.2
2 4 -3 270.57 9
2 4 -3 252.57 9.8
-2 4 3 243.08 10.3
1 -4 -3 122.09 6.8
1 -4 -3 132.39 5.4
-1 -4 3 127.99 5.7
-1 -4 3 133.59 5.7
-1 4 3 139.09 5.5
1 4 -3 126.99 5.1
-1 4 3 122.99 7
0 -4 3 826.52 25.6
0 -4 -3 860.91 27.8
0 -4 -3 834.02 26.1
0 -4 -3 842.52 25.4
0 4 3 846.82 27.9
0 4 -3 846.22 25.7
0 4 3 836.32 26.2
-1 -4 -3 1.7 1.8
1 -4 3 2.3 1.5
1 4 3 4.2 2
-1 4 -3 -1.8 1.4
2 -4 3 3380.56 96.79
2 -4 3 3231.68 95.79
-2 -4 -3 3477.75 97.79
3 -4 3 1333.47 39.8
3 -4 3 1315.47 38.8
-3 -4 -3 1321.07 40.9
-3 -4 -3 1327.87 41.1
-3 4 -3 1360.26 40.2
3 4 3 1326.07 41.4
3 4 3 1350.46 40.9
-3 4 -3 1279.97 39.1
-4 -4 -3 505.25 18.3
-4 -4 -3 511.35 18.2
4 -4 3 505.95 17
4 -4 3 503.15 16.2
4 4 3 500.05 18.8
-4 4 -3 510.75 17.4
-4 4 -3 511.45 16.5
-5 -4 -3 580.64 20.4
-5 -4 -3 576.94 20.6
5 -4 3 542.25 18.9
5 -4 3 535.55 18.3
5 4 3 568.44 21.2
-5 4 -3 577.64 18.6
-5 4 -3 577.04 19.5
-6 -4 -3 4.5 3.3
6 -4 3 3.9 2.3
-6 -4 -3 0.5 2.8
6 -4 3 -2.9 1.8
-6 4 -3 0.5 2
6 4 3 1.2 3.6
-6 4 -3 3.4 2.7
7 -4 3 71.19 5.8
-7 -4 -3 55.99 5.9
7 -4 3 55.49 5.3
-7 -4 -3 67.59 7.1
7 4 3 53.79 6.8
-7 4 -3 54.79 5.5
-7 4 -3 53.89 5.1
8 -4 3 23.2 4.1
8 -4 3 27.5 5.1
-8 -4 -3 26.7 5.6
-8 -4 -3 37 5.3
8 4 3 33.1 6.3
-8 4 -3 39.1 4.6
-8 4 -3 21.9 4.4
9 -4 3 6.6 4
-9 -4 -3 -3.7 3.6
-9 -4 -3 15.9 5.7
9 4 3 7.5 6.1
-9 4 -3 -2.2 3.3
-9 4 -3 -1.9 3.2
-10 -4 -3 35.6 6
-10 -4 -3 21.6 7.5
10 -4 3 36.4 6.2
10 4 3 32.6 7.6
-10 4 -3 26.2 4.8
-10 4 -3 27.5 5.5
-11 -4 -3 97.29 9.4
-11 -4 -3 99.79 11.8
11 -4 3 132.39 11.8
-11 -4 -3 108.39 9.8
-11 4 -3 105.99 9.6
-11 4 -3 100.49 9.6
11 4 3 91.59 11.3
12 -4 3 66.99 9.6
-12 -4 -3 49.99 7.4
-12 -4 -3 77.59 12.1
-12 -4 -3 58.49 7.9
-12 4 -3 60.39 8.3
-12 4 -3 68.89 8.1
12 4 3 84.79 12.4
-13 -4 -3 -6.4 5.5
-13 -4 -3 -3.5 5.3
13 -4 3 -2.1 10
-13 -4 -3 6.9 12.7
-13 4 -3 9.6 6.9
-13 4 -3 1.9 6.1
-14 -4 -3 -13.2 11.6
-14 -4 -3 -1.3 6.9
14 -4 3 -19.8 10.3
-14 -4 -3 2.7 6.3
-14 4 -3 13 7.3
-14 4 -3 6.9 7.1
-15 -4 -3 -5.4 6.9
-15 -4 -3 6.9 7.1
-15 4 -3 2.9 9.1
-15 4 -3 6.2 9.2
-16 -4 -3 -6.7 8
-16 -4 -3 -9.8 9
-16 4 -3 7.3 9.2
-16 4 -3 -4.8 8.6
-17 -4 -3 16.2 10.8
-17 -4 -3 9.5 9.8
-17 4 -3 32.3 11.8
-17 4 -3 18.4 12.1
-17 -5 3 -2.2 9.4
-17 -5 3 1.8 9.7
-17 5 3 19.7 11.2
-17 5 3 -12.1 11.5
-16 -5 3 18.1 8.9
-16 -5 3 13 8.7
-16 5 3 6.4 10.5
-16 5 3 12.4 10.1
-15 -5 3 14.8 7.3
-15 -5 3 8.6 7.3
-15 5 3 13.1 8.3
-15 5 3 3.8 9.1
-14 -5 3 -4.8 5.5
-14 -5 3 -22 11
-14 -5 3 -2.2 5.9
-14 5 3 6.9 7.2
-14 5 3 -3 6.3
-13 -5 3 5.6 5.5
-13 -5 3 12.1 8.9
-13 -5 3 10.9 6.1
-13 5 3 13.1 6.8
-13 5 3 9.7 6.1
12 -5 -3 45.5 7.8
-12 -5 3 63.79 7.9
-12 -5 3 50.29 9.2
-12 5 3 51.29 8
-12 5 3 54.59 7.8
11 -5 -3 8.8 5.2
-11 -5 3 9 6.7
-11 -5 3 4.9 4.9
-11 5 3 -0.8 4.4
-11 5 3 -2 4.9
11 5 -3 -9 7
10 -5 -3 36.6 6
-10 -5 3 37.8 5.9
-10 -5 3 35.5 7.1
-10 5 3 38.9 6.3
10 5 -3 40.5 8
-10 5 3 32.1 5.5
-9 -5 3 -0.8 3.7
-9 -5 3 8 5
9 -5 -3 2.9 3.9
9 -5 -3 8.6 3.5
-9 5 3 1.9 3.4
-9 5 3 7.8 4.3
9 5 -3 7.7 5.8
-8 -5 3 95.59 7.7
8 -5 -3 100.79 7.5
8 -5 -3 106.39 7.1
-8 -5 3 98.79 8.6
-8 5 3 103.79 8
-8 5 3 99.39 7.6
8 5 -3 94.99 9.3
-7 -5 3 92.99 7.4
7 -5 -3 90.99 6.1
7 -5 -3 86.09 6.4
-7 -5 3 80.99 7.1
-7 5 3 89.49 6.7
-7 5 3 92.09 6.9
-7 5 3 86.29 7.4
7 5 -3 92.69 8.3
-6 -5 3 313.77 13
6 -5 -3 299.07 12
6 -5 -3 301.57 11.7
-6 -5 3 317.27 12.8
6 5 -3 286.27 13.8
-6 5 3 301.47 12.3
-6 5 3 307.37 12.9
-6 5 3 314.27 12.7
-5 -5 3 -1.8 2
5 -5 -3 2.5 1.6
5 -5 -3 3.5 2
-5 -5 3 4.1 2.5
-5 5 3 4 2.5
5 5 -3 4.8 3
-5 5 3 5.2 2.3
-4 -5 3 267.57 10.4
-4 -5 3 281.57 11
4 -5 -3 267.47 10
4 -5 -3 273.77 10.5
-4 5 3 267.77 10.4
-4 5 3 231.68 12.2
4 5 -3 268.97 11.6
-3 -5 3 202.38 8.8
3 -5 -3 207.68 8.1
3 -5 -3 224.28 8.7
-3 -5 3 214.78 8.2
3 5 -3 203.68 8.2
-3 5 3 172.08 10.3
3 5 -3 211.88 9.3
2 -5 -3 21.1 2.3
-2 -5 3 25.8 3
-2 -5 3 28.2 2.8
2 -5 -3 31.3 3.7
2 5 -3 28.2 2.6
-2 5 3 24.4 2.7
-2 5 3 24.7 3.7
2 5 -3 24 2.9
1 -5 -3 85.49 4.6
-1 -5 3 86.09 4.9
-1 -5 3 79.29 4.9
1 -5 -3 91.49 6.1
-1 5 3 88.09 6.7
-1 5 3 81.79 4.5
1 5 -3 91.19 4.4
0 -5 3 1554.84 45.1
0 -5 -3 1558.34 44.8
0 -5 -3 1542.05 47.4
0 -5 -3 1601.34 45.5
0 5 -3 1313.87 46.5
1 -5 3 3681.73 98.79
-1 -5 -3 3657.53 99.29
1 5 3 3166.88 100.69
-1 5 -3 3148.78 99.99
2 -5 3 2170.18 63.69
2 -5 3 2206.08 64.79
2 -5 3 2197.48 62.69
-2 -5 -3 2233.48 66.29
-2 -5 -3 2209.98 65.49
2 5 3 2235.58 65.69
-2 5 -3 2210.98 64.99
-3 -5 -3 3.7 2.2
3 -5 3 0.9 1.7
-3 -5 -3 3.5 3
3 -5 3 3.8 1.3
-3 5 -3 -0.1 1.9
-3 5 -3 5.5 1.1
3 5 3 3.1 2.3
-4 -5 -3 229.58 11
-4 -5 -3 213.98 10.4
4 -5 3 247.08 9.7
4 -5 3 237.58 8.7
4 5 3 231.48 10.9
-4 5 -3 229.58 7.8
-4 5 -3 228.48 9.9
-4 5 -3 238.28 9.2
4 5 3 225.68 11.5
-5 -5 -3 18.7 3.8
5 -5 3 7.6 2.5
-5 -5 -3 8.5 3.5
5 -5 3 11.5 2.1
-5 5 -3 13.1 2.6
5 5 3 14.4 4
-5 5 -3 9.3 3
-6 -5 -3 20.6 4.4
-6 -5 -3 24.4 4.8
6 -5 3 21.8 3
6 -5 3 29.1 3.9
6 5 3 39.3 6
-6 5 -3 28.8 4.1
-6 5 -3 24.6 3.5
7 -5 3 -5.5 2.2
-7 -5 -3 7.1 3.8
-7 -5 -3 4.3 4.1
-7 5 -3 1.8 2.5
-7 5 -3 -0.6 3
-8 -5 -3 31.4 5.3
-8 -5 -3 25.5 5.9
8 -5 3 40.2 4.8
8 5 3 27.8 6.5
-8 5 -3 27.3 4.9
-8 5 -3 30.7 4.3
-9 -5 -3 34.1 6
9 -5 3 23 4.8
9 -5 3 34.8 5.2
-9 -5 -3 31.8 6.7
9 5 3 32.3 7.6
-9 5 -3 30.1 4.7
-9 5 -3 28.6 5.3
-10 -5 -3 -7.3 5.9
-10 -5 -3 0.4 4.8
10 -5 3 -3.1 4.7
-10 5 -3 0.1 3.8
10 5 3 4.3 6.8
-10 5 -3 -3 4.5
-11 -5 -3 -0.2 6.9
11 -5 3 11.2 6.1
-11 -5 -3 11.1 5.9
11 5 3 7.9 8.2
-11 5 -3 9.6 6
-11 5 -3 9.5 5.3
12 -5 3 -2.9 7.1
-12 -5 -3 -8.2 8.6
-12 -5 -3 -0.5 5.5
-12 -5 -3 2.4 5.7
-12 5 -3 2.9 5.8
12 5 3 1.2 9.8
-12 5 -3 0.9 5.6
-13 -5 -3 50.09 8
-13 -5 -3 33.6 7.5
-13 5 -3 42.7 8.6
-13 5 -3 40.7 7.9
13 5 3 25.9 19.5
-14 -5 -3 6.5 6.5
-14 -5 -3 -22 11
14 -5 3 1.3 11.1
-14 -5 -3 0.5 6.9
-14 5 -3 -1.9 7
-14 5 -3 -7.8 6.3
-15 -5 -3 11.3 7.5
-15 -5 -3 27.2 9.1
-15 5 -3 14.7 9.3
-16 -5 -3 5.1 8.6
-16 -5 -3 -12.6 8.1
-16 5 -3 -0.1 9.6
-16 5 -3 5.9 9.5
-17 -5 -3 -4.5 10.8
-17 -5 -3 7 10.4
-17 5 -3 -3.7 11.5
-17 5 -3 5 11.7
-17 -6 3 1.3 9.1
-17 -6 3 -2.4 9.6
-17 6 3 8.8 12.1
-17 6 3 0.9 11.7
-17 6 3 2.1 12.8
-16 -6 3 -1.3 8.3
-16 -6 3 1.7 8.4
-16 6 3 -8.5 10.6
-16 6 3 -10.5 9
-16 6 3 27.5 11.1
-15 -6 3 -4.2 7.4
-15 -6 3 18.9 8.1
-15 6 3 -10 8.5
-15 6 3 10.3 8.6
-15 6 3 3.1 9.7
-14 -6 3 7.3 6.6
-14 -6 3 -6.4 6
-14 -6 3 27.8 11.9
-14 6 3 10.9 8.3
-14 6 3 9.1 7.7
-13 -6 3 -0.8 9.2
-13 -6 3 1.3 6.1
-13 6 3 0.5 6.2
-13 6 3 1 6.3
12 -6 -3 -14.2 6.5
-12 -6 3 -8.2 7.1
-12 -6 3 4.1 5.5
-12 6 3 -11 5.2
-12 6 3 4.8 6.2
-11 -6 3 1 4.9
-11 -6 3 -3.9 6.2
11 -6 -3 10 5.2
-11 6 3 3.2 5.4
-11 6 3 0.9 4.7
11 6 -3 -19.7 7.4
-10 -6 3 3.5 4.7
10 -6 -3 2.3 4.5
-10 -6 3 -0.9 5.3
10 -6 -3 1.5 4.2
-10 6 3 0.2 4.7
-10 6 3 2.8 4.4
10 6 -3 -7.5 6.7
-10 6 3 0.5 4.6
-9 -6 3 32.1 5.5
-9 -6 3 30.1 5.8
9 -6 -3 22.2 4.5
9 -6 -3 42.6 5.4
9 6 -3 29.1 6.8
-9 6 3 46.1 6.3
-9 6 3 31.8 5.9
-9 6 3 30.2 5.3
-8 -6 3 5.8 4
8 -6 -3 -0.1 3.2
-8 -6 3 1.2 3.5
8 -6 -3 3.3 3.1
-8 6 3 4.7 3.8
-8 6 3 -1.3 3.4
-8 6 3 0.9 3.5
8 6 -3 6.6 5
-7 -6 3 21 4.4
7 -6 -3 23.4 3.6
-7 -6 3 16.1 4
-7 6 3 26.5 4.5
-7 6 3 30.7 4.5
-6 -6 3 380.86 15.4
6 -6 -3 411.76 14.8
-6 -6 3 366.66 15.1
6 -6 -3 398.66 14.4
-6 6 3 369.36 14.9
6 6 -3 398.46 17.1
-6 6 3 380.56 15.3
-5 -6 3 21.9 3.4
5 -6 -3 17.2 2.8
-5 -6 3 20.4 3.8
5 -6 -3 15.7 2.9
-5 6 3 15.4 3.2
5 6 -3 16.2 4
-5 6 3 14.2 3.6
4 -6 -3 45.1 4.3
4 -6 -3 45.5 4
-4 -6 3 34.9 4.1
-4 -6 3 40.8 4.2
4 -6 -3 46.1 4.1
4 6 -3 32.5 4.3
-4 6 3 38 4.8
4 6 -3 46.3 4.9
-4 6 3 33.6 3.7
-3 -6 3 36.3 4
3 -6 -3 46.3 4.2
-3 -6 3 40.1 3.7
3 -6 -3 44.6 3.8
3 6 -3 35.7 3.6
-3 6 3 44.8 4.1
3 6 -3 28.7 3.8
2 -6 -3 2.6 1.7
2 -6 -3 -2 2.2
-2 -6 3 2.1 1.7
-2 -6 3 0.8 1.5
-2 6 3 0.7 1.8
2 6 -3 0.8 1.6
-2 6 3 8 4
1 -6 -3 66.39 6
-1 -6 3 69.69 4.5
1 -6 -3 66.59 4.3
-1 6 3 61.39 7.5
1 6 -3 65.89 4.2
-1 6 3 55.89 5.1
0 -6 3 188.08 8
0 -6 -3 166.68 9.9
0 -6 -3 195.38 7.9
0 6 3 192.68 8.6
0 6 -3 177.38 8
1 -6 3 960.8 30.8
-1 -6 -3 964.9 31.3
1 6 3 1015.1 31.7
-1 6 -3 1038.5 31.2
-2 -6 -3 121.99 7.1
2 -6 3 123.69 4.9
2 -6 3 120.79 6.4
-2 6 -3 121.59 6.6
2 6 3 122.79 7.4
-3 -6 -3 582.74 20.8
3 -6 3 588.64 19.9
-3 -6 -3 617.54 22
3 -6 3 590.94 18.9
3 6 3 609.64 21.1
-3 6 -3 602.54 20.4
-3 6 -3 596.14 18.2
-4 -6 -3 16.7 3.5
4 -6 3 17.6 2.2
-4 -6 -3 19.4 4.4
4 -6 3 14.4 2.9
4 6 3 17.5 3.7
-4 6 -3 18.6 3.4
-4 6 -3 17.6 2
4 6 3 15.4 4.4
5 -6 3 275.57 11.2
5 -6 3 253.97 10
-5 -6 -3 277.07 12.8
-5 -6 -3 253.87 12.9
-5 6 -3 266.87 9.3
5 6 3 269.17 12.6
-5 6 -3 268.67 10.9
5 6 3 250.67 13.4
-5 6 -3 260.07 11.6
-6 -6 -3 314.87 14.5
6 -6 3 305.07 11.6
-6 -6 -3 292.97 13.9
6 -6 3 292.37 12.2
6 6 3 281.07 15.4
-6 6 -3 294.07 13.2
-6 6 -3 308.57 12.4
7 -6 3 24.1 3.5
7 -6 3 27.2 4.2
-7 -6 -3 21 5
-7 -6 -3 21.2 5
-7 6 -3 21.5 3.9
7 6 3 14.2 5.5
-7 6 -3 17.3 4.2
-8 -6 -3 80.49 7.8
8 -6 3 63.89 6.2
8 -6 3 59.19 6.5
-8 -6 -3 69.59 8.1
8 6 3 62.29 8.3
-8 6 -3 71.69 6.5
-8 6 -3 75.29 7.2
9 -6 3 91.99 8.2
-9 -6 -3 69.29 7.8
9 -6 3 87.89 8.2
-9 -6 -3 79.09 9.3
9 6 3 85.39 10.6
-9 6 -3 77.69 7.9
-9 6 -3 89.89 8.2
-10 -6 -3 144.09 13
10 -6 3 137.39 11
-10 -6 -3 157.38 12.4
10 -6 3 171.88 11.1
-10 6 -3 165.78 11
10 6 3 114.59 13
-10 6 -3 160.78 11.1
-11 -6 -3 119.19 12.2
-11 -6 -3 85.99 9.3
11 -6 3 110.49 10.1
11 6 3 115.09 13.8
-11 6 -3 114.29 10.5
-11 6 -3 113.99 10.9
12 -6 3 29.7 7.6
-12 -6 -3 21.5 9.1
-12 -6 -3 22.9 6.8
-12 6 -3 22.1 7.2
-12 6 -3 21.1 6.4
-13 -6 -3 66.99 9.1
-13 -6 -3 77.79 9.3
-13 6 -3 74.09 9.3
-13 6 -3 90.79 10.2
-14 -6 -3 -10.8 14.2
-14 -6 -3 16.2 7.1
14 -6 3 -5.1 11.8
-14 -6 -3 10.3 7.3
-14 6 -3 11.8 7.6
-14 6 -3 15.4 8.3
-15 -6 -3 24.9 9.1
-15 -6 -3 13.8 8.2
-15 6 -3 27.5 9.5
-16 -6 -3 -1.2 8.6
-16 -6 -3 -1.8 8.8
-16 6 -3 -9.4 10.3
-16 6 -3 -4.5 10
-17 -6 -3 7.5 10.3
-17 -6 -3 6 10.8
-17 6 -3 3.3 12.3
-17 6 -3 17.8 12.9
-17 -7 3 -2 9.5
-17 -7 3 13.1 10
-17 7 3 -14.8 12.4
-17 7 3 2.4 11.5
-17 7 3 12.6 13.2
-16 -7 3 -1 8.9
-16 -7 3 0.4 9.1
-16 7 3 17.5 11.9
-16 7 3 20.1 12.2
-16 7 3 15.8 10.5
-15 -7 3 -15.7 15.7
-15 -7 3 2.5 7.5
-15 7 3 8 9.8
-15 7 3 -7.4 8.4
-15 7 3 25.2 11.1
-14 -7 3 -14.6 6.4
-14 -7 3 -17.4 11.2
-14 7 3 -3.3 8.5
-14 7 3 3.3 7.3
-14 7 3 3.8 7.7
-13 -7 3 9.8 9
-13 -7 3 10.4 6.8
-13 7 3 -2.7 6.7
-13 7 3 -2.7 6.6
-13 7 3 9.9 8
-12 -7 3 14.7 8.2
12 -7 -3 2.4 6.3
-12 -7 3 13.6 6.4
12 7 -3 16.4 12.4
-12 7 3 2.1 5.9
-12 7 3 4.4 6.7
-12 7 3 5.8 6.1
-11 -7 3 6.1 6.4
11 -7 -3 4.8 5.7
-11 -7 3 4.5 5.5
-11 7 3 0.5 5.5
-11 7 3 10.5 6.2
-11 7 3 5.1 5.4
11 7 -3 -14.1 7.6
10 -7 -3 -2.3 4
-10 -7 3 5 4.7
10 -7 -3 1 4.6
-10 -7 3 4.7 5.5
-10 7 3 9.9 5.2
10 7 -3 -6.3 6.8
-10 7 3 -2 5.1
-10 7 3 2.3 4.9
-9 -7 3 -3 3.8
9 -7 -3 -0.3 3.8
9 -7 -3 6.2 3.8
-9 7 3 -1 4.3
9 7 -3 12.3 6.5
-9 7 3 -1.6 3.9
-8 -7 3 158.48 10.7
8 -7 -3 167.38 9.4
-8 -7 3 151.28 10.5
8 -7 -3 134.69 10.1
8 7 -3 159.88 12.8
-8 7 3 149.09 10
-8 7 3 161.98 9.9
-7 -7 3 583.14 21.9
7 -7 -3 606.84 20.6
-7 -7 3 585.34 21.9
7 -7 -3 582.74 20.9
-7 7 3 595.24 21.8
7 7 -3 562.54 23.8
-7 7 3 572.34 21.3
6 -7 -3 201.38 9.5
-6 -7 3 210.18 11.1
6 -7 -3 200.98 9.3
-6 -7 3 209.68 10.4
-6 7 3 193.68 10.1
6 7 -3 218.38 12.1
-6 7 3 205.68 10.8
5 -7 -3 170.48 8.5
-5 -7 3 180.58 9.8
5 -7 -3 165.38 8.1
-5 -7 3 170.58 8.8
-5 7 3 169.68 8.9
5 7 -3 173.48 10.8
5 7 -3 183.58 9
-5 7 3 179.58 9.9
4 -7 -3 169.68 8.2
-4 -7 3 175.28 8.2
-4 -7 3 173.38 9.4
4 -7 -3 160.48 7.9
4 -7 -3 168.68 7.9
-4 7 3 165.48 9.5
4 7 -3 177.48 8.5
-4 7 3 170.28 8.6
4 7 -3 175.08 9.9
3 -7 -3 166.08 8.1
-3 -7 3 155.58 8.4
3 -7 -3 149.69 7.2
-3 -7 3 149.09 7.2
3 7 -3 109.19 8.3
3 7 -3 151.78 8.7
-3 7 3 144.19 9
-3 7 3 163.08 7.8
-2 -7 3 555.74 19
2 -7 -3 538.85 20.1
2 -7 -3 547.25 18.7
-2 -7 3 552.24 18.3
-2 -7 3 561.34 19.6
-2 7 3 586.44 19
-2 7 3 560.14 21.1
1 -7 -3 4.1 3.1
1 -7 -3 -0.2 1.8
-1 -7 3 -1.4 1.9
-1 7 3 1.7 2
1 7 -3 3.2 2.2
-1 7 3 0.9 2.3
-1 7 3 2.4 3.5
0 -7 3 5.9 2.4
0 -7 -3 8 2.3
0 -7 -3 5.8 3.7
0 7 3 4.4 2.5
0 7 -3 5.2 2.3
-1 -7 -3 1300.57 41.5
1 -7 3 1345.17 41.1
1 7 3 1367.86 41.9
-1 7 -3 1349.27 41.4
2 -7 3 63.19 4.9
-2 -7 -3 67.99 5.6
2 -7 3 73.79 4.2
2 7 3 66.39 6.2
-2 7 -3 63.79 5.6
3 -7 3 45.4 3.7
3 -7 3 46.1 4.4
-3 -7 -3 33.7 5.2
-3 -7 -3 44.7 4.9
3 -7 3 48.8 2.4
3 7 3 34.9 4.5
-3 7 -3 34.3 4.1
4 -7 3 1145.19 36.1
-4 -7 -3 1141.59 37.4
4 -7 3 1134.19 34.9
-4 -7 -3 1169.68 38.3
-4 7 -3 1165.18 36.9
-4 7 -3 1117.59 34.3
4 7 3 1188.18 37.8
-5 -7 -3 266.27 12.9
-5 -7 -3 294.77 14
5 -7 3 279.47 11.7
5 -7 3 280.67 10.7
-5 7 -3 284.27 12.5
5 7 3 279.77 14.8
5 7 3 287.17 13.6
-5 7 -3 269.37 10.1
-6 -7 -3 16.6 4.7
6 -7 3 12.5 3.3
-6 -7 -3 9.6 4.2
6 -7 3 16.6 3
-6 7 -3 16.2 3.9
-6 7 -3 20 2.8
7 -7 3 32 4.8
7 -7 3 38.8 4.4
-7 -7 -3 33.4 6.2
-7 7 -3 31.2 5.1
-7 7 -3 32.1 4.6
7 7 3 29.9 6.9
-8 -7 -3 -2 4.7
8 -7 3 1.1 3.2
-8 -7 -3 0.6 4.6
8 -7 3 -1.1 3.2
8 7 3 0.5 6.2
-8 7 -3 3.4 3.6
-8 7 -3 0.2 2.6
-8 7 -3 -2.6 3.3
-9 -7 -3 17.1 6
-9 -7 -3 19.2 6
9 -7 3 21 4.8
9 -7 3 19.1 4.4
9 7 3 11.2 7.2
-9 7 -3 13.6 5
-9 7 -3 12.4 4.8
-10 -7 -3 17.4 7.2
-10 -7 -3 16.4 6
10 -7 3 8.9 4.9
10 -7 3 11.6 4.9
-10 7 -3 12.6 5.2
-10 7 -3 2.7 5.3
10 7 3 -3.5 7.8
-11 -7 -3 231.48 15.2
11 -7 3 224.98 13.5
-11 -7 -3 202.78 17.3
11 -7 3 207.88 13.8
-11 7 -3 200.28 13.6
-11 7 -3 219.08 15
-12 -7 -3 15.8 9.6
-12 -7 -3 27.4 7
12 -7 3 43.6 8.2
-12 7 -3 14.4 6.7
-12 7 -3 20 7.2
-13 -7 -3 6.2 6.6
-13 7 -3 2.4 7
-13 7 -3 4.8 7.1
-14 -7 -3 14.9 8.6
-14 7 -3 7 7.6
-14 7 -3 2.7 8.4
-15 -7 -3 1.6 7.7
-15 -7 -3 7 7.9
-15 7 -3 5.5 9.7
-15 7 -3 0.3 14.3
-16 -7 -3 3.3 8.9
-16 -7 -3 6.4 9.1
-16 7 -3 12.8 11.6
-16 7 -3 13.8 10.9
-17 -7 -3 -9.6 10.4
-17 -7 -3 5.8 10.2
-17 7 -3 -3.6 12.8
-17 7 -3 15.7 13.5
-17 7 -3 8.3 12.5
-17 -8 3 4.5 10.3
-17 -8 3 4.9 10.5
-17 8 3 -7.8 12.4
-17 8 3 -11.3 13.5
-16 -8 3 19 10.1
-16 -8 3 3.9 9.2
-16 8 3 9.2 12.1
-16 8 3 8.7 10.4
-15 -8 3 -20.3 14
-15 -8 3 1.1 7.9
-15 8 3 1.5 10.6
-15 8 3 13.8 9.4
-14 -8 3 -17.3 11.1
-14 8 3 7.6 7.9
-14 8 3 10.4 9.6
-13 -8 3 -1.9 9.1
-13 -8 3 7.8 6.4
13 -8 -3 -17.2 8.1
-13 8 3 -3.1 7.6
-13 8 3 -2.8 6.6
-12 -8 3 10.3 6.3
12 -8 -3 19.4 6.9
-12 -8 3 -18.3 7.8
-12 8 3 -4.1 6.6
-12 8 3 0.2 5.9
12 8 -3 -11.2 10.4
11 -8 -3 29.1 6.8
-11 -8 3 51.19 7.9
-11 -8 3 54.29 8.9
11 -8 -3 40.9 6.6
11 8 -3 54.29 11.1
-11 8 3 53.69 8.8
-11 8 3 46 7.5
-10 -8 3 9.8 6
10 -8 -3 3.5 4.5
10 -8 -3 3.9 4.9
-10 -8 3 4.7 5.3
-10 8 3 -4.6 5.5
-10 8 3 3.9 5.2
10 8 -3 -13.9 7.8
-9 -8 3 185.58 13.1
-9 -8 3 220.88 13.1
9 -8 -3 218.08 11.3
9 -8 -3 196.58 11.4
-9 8 3 239.28 12.9
-9 8 3 206.78 12.8
9 8 -3 196.88 15.5
-8 -8 3 -1.3 4
8 -8 -3 4 3.4
-8 -8 3 4.8 4.5
8 -8 -3 0.2 3.3
8 8 -3 -0.1 6.1
-8 8 3 0.3 3.6
-8 8 3 3.7 4.4
7 -8 -3 184.28 9.5
-7 -8 3 192.78 11
7 -8 -3 185.18 9.7
-7 -8 3 196.68 11.5
-7 8 3 185.18 11.2
-7 8 3 180.58 10.5
7 8 -3 184.08 12.6
6 -8 -3 10 3.2
-6 -8 3 18.9 4.6
6 -8 -3 10.4 3.3
-6 -8 3 9.6 3.4
6 8 -3 9.9 4.8
-6 8 3 7.7 4.3
-6 8 3 10.7 3.7
-5 -8 3 43.7 5.7
-5 -8 3 54.99 5.3
5 -8 -3 55.59 5.3
5 -8 -3 42.4 4.6
5 8 -3 44.1 5.9
-5 8 3 45.4 5.9
-5 8 3 43.9 4.9
5 8 -3 47.4 5
-4 -8 3 22 4.2
4 -8 -3 33.9 4
4 -8 -3 25.6 3.6
-4 -8 3 28.2 3.9
-4 8 3 30.3 5.2
4 8 -3 31.8 5.1
-4 8 3 39.4 4.6
4 8 -3 31.3 4.1
-3 -8 3 46.1 4.6
-3 -8 3 38 4.8
3 -8 -3 50.19 5.5
3 -8 -3 54.29 4.8
-3 8 3 53.59 5
-3 8 3 43.9 5.9
3 8 -3 49.8 5.1
2 -8 -3 64.19 6.5
-2 -8 3 71.59 5.5
2 -8 -3 71.49 5.4
-2 -8 3 80.19 6.8
-2 8 3 46.8 6.3
2 8 -3 75.99 5.5
-2 8 3 75.99 5.7
-1 -8 3 65.99 5.3
1 -8 -3 68.69 5.2
1 -8 -3 63.09 7.1
-1 8 3 63.89 5.1
1 8 -3 70.89 5.2
-1 8 3 64.29 5.7
0 -8 3 679.73 22.7
0 -8 -3 638.64 25
0 -8 -3 684.43 22.4
0 8 -3 688.53 22.8
0 8 3 659.03 23.2
-1 -8 -3 829.32 27.6
-1 -8 -3 852.71 27.1
1 -8 3 817.42 27.2
1 8 3 854.21 28.2
-1 8 -3 814.62 27.4
-2 -8 -3 896.71 29.6
2 -8 3 867.71 27.7
2 -8 3 895.71 28.9
2 8 3 912.31 30
-2 8 -3 869.21 29.2
3 -8 3 1165.88 36.9
-3 -8 -3 1148.19 37.8
3 -8 3 1130.89 34.3
-3 -8 -3 1156.58 39.1
-3 8 -3 1200.98 37.6
3 8 3 1203.68 38.2
4 -8 3 177.48 9
4 -8 3 178.98 8
-4 -8 -3 195.18 11.5
-4 -8 -3 172.08 10.2
4 8 3 175.18 10.6
-4 8 -3 171.58 7.5
-4 8 -3 186.68 9.8
5 -8 3 154.88 7.4
5 -8 3 152.68 8.8
-5 -8 -3 158.08 11.3
-5 -8 -3 154.78 9.7
-5 8 -3 157.38 7.1
-5 8 -3 146.99 9.4
5 8 3 165.18 10
6 -8 3 6 2.5
6 -8 3 7.8 3.3
-6 -8 -3 6.6 4.4
-6 -8 -3 8.5 5
6 8 3 8.6 4.3
-6 8 -3 11.4 2.8
6 8 3 9.4 5.7
-6 8 -3 3.6 3.5
-7 -8 -3 -5.6 4.3
7 -8 3 4.8 2.5
-7 -8 -3 1 4.4
7 -8 3 -0.8 3.4
7 8 3 -2.6 5.5
-7 8 -3 -3.2 3.5
-7 8 -3 -2.9 2.7
8 -8 3 -2.5 3.5
-8 -8 -3 -2.6 4.4
8 -8 3 3.3 3.3
-8 -8 -3 8.1 5.4
8 8 3 6.4 6.7
-8 8 -3 -6 2.8
-8 8 -3 5.9 4.2
-9 -8 -3 2.7 5.3
9 -8 3 2.6 4.2
9 -8 3 -6.4 3.7
-9 -8 -3 4.5 6.1
-9 8 -3 4.2 4.4
9 8 3 0.6 7.2
-9 8 -3 1.5 4.9
-9 8 -3 2.9 3.5
-10 -8 -3 20.1 6.6
-10 -8 -3 28.7 8.4
10 -8 3 31.6 6.4
10 -8 3 23.8 5.7
-10 8 -3 37.8 5.6
-10 8 -3 37.5 6.7
10 8 3 31.6 9.3
-10 8 -3 18.4 6.7
11 -8 3 73.09 8.2
-11 -8 -3 84.59 11.5
-11 -8 -3 54.89 8.6
11 -8 3 74.69 8.7
-11 8 -3 77.19 8.1
-11 8 -3 75.09 9.1
-11 8 -3 66.69 8.5
-12 -8 -3 96.49 10.6
-12 -8 -3 80.69 13.2
12 -8 3 97.29 10.7
-12 8 -3 126.09 11.5
-12 8 -3 100.29 10.9
-12 8 -3 118.39 11.6
-13 -8 -3 -11.2 6.6
-13 8 -3 -8.9 7
-13 8 -3 -5.5 6.5
-13 8 -3 6 7.3
-14 -8 -3 5.3 7.1
-14 8 -3 18 8.8
-14 8 -3 12.5 8.3
-14 8 -3 -0.9 8.6
-15 -8 -3 4.2 7.8
-15 -8 -3 0 8.9
-15 8 -3 14.3 10.1
-15 8 -3 6.2 9.7
-15 8 -3 5.8 9.6
-16 -8 -3 10.8 10.6
-16 -8 -3 2.4 9.4
-16 8 -3 -1.1 11.1
-16 8 -3 24.1 12.5
-16 8 -3 14.1 11.1
-17 -8 -3 13.1 12.4
-17 -8 -3 -0.2 10.6
-17 8 -3 11 13
-17 8 -3 -10.5 13.2
-17 -9 3 13.6 11.8
-17 -9 3 2.5 11.7
-17 9 3 12.8 13.4
-17 9 3 3.1 14.7
-16 -9 3 2.2 9.9
-16 -9 3 -0.7 9.4
-16 9 3 -13.8 10.8
-16 9 3 1.9 11.9
-15 -9 3 9.8 8.9
-15 -9 3 -14.1 14.2
-15 9 3 3.8 11.8
-15 9 3 -2.5 11
-14 -9 3 11.7 8
-14 -9 3 58.69 14.5
-14 9 3 3.9 9.5
-14 9 3 -12.6 7.4
13 -9 -3 4.4 7.9
-13 -9 3 5.1 7.3
-13 -9 3 -0.1 10.7
-13 9 3 -1.9 7.4
-13 9 3 12.7 8.8
-12 -9 3 28.4 9.8
12 -9 -3 40.1 7.7
-12 -9 3 36.5 8
-12 9 3 60.89 9.7
12 9 -3 40.2 13.5
-12 9 3 45.8 8.8
-11 -9 3 -3.1 6.2
11 -9 -3 13.1 5.8
-11 -9 3 2 7.5
11 -9 -3 1.3 5.3
-11 9 3 -6 5.9
11 9 -3 -12.9 9.6
-11 9 3 -12.4 5.8
-10 -9 3 46.1 7.9
10 -9 -3 41.4 6.3
10 -9 -3 49.3 6.9
-10 -9 3 50.19 7.9
-10 9 3 51.09 8.4
-10 9 3 40.5 7
10 9 -3 43.4 9.8
-9 -9 3 9.1 5.6
-9 -9 3 7.2 5.1
9 -9 -3 13.6 4.4
9 -9 -3 7.8 4.3
-9 9 3 10.2 5.3
9 9 -3 29.7 8.1
-9 9 3 8.4 5.7
8 -9 -3 33.5 4.8
8 -9 -3 28.8 4.7
-8 -9 3 27 6
-8 -9 3 26.9 5.7
-8 9 3 30.1 6.5
-8 9 3 20.6 5.5
8 9 -3 22.6 7.1
7 -9 -3 1.6 3.3
-7 -9 3 1.4 4.1
7 -9 -3 -1.7 3
-7 -9 3 -1.7 4.2
-7 9 3 -2.3 3.7
7 9 -3 9.7 6.1
-7 9 3 2 4.6
6 -9 -3 147.59 9
6 -9 -3 162.68 9.1
-6 -9 3 155.58 9.7
-6 -9 3 167.38 11
-6 9 3 167.48 10.9
-6 9 3 158.08 10
6 9 -3 160.28 9.8
5 -9 -3 13.7 3.3
-5 -9 3 11.6 3.5
5 -9 -3 3.2 2.8
5 -9 -3 8.2 3.2
-5 -9 3 8.2 4.1
5 9 -3 13.9 5
-5 9 3 8.7 3.6
5 9 -3 10.4 3.6
-5 9 3 11.6 4.7
4 -9 -3 25.5 4
-4 -9 3 20.8 3.7
-4 -9 3 15.4 4.4
4 -9 -3 19 3.5
-4 9 3 22 5.4
-4 9 3 17.6 3.7
4 9 -3 17.7 3.8
-3 -9 3 11 3.1
-3 -9 3 9.7 2.9
3 -9 -3 5.5 2.8
-3 -9 3 10.6 4.2
3 -9 -3 7.5 3.6
-3 9 3 10.8 3.4
-3 9 3 7.5 4.5
3 9 -3 9.1 3.1
-2 -9 3 392.86 15.8
2 -9 -3 401.66 17.2
-2 -9 3 429.36 16.9
2 -9 -3 420.16 15.6
2 9 -3 428.26 15.8
-2 9 3 422.66 15.8
-2 9 3 388.06 17.9
1 -9 -3 3.8 2.6
1 -9 -3 -3.6 3.6
-1 -9 3 3.2 2.7
-1 9 3 4.4 2.8
1 9 -3 0.4 2.3
-1 9 3 4.2 3
0 -9 -3 120.59 10.2
0 -9 -3 136.39 7.6
0 -9 3 125.79 7.6
0 9 -3 124.19 8.1
0 9 3 148.89 8.9
1 -9 3 61.09 6
-1 -9 -3 65.69 6.2
-1 -9 -3 68.89 5.7
-1 9 -3 57.39 5.6
1 9 3 72.69 6.7
-2 -9 -3 623.94 22.2
2 -9 3 593.14 21.6
2 -9 3 621.24 20.8
2 9 3 643.44 22.9
-2 9 -3 593.64 21.9
3 -9 3 70.39 4.3
3 -9 3 73.09 6.5
-3 -9 -3 53.19 6.8
-3 -9 -3 59.79 6.1
-3 9 -3 74.79 7.1
3 9 3 51.79 6
-4 -9 -3 2.2 3.5
4 -9 3 12.7 3.4
-4 -9 -3 3.2 4.7
4 -9 3 5.1 2.3
-4 9 -3 7.6 3.5
4 9 3 7.3 4
-5 -9 -3 1.6 3.7
-5 -9 -3 5.7 4.8
5 -9 3 4.5 2.3
-5 9 -3 7.8 3.9
-5 9 -3 3.6 2.6
5 9 3 -0.4 3.9
6 -9 3 3.3 2.6
-6 -9 -3 7.3 5.3
6 -9 3 8.2 3.6
-6 9 -3 3.5 3.7
-6 9 -3 7.4 2.9
6 9 3 1.3 4.2
-7 -9 -3 56.49 7.4
-7 -9 -3 54.59 7.8
7 -9 3 65.29 6.3
7 -9 3 60.09 6.1
7 9 3 56.09 8.5
-7 9 -3 65.69 6.1
-7 9 -3 61.79 7
-8 -9 -3 1.3 5.1
-8 -9 -3 3.2 5.4
8 -9 3 9.2 3.5
8 -9 3 -1.2 3.9
8 9 3 10.6 7.7
-8 9 -3 0.4 4.5
9 -9 3 4 4.1
-9 -9 -3 9.3 6
-9 -9 -3 2.9 6.3
9 -9 3 0.1 4.4
-9 9 -3 0 4.7
-9 9 -3 -2.3 3.8
9 9 3 -9.7 7.3
-10 -9 -3 4.2 6.1
10 -9 3 -8.3 5.1
10 -9 3 1.7 4.8
-10 -9 -3 -2.3 7.1
-10 9 -3 -1.4 4.4
-10 9 -3 0.3 5.6
-11 -9 -3 12.3 9.2
11 -9 3 27.8 6.4
11 -9 3 19.5 6.8
-11 -9 -3 25.9 7.8
-11 9 -3 13.1 7
-11 9 -3 24.7 6.3
12 -9 3 19.7 8
-12 -9 -3 1.9 6.5
12 -9 3 -9 7
-12 -9 -3 -10.7 10
-12 9 -3 0.5 6.2
-12 9 -3 3.5 7.3
-13 -9 -3 16.5 7.5
-13 9 -3 21.8 8.2
-13 9 -3 14.8 8.3
-14 -9 -3 12 8.6
-14 9 -3 27.6 9.2
-15 -9 -3 9.5 9.6
-15 9 -3 -8.9 9.3
-15 9 -3 -2.7 9.8
-16 -9 -3 8.4 9.9
-16 -9 -3 10.9 9.9
-16 9 -3 0.9 11.5
-16 9 -3 12.1 12.6
-16 -10 3 -7.6 10.3
-16 10 3 12.1 12.1
-16 10 3 13.2 14.3
-15 -10 3 8.5 18.1
-15 -10 3 4.8 8.5
-15 10 3 9 11.9
-15 10 3 13.8 11.4
-14 -10 3 -1.6 7.8
-14 10 3 -4.1 10
-14 10 3 6 8.8
-13 -10 3 -10.5 10.5
-13 -10 3 -0.1 7.4
-13 10 3 2 7.7
-13 10 3 -4.7 8.8
12 -10 -3 6.2 6.5
-12 -10 3 7.2 6.7
-12 -10 3 10.4 9.2
12 10 -3 0.3 12
-12 10 3 12.8 7.6
-12 10 3 14.9 8.7
11 -10 -3 5.8 5.7
11 -10 -3 4.2 6.4
-11 -10 3 16.1 8.3
-11 -10 3 4.2 6.1
-11 10 3 -9.3 6
11 10 -3 6.8 10.2
-11 10 3 11.4 7.7
-10 -10 3 7.3 6.1
-10 -10 3 12.1 6.9
10 -10 -3 20.2 5.5
10 -10 -3 -5.5 4.9
-10 10 3 5.1 5.8
10 10 -3 -10.5 8.7
-10 10 3 3.9 6.7
-9 -10 3 7.6 5.4
-9 -10 3 10.9 6.2
9 -10 -3 5.4 4.4
9 -10 -3 -7.4 3.8
-9 10 3 5.3 4.9
9 10 -3 3.5 8.6
-9 10 3 7.7 6.3
8 -10 -3 45 5.7
8 -10 -3 40 5.8
-8 -10 3 30.3 6.7
-8 10 3 35.3 7.3
-8 10 3 26.7 5.6
8 10 -3 37.4 8.5
7 -10 -3 92.69 7.5
-7 -10 3 98.19 9.3
-7 -10 3 107.59 9.1
7 -10 -3 109.79 8.2
-7 10 3 94.89 9.2
7 10 -3 73.39 9.5
-7 10 3 98.29 10.3
-6 -10 3 4.2 4.6
6 -10 -3 -5.6 3.1
-6 -10 3 -5.2 3.5
-6 10 3 0.3 3.7
6 10 -3 -0.5 5.7
6 10 -3 -0.4 3.5
-6 10 3 -2 4.6
-5 -10 3 126.29 10.1
5 -10 -3 129.79 7.7
-5 -10 3 128.29 8.6
5 -10 -3 131.59 8.5
5 10 -3 134.89 8.9
-5 10 3 134.09 9.2
-5 10 3 118.09 10.4
4 -10 -3 7.4 3.4
-4 -10 3 3.9 3.1
4 -10 -3 6.6 3.1
-4 -10 3 1.2 4.1
-4 10 3 6.3 3.6
-4 10 3 -4.5 4.3
4 10 -3 -1.4 3.1
3 -10 -3 21.7 4.6
-3 -10 3 13.8 3.7
3 -10 -3 12.5 3.3
-3 -10 3 12.5 4.7
-3 -10 3 18.1 3.7
-3 10 3 14.9 3.9
-3 10 3 13.4 5.4
3 10 -3 11.3 3.6
2 -10 -3 255.87 13.9
-2 -10 3 296.47 12.8
2 -10 -3 291.77 12.5
-2 -10 3 295.27 14
2 10 -3 287.37 12.6
-2 10 3 272.77 12.5
-1 -10 3 135.99 8.3
1 -10 -3 120.09 10.2
1 -10 -3 140.99 8.4
1 10 -3 133.59 8.3
-1 10 3 135.79 8
-1 10 3 132.29 9.2
0 -10 -3 25.9 4.1
0 -10 -3 21.9 5.9
0 -10 3 27.9 4.5
0 10 -3 24.6 4.4
0 10 3 26.5 4.7
-1 -10 -3 192.08 13
1 -10 3 205.58 10.4
-1 -10 -3 183.28 9.8
1 10 3 196.68 10.9
-1 10 -3 195.78 10.3
2 -10 3 6.2 3.3
-2 -10 -3 6.9 3.8
2 -10 3 7.9 3.4
-2 10 -3 6.5 3.5
2 10 3 1 3.4
-3 -10 -3 4.2 5.2
3 -10 3 8.6 2.6
3 -10 3 6.4 3.2
-3 -10 -3 9 3.7
-3 10 -3 8.6 3.9
3 10 3 8.6 4.2
-4 -10 -3 8 5.3
4 -10 3 1.5 2.5
-4 -10 -3 5.9 3.8
4 -10 3 8.8 1.8
-4 10 -3 0 3.5
4 10 3 -0.1 3.9
-5 -10 -3 -0.8 4.8
5 -10 3 -2.7 3
-5 -10 -3 -4.3 4.5
5 -10 3 0.2 2.6
-5 10 -3 -3.1 3.4
5 10 3 -5.1 4
-6 -10 -3 4.8 5
-6 -10 -3 -6.3 5
6 -10 3 1.6 2.6
6 -10 3 -0.9 3.5
-6 10 -3 12.4 3.5
6 10 3 -1.8 4
-6 10 -3 -1 4
-7 -10 -3 16.4 6.3
7 -10 3 26.5 5.1
-7 -10 -3 19.9 6.8
7 -10 3 17.8 3.9
-7 10 -3 29.1 6.1
-7 10 -3 27.1 4.4
7 10 3 14.8 5.7
-8 -10 -3 24.8 6.9
8 -10 3 12.1 3.8
8 -10 3 3.7 4.3
-8 -10 -3 5 6
-8 10 -3 2.5 5.1
8 10 3 22.2 8.7
-9 -10 -3 187.08 14.1
9 -10 3 203.08 11.5
9 -10 3 190.58 11.7
-9 -10 -3 198.78 15.7
-9 10 -3 186.08 11
9 10 3 150.18 15.2
-9 10 -3 203.18 13.6
10 -10 3 3.6 5.8
-10 -10 -3 9.2 7.8
-10 -10 -3 7.1 6.6
10 -10 3 3.5 5.1
-10 10 -3 3.8 5.2
-10 10 -3 9.1 6.2
-11 -10 -3 55.99 11.1
11 -10 3 34.4 7.2
11 -10 3 33.9 6.6
-11 -10 -3 24.8 7.9
-11 10 -3 34.1 7.1
-11 10 -3 27.9 7.7
12 -10 3 38.1 8.7
-12 -10 -3 27.1 12.5
12 -10 3 38.4 8.6
-12 -10 -3 36 8.9
-12 10 -3 25.8 8.7
-12 10 -3 36.2 7.8
-13 -10 -3 12.3 8.9
-13 -10 -3 19.2 12.9
-13 10 -3 -15.8 7.2
-13 10 -3 -5.4 8.2
-14 -10 -3 -4.9 7.9
-14 10 -3 -3 8.8
-14 10 -3 0.3 9.7
-15 -10 -3 2.6 9.7
-15 10 -3 -10.6 10.4
-15 10 -3 -7.8 10.4
-16 -10 -3 -2.2 11
-16 -10 -3 11 11.1
-16 10 -3 1.3 11.8
-16 10 -3 -4 12.6
-16 -11 3 20.2 12.1
-16 11 3 16.2 16.1
-16 11 3 9.8 13.1
-15 -11 3 -10 9.3
-15 11 3 6.9 11.2
-15 11 3 -10.4 12.6
-14 -11 3 1.4 8.2
-14 11 3 -2.9 9.1
-14 11 3 4.8 11.8
-13 -11 3 5.4 7.9
13 -11 -3 -21.8 7.8
-13 -11 3 -16.9 10.7
-13 11 3 0.8 8.2
-13 11 3 -11.5 9.7
12 -11 -3 -0.6 7.1
-12 -11 3 3.6 6.9
-12 -11 3 7.8 9.5
12 11 -3 -7.5 14.9
-12 11 3 -0.1 9.1
-12 11 3 4.2 7.6
-11 -11 3 1.9 8.3
11 -11 -3 -2.2 6.4
11 -11 -3 -2.4 6.2
-11 -11 3 5.7 6.5
11 11 -3 -21.2 11.4
-11 11 3 0.5 7.9
-11 11 3 9.6 6.7
-10 -11 3 93.59 10.7
-10 -11 3 87.19 10.3
10 -11 -3 86.59 8.8
10 -11 -3 71.09 8.2
-10 11 3 98.79 11.4
10 11 -3 92.29 13.7
-10 11 3 81.69 9.5
9 -11 -3 -6.9 4.5
-9 -11 3 5.6 6.1
9 -11 -3 7.4 4.9
-9 -11 3 9.9 6.4
-9 11 3 2.1 5.3
9 11 -3 1.5 7.8
-9 11 3 -6 6.3
-8 -11 3 2.8 5.2
8 -11 -3 -0.7 3.9
-8 -11 3 -2.5 4.9
8 -11 -3 -5.5 4.1
8 11 -3 -13.2 7.5
-8 11 3 7.5 5
-8 11 3 0.8 6.2
-7 -11 3 16.8 5.3
7 -11 -3 15.4 4.4
7 -11 -3 8.8 4.1
-7 -11 3 4.6 5.2
7 11 -3 8.1 4.9
-7 11 3 5.2 6
-7 11 3 2.2 4.8
7 11 -3 13.5 7.3
-6 -11 3 5.5 5.3
-6 -11 3 4.6 4
6 -11 -3 -2.7 3.4
6 -11 -3 0.6 3.5
-6 11 3 -0.6 5.5
-6 11 3 1.1 4.3
6 11 -3 4.6 4.2
-5 -11 3 11.3 4.1
5 -11 -3 3.6 3.4
-5 -11 3 5.3 4.7
5 -11 -3 5.8 3.3
5 11 -3 3.3 3.7
-5 11 3 4.4 5.5
-5 11 3 1.6 4
4 -11 -3 51.69 5.4
-4 -11 3 41.2 5
4 -11 -3 56.09 6.3
-4 -11 3 52.89 6.3
-4 -11 3 55.49 7.2
4 11 -3 45.9 5.7
-4 11 3 42.5 7.6
-4 11 3 51.39 6.1
3 -11 -3 8.5 3.5
3 -11 -3 18 5.2
-3 -11 3 8 4.8
3 11 -3 11.3 4
-3 11 3 9.7 5.6
-3 11 3 10.3 4
2 -11 -3 9.4 3.4
2 -11 -3 24.3 5.6
-2 -11 3 4.8 4.4
-2 -11 3 11.7 3.9
-2 11 3 6.8 3.5
2 11 -3 5.2 3.6
-1 -11 3 67.89 6.5
1 -11 -3 53.99 5.6
1 -11 -3 66.99 8.6
1 11 -3 49 5.4
-1 11 3 58.39 6.5
-1 11 3 51.89 5.7
0 -11 3 180.68 10.2
0 -11 -3 155.58 12.4
0 -11 -3 175.38 9.6
0 11 3 187.08 11.2
0 11 -3 189.48 10.2
0 11 -3 181.08 10.4
-1 -11 -3 184.68 10.3
-1 -11 -3 175.98 13.6
1 -11 3 177.18 10.7
1 -11 3 193.58 10.2
1 11 3 179.68 10.9
-1 11 -3 183.48 10.3
-2 -11 -3 280.17 13.3
-2 -11 -3 285.57 13
2 -11 3 268.27 13.2
2 -11 3 288.87 12.8
2 11 3 291.67 14.4
-2 11 -3 275.07 13.3
-3 -11 -3 8.9 5.5
-3 -11 -3 12.2 4.3
3 -11 3 5.7 4.4
3 -11 3 12 3.3
-3 11 -3 16.1 4.7
3 11 3 7.3 4.3
4 -11 3 88.19 6.6
4 -11 3 78.59 7.3
-4 -11 -3 78.69 9.1
4 -11 3 85.09 4.7
4 11 3 70.79 7.9
-4 11 -3 68.39 7.1
5 -11 3 4.2 2.9
5 -11 3 5.5 3.8
-5 -11 -3 -2.9 5.4
-5 -11 -3 -0.6 4.7
5 11 3 4.2 4.8
-5 11 -3 -3.1 3.9
6 -11 3 13.7 4
-6 -11 -3 13.4 5.3
-6 -11 -3 9.5 6.6
6 -11 3 5.8 4.2
6 11 3 3.4 4.9
-6 11 -3 11.1 5.1
-7 -11 -3 3.4 5.2
-7 -11 -3 0.2 6.2
7 -11 3 -0.9 3.9
7 -11 3 -1.6 3
-7 11 -3 1.6 3.9
-7 11 -3 4.6 5.1
7 11 3 8.6 6
8 -11 3 44.8 5.6
8 -11 3 36.5 6
-8 -11 -3 44.8 8.1
-8 -11 -3 45.8 8.5
-8 11 -3 36.5 7.3
-9 -11 -3 3.6 6.3
9 -11 3 10.2 5.3
-9 -11 -3 15.1 8
9 -11 3 8 4.9
-9 11 -3 3 5.1
-9 11 -3 6.7 6.3
-10 -11 -3 -11.1 8
-10 -11 -3 3.1 6.5
10 -11 3 -7.3 4.9
10 -11 3 -21 5.5
-10 11 -3 1.9 5.4
-10 11 -3 5.6 6.8
-11 -11 -3 106.09 11.5
-11 -11 -3 77.39 13.2
11 -11 3 93.09 10.2
11 -11 3 92.19 9.7
-11 11 -3 114.29 11.5
-11 11 -3 84.69 10.7
12 -11 3 10.7 9
-12 -11 -3 -12.4 6.8
12 -11 3 -1.6 8.7
-12 11 -3 3.5 7.6
-12 11 -3 0.9 8.2
-13 -11 -3 5.9 8.6
13 -11 3 -13 9.2
-13 -11 -3 16.8 15.2
-13 11 -3 5.9 9.2
-13 11 -3 2.1 8.2
-14 -11 -3 3.2 9.5
-14 11 -3 9.2 10
-14 11 -3 5.2 9.6
-15 -11 -3 -1.9 10.4
-15 11 -3 17.2 12.1
-15 11 -3 3.9 11.7
-16 -11 -3 8.4 11.9
-16 11 -3 10.5 13.4
-16 11 -3 3.9 13.8
-16 -12 3 5.4 11.1
-16 12 3 -4.9 12.9
-16 12 3 -14 16.8
-15 -12 3 -15.4 9.7
-15 12 3 2.5 11.2
-15 12 3 2.2 14.6
-14 -12 3 3.8 9.9
-14 12 3 -10.6 12.2
-14 12 3 -5.3 10.7
-13 -12 3 -10.3 12
-13 -12 3 10.1 9.7
13 -12 -3 29.9 15.4
-13 12 3 -7.9 10.3
-13 12 3 2.6 8.1
12 -12 -3 -3 7.4
-12 -12 3 -8.2 10.1
12 -12 -3 3.5 8
-12 -12 3 6.5 7.7
-12 12 3 -0.3 7.6
-12 12 3 -10.7 9
-11 -12 3 -1.6 8.8
11 -12 -3 -11.2 6.6
-11 -12 3 4.2 6.8
-11 12 3 14.7 9.3
-11 12 3 -2.8 7.2
11 12 -3 -0.5 12.6
-10 -12 3 24.6 8.6
-10 -12 3 44.2 8.7
10 -12 -3 18.6 6.5
10 -12 -3 28.1 6.2
-10 12 3 33.3 9.2
-10 12 3 25.3 8
10 12 -3 18.7 11.9
-9 -12 3 83.89 10.3
9 -12 -3 59.99 7.4
-9 -12 3 91.69 9.9
9 -12 -3 90.39 8.3
-9 12 3 88.49 11.3
-9 12 3 79.39 9.2
9 12 -3 69.19 12.5
8 -12 -3 15.7 5.2
-8 -12 3 15 6.5
8 -12 -3 7.9 5.1
-8 -12 3 25.4 6.5
-8 12 3 8.4 5.4
8 12 -3 19.9 9
-8 12 3 24.8 7.7
-7 -12 3 0.5 5.5
7 -12 -3 5.5 4.6
-7 -12 3 0.7 5.3
7 -12 -3 0.6 4
7 12 -3 -0.9 4.9
-7 12 3 6.8 5.2
-7 12 3 -6.1 6.2
6 -12 -3 5.5 4.6
-6 -12 3 2.8 4.3
6 -12 -3 3.5 4.3
-6 -12 3 1.5 5.5
6 12 -3 8 4.5
-6 12 3 8.3 4.9
-6 12 3 0.1 5.9
-5 -12 3 17 4.5
-5 -12 3 15.3 5.9
5 -12 -3 11.2 4
5 -12 -3 14.3 4.5
-5 12 3 14.5 6.6
-5 12 3 12.3 4.9
5 12 -3 5.4 4.5
4 -12 -3 119.79 8.7
4 -12 -3 95.39 8.5
-4 -12 3 97.59 9.1
-4 -12 3 83.29 8.9
-4 -12 3 96.79 8.3
-4 12 3 101.29 10.9
-4 12 3 99.99 8.9
4 12 -3 102.69 9
-3 -12 3 200.18 13
3 -12 -3 189.48 12.1
-3 -12 3 184.48 11.5
3 12 -3 192.08 11.4
-3 12 3 192.68 11.5
-2 -12 3 72.49 8.1
2 -12 -3 62.29 8.4
2 -12 -3 70.09 6.8
-2 -12 3 59.39 6.6
2 12 -3 59.69 6.5
-2 12 3 73.29 7.2
-1 -12 3 83.49 7.6
1 -12 -3 83.79 7.6
1 -12 -3 67.79 8.9
-1 12 3 61.79 7.1
1 12 -3 78.99 7.7
0 -12 -3 13.8 6.8
0 -12 3 23.3 4.8
0 -12 -3 11.7 3.9
0 12 -3 15.3 4.2
0 12 -3 10.6 4.2
0 12 3 19 5.1
1 -12 3 -1.9 4.5
1 -12 3 2 3.5
-1 -12 -3 -9.5 6.2
1 12 3 0.7 3.8
-1 12 -3 -3.5 3.3
2 -12 3 -5.1 3.4
2 -12 3 -1.8 3.9
-2 -12 -3 -1 3.4
2 12 3 3.8 4.2
-2 12 -3 0.4 3.6
3 -12 3 11.2 3.5
-3 -12 -3 13.9 6.5
-3 -12 -3 7.8 4.4
3 -12 3 14.1 4.2
3 12 3 14 5
-3 12 -3 9.3 4.4
4 -12 3 4.8 2.5
-4 -12 -3 10.3 6.7
-4 -12 -3 2.2 4.2
4 -12 3 9.7 4.3
4 12 3 1.6 4.6
-4 12 -3 11.8 4.6
-5 -12 -3 5.3 6.4
-5 -12 -3 1.3 5.2
5 -12 3 2.7 3.4
5 -12 3 12 4.3
5 12 3 -2.1 4.9
-5 12 -3 6.7 4.9
6 -12 3 17.5 4.7
-6 -12 -3 24.1 7.2
-6 -12 -3 27.8 6.8
6 -12 3 18.4 4
-6 12 -3 31.6 6.1
6 12 3 25.1 6.2
7 -12 3 35.5 6.2
7 -12 3 27.6 4.5
-7 -12 -3 45.1 8
-7 -12 -3 24.2 7.6
-7 12 -3 32.4 5.3
7 12 3 27 7
-7 12 -3 24.3 6.3
8 -12 3 3.8 5
-8 -12 -3 -0.6 6.5
-8 -12 -3 9 7.1
8 -12 3 7 4
-8 12 -3 2.1 5
-8 12 -3 5.4 5.8
9 -12 3 0.6 4.8
9 -12 3 4.9 5.5
-9 -12 -3 13.9 8.1
-9 -12 -3 6.9 7.5
-9 12 -3 5.9 6.2
10 -12 3 11.3 5.7
-10 -12 -3 -5.2 8.5
10 -12 3 -1.4 6.7
-10 -12 -3 8.6 7.8
-10 12 -3 4 6.7
-10 12 -3 1.7 5.7
11 -12 3 20.6 8.4
-11 -12 -3 7.2 9.9
11 -12 3 7.7 6.6
-11 -12 -3 10.6 8.1
-11 12 -3 17.5 7.3
-11 12 -3 20.3 8.1
-12 -12 -3 3.7 8.1
-12 12 -3 -3.1 8.2
-12 12 -3 2.4 7.7
-13 -12 -3 0.5 9
-13 12 -3 6.5 10.7
-13 12 -3 14.1 9.2
-14 -12 -3 10.3 9.8
-14 12 -3 15.4 11.5
-14 12 -3 9.1 10.6
-15 -12 -3 -7.9 10.2
-15 12 -3 -7.7 11
-15 12 -3 -10 12
-15 -13 3 8.5 11.8
-15 13 3 -5.1 15.2
-15 13 3 9.9 12.8
-14 -13 3 15.4 10.1
-14 -13 3 -25.5 14.8
-14 13 3 2 11
-14 13 3 7.7 13.5
-13 -13 3 62.29 11.6
-13 -13 3 58.69 14.5
-13 13 3 61.89 11.6
-13 13 3 80.09 15.2
-12 -13 3 56.29 12.8
12 -13 -3 77.69 10.5
-12 -13 3 67.69 11.5
-12 13 3 60.09 10.6
-12 13 3 94.89 14.4
-11 -13 3 31.7 10.2
-11 -13 3 -0.8 8
11 -13 -3 -2.1 6.7
-11 13 3 0.6 9.7
11 13 -3 5 13.6
-11 13 3 -0.8 7.7
-10 -13 3 55.29 9.6
10 -13 -3 52.19 7.7
-10 -13 3 67.79 10.4
10 -13 -3 50.89 8
-10 13 3 55.79 9.4
10 13 -3 54.79 13.9
-10 13 3 58.39 11
9 -13 -3 32.5 6.4
9 -13 -3 16.8 6.4
-9 -13 3 30.6 8
-9 -13 3 29.2 8.1
-9 13 3 20.2 8.7
-9 13 3 27.5 7.6
8 -13 -3 31.4 6.6
8 -13 -3 40.9 6.3
-8 -13 3 28.5 7.7
-8 -13 3 24.6 6.9
-8 13 3 34.9 9.2
-8 13 3 26.6 7.2
7 -13 -3 26.1 5.9
-7 -13 3 13.3 6.6
7 -13 -3 9 5.6
-7 -13 3 22.6 6
7 13 -3 17.4 6.1
-7 13 3 14.5 6.2
-7 13 3 25.7 8.3
-6 -13 3 6.1 6.2
6 -13 -3 7.3 4
6 -13 -3 -0.1 4.8
-6 -13 3 10.1 6
6 -13 -3 1.9 4.9
6 13 -3 -3.6 4.6
-6 13 3 2.9 5.1
-6 13 3 3.6 7.1
-5 -13 3 57.39 7.5
5 -13 -3 59.49 6.8
5 -13 -3 53.19 6.7
-5 -13 3 50.89 8.1
-5 -13 3 40.6 6.1
5 13 -3 49.2 6.8
-5 13 3 54.59 7.2
-5 13 3 47.4 8.9
-4 -13 3 16.6 6.4
4 -13 -3 8.1 4.3
-4 -13 3 17.3 5.2
4 -13 -3 17.2 5.5
-4 13 3 14.5 5
4 13 -3 8.5 4.7
3 -13 -3 5.9 4.4
3 -13 -3 21.2 6.4
-3 -13 3 21.7 6.7
-3 -13 3 20.6 5.4
-3 13 3 9 4.8
3 13 -3 13.2 4.7
-2 -13 3 31.1 5.6
-2 -13 3 24.9 6.6
2 -13 -3 27.6 7
2 -13 -3 21.5 4.8
-2 13 3 17.2 5.5
-2 13 3 21.2 4.9
2 13 -3 21.8 4.9
1 -13 -3 54.59 6.2
-1 -13 3 51.09 6.4
1 -13 -3 68.79 9.7
1 13 -3 44.6 6.1
-1 13 3 55.09 7.3
0 -13 3 70.19 7.2
0 -13 -3 74.29 7.5
0 -13 -3 81.19 10.9
0 13 3 62.09 7.5
0 13 -3 73.79 7.4
0 13 -3 82.79 8.4
-1 -13 -3 71.19 11.2
-1 -13 -3 59.49 6.7
1 -13 3 67.59 7
1 -13 3 52.79 7.6
1 13 3 58.49 7.2
-1 13 -3 57.29 6.9
2 -13 3 48.2 6.7
-2 -13 -3 42.1 6.2
2 -13 3 37.5 5.7
-2 13 -3 48.7 6.8
2 13 3 36.7 6.4
3 -13 3 22.4 4.7
3 -13 3 19.1 5
-3 -13 -3 19.3 7.6
-3 -13 -3 30.2 6
-3 -13 -3 19.3 5.1
3 13 3 30.8 6.4
-3 13 -3 20.4 5.2
-4 -13 -3 27.2 5.9
4 -13 3 28.8 5.5
-4 -13 -3 43.2 8.9
4 -13 3 37.5 4.1
-4 13 -3 30.2 6.3
4 13 3 25.6 6.1
5 -13 3 9.4 4.8
-5 -13 -3 11.5 7
-5 -13 -3 5.4 5.3
5 -13 3 12.4 5
-5 13 -3 6.6 5.3
5 13 3 10.3 5.8
6 -13 3 56.49 7.2
-6 -13 -3 58.69 8.2
6 -13 3 58.09 6.3
-6 -13 -3 64.49 10.1
6 13 3 59.49 8.2
-6 13 -3 51.79 8
7 -13 3 1.1 3.6
-7 -13 -3 2.6 6.7
7 -13 3 -5.3 5.1
-7 -13 -3 8.5 7.3
-7 13 -3 -2.2 5.4
7 13 3 -1.9 6.2
8 -13 3 9 4.7
-8 -13 -3 19.8 8.5
8 -13 3 11.2 5.6
-8 -13 -3 -3.5 7.3
-8 13 -3 20.1 7.1
8 13 3 6.4 7.6
9 -13 3 121.49 10.4
-9 -13 -3 90.49 11.4
9 -13 3 88.79 9.3
-9 -13 -3 89.29 12.1
-9 13 -3 92.99 10.7
-10 -13 -3 9.8 10.2
10 -13 3 1.2 5.9
-10 -13 -3 10.3 8.2
10 -13 3 11 7.5
-10 13 -3 5.2 7.8
-10 13 -3 3.5 7
11 -13 3 21.3 8.8
-11 -13 -3 -3.7 7.5
11 -13 3 -1 6.9
-11 13 -3 12 7.1
-11 13 -3 -0.9 7.7
-12 -13 -3 5.2 12.9
-12 13 -3 -11.6 7.5
-12 13 -3 -8.7 7.9
-13 -13 -3 15.6 10.7
-13 13 -3 2.2 10.1
-13 13 -3 23.5 9.7
-14 -13 -3 -5.6 10.6
-14 13 -3 0 11.4
-14 13 -3 2.1 10.9
-15 -13 -3 3.8 12.4
-15 13 -3 4.4 13.1
-15 13 -3 2.5 12.8
-15 -14 3 2.9 12.6
-15 14 3 -3.1 12.7
-15 14 3 23.8 17.2
-14 -14 3 1.8 10.3
-14 14 3 0.9 10.7
-14 14 3 -11.2 14.2
-13 -14 3 2.3 9.6
-13 14 3 16.8 13.3
-13 14 3 15.5 11
12 -14 -3 25 12
-12 -14 3 7.9 11.7
-12 14 3 18.3 9.9
-12 14 3 4.7 11.5
11 -14 -3 -1.9 7.9
-11 -14 3 7.7 7.9
11 -14 -3 -14.4 7.9
-11 -14 3 12.9 10.1
-11 14 3 -4.9 7.9
-11 14 3 4 10.2
-10 -14 3 101.79 12.2
-10 -14 3 94.79 12.1
10 -14 -3 76.09 9.4
-10 14 3 76.79 10.6
-10 14 3 94.49 13.3
-9 -14 3 4.7 7.5
9 -14 -3 -2.9 5.5
-9 -14 3 13.9 7.5
9 -14 -3 4.6 6.4
-9 14 3 1.8 6.5
-9 14 3 10.4 9.1
-8 -14 3 92.29 11
-8 -14 3 105.29 10.4
8 -14 -3 100.19 9.5
8 -14 -3 84.49 8.8
8 14 -3 93.09 10.5
-8 14 3 94.99 12.1
-8 14 3 105.19 10.8
-7 -14 3 5.5 7.1
7 -14 -3 3 5.1
7 -14 -3 2.9 5.5
-7 -14 3 -4.1 5.5
-7 14 3 -2.5 5.7
7 14 -3 -2.1 5.5
-7 14 3 3.3 7.8
6 -14 -3 77.49 8.4
6 -14 -3 90.59 8.2
6 -14 -3 101.19 9.3
-6 -14 3 93.39 10.9
-6 -14 3 79.99 8.7
6 14 -3 73.69 8.6
-6 14 3 76.29 10.7
-6 14 3 98.89 9.8
-5 -14 3 69.79 8
5 -14 -3 63.29 7.6
-5 -14 3 50.29 8.6
-5 -14 3 61.99 7.3
5 -14 -3 67.49 7.4
5 14 -3 61.99 8.1
-5 14 3 61.29 8
4 -14 -3 65.09 7.9
-4 -14 3 24.2 7.1
4 -14 -3 35.2 5.9
-4 -14 3 47.1 7
4 14 -3 32.3 6.3
-4 14 3 39.8 7
3 -14 -3 9.5 4.8
3 -14 -3 13.5 6.3
-3 -14 3 -7.6 5.9
-3 -14 3 7.6 5
-3 14 3 5.7 4.8
3 14 -3 0.2 4.8
-2 -14 3 69.29 9
-2 -14 3 71.59 7.8
2 -14 -3 70.39 9.7
2 -14 -3 67.99 7.4
2 14 -3 57.89 7.3
-2 14 3 60.39 6.9
-2 14 3 66.59 8.4
-1 -14 3 68.59 7.5
1 -14 -3 69.69 7.5
1 -14 -3 76.19 10.9
1 14 -3 71.09 7.9
-1 14 3 78.29 8.7
0 -14 -3 85.69 12
0 -14 -3 71.89 7.7
0 -14 3 107.09 9.8
0 14 3 84.59 9
0 14 -3 85.79 8.3
0 14 -3 74.59 7.8
1 -14 3 114.09 10.8
-1 -14 -3 124.89 10.6
-1 -14 -3 110.29 13.4
1 -14 3 107.99 9.4
-1 14 -3 111.89 9.8
1 14 3 105.29 10.3
2 -14 3 4.4 5.2
-2 -14 -3 1 4.6
2 -14 3 -0.4 4.3
-2 14 -3 5.9 4.8
2 14 3 -3.3 5
-3 -14 -3 6.4 4.8
3 -14 3 -2.5 4.3
-3 -14 -3 -8.6 6.5
3 -14 3 0.1 4.5
-3 -14 -3 -5.9 5.1
-3 14 -3 4.3 4.8
3 14 3 4.4 5.3
-4 -14 -3 6.2 7.3
-4 -14 -3 2.2 4.9
4 -14 3 4.3 3.4
4 -14 3 8.4 5.1
-4 14 -3 0.2 4.9
4 14 3 2.3 5.4
5 -14 3 38.8 5.5
5 -14 3 54.59 4.7
-5 -14 -3 53.69 8
-5 -14 -3 42.9 9.5
5 -14 3 57.99 7.7
-5 14 -3 42.4 7.4
5 14 3 46.8 8.3
6 -14 3 -5.1 5.1
-6 -14 -3 15.2 8.2
6 -14 3 3.7 4.2
-6 -14 -3 0.2 6.6
-6 14 -3 -1.9 5.3
6 14 3 -6.3 6
7 -14 3 26.9 6.7
-7 -14 -3 17.2 9.1
-7 -14 -3 27.1 8.3
7 -14 3 16.4 4.9
-7 14 -3 17.3 7.2
7 14 3 22.2 7.8
-8 -14 -3 20.9 8.9
8 -14 3 19.8 5.5
8 -14 3 2.5 6.4
-8 -14 -3 20.6 8.4
8 14 3 17.2 8.4
-8 14 -3 15.4 7.3
-9 -14 -3 1.7 8.9
-9 -14 -3 24.2 9
9 -14 3 18.5 5.8
9 -14 3 7.9 6.6
-9 14 -3 16.3 7.9
-10 -14 -3 10.2 10.6
10 -14 3 -7 6
10 -14 3 1.9 8
-10 -14 -3 12.9 9
-10 14 -3 -5.8 7.5
11 -14 3 5.9 7
-11 -14 -3 -1.1 7.5
-11 14 -3 -13.2 7.7
-11 14 -3 6.9 8.9
-12 -14 -3 -6.6 8.8
12 -14 3 -10.5 8.9
-12 14 -3 0.3 7.5
-13 -14 -3 -0.1 10.9
-13 14 -3 0.3 10.5
-13 14 -3 5.1 9.1
-14 -14 -3 3.5 12.2
-14 14 -3 1.3 11.7
-14 14 -3 6.4 10.9
-15 -14 -3 -3.3 12.8
-15 14 -3 2.1 12.6
-15 14 -3 4.2 13.7
-15 -15 3 5.9 13.7
-15 15 3 3.4 13.7
-15 15 3 -5.1 17.2
-14 -15 3 11.3 11.9
-14 15 3 -4.9 15.3
-14 15 3 -13.3 12.1
-13 -15 3 -1.2 10.4
-13 15 3 -8.4 10.2
-13 15 3 -2.9 13.9
-12 -15 3 25.4 12.7
-12 -15 3 10.3 10.4
-12 15 3 -6.6 9.1
-12 15 3 -0.9 12.6
11 -15 -3 -26.3 8.1
-11 -15 3 4.8 10.4
-11 -15 3 6.2 8.6
-11 15 3 -14 10.7
-11 15 3 -3.7 8
10 -15 -3 36.1 8.4
-10 -15 3 33.4 10
-10 -15 3 37.8 10.4
-10 15 3 33.2 11.4
-10 15 3 45.8 10.2
9 -15 -3 8.3 6.4
-9 -15 3 -4.2 7.7
9 -15 -3 -4.7 6.6
-9 -15 3 -4.5 7.9
-9 15 3 7.5 7.6
-9 15 3 15.9 9.9
-8 -15 3 88.59 10.3
-8 -15 3 79.49 10.8
8 -15 -3 75.09 8.9
8 -15 -3 63.29 8.5
-8 15 3 76.59 12.5
-8 15 3 77.59 10
8 15 -3 72.89 10
7 -15 -3 1.3 6
-7 -15 3 -0.7 6.4
-7 -15 3 12.9 8
7 -15 -3 6.9 5.8
7 15 -3 12 6.7
-7 15 3 -5.8 8.3
-7 15 3 3.4 6.4
-6 -15 3 11.8 7.7
6 -15 -3 14.1 5.1
6 -15 -3 7.5 6.2
-6 -15 3 15.4 5.7
-6 -15 3 15.1 7
6 -15 -3 18.2 6.3
-6 15 3 12.2 6.7
6 15 -3 24.4 7.3
5 -15 -3 2.4 5
5 -15 -3 -1 5.1
-5 -15 3 -3.2 6.8
-5 15 3 -6.4 5.1
5 15 -3 -0.6 5.8
4 -15 -3 -1.4 5.4
4 -15 -3 15.4 6.2
-4 -15 3 0.2 5.3
-4 -15 3 4.9 6.8
4 15 -3 -2 5.1
-4 15 3 0.2 5
3 -15 -3 6 5.4
3 -15 -3 3.3 6.6
-3 -15 3 2 5.6
-3 -15 3 13.6 7.1
-3 15 3 5.1 5.2
3 15 -3 4 5.2
-2 -15 3 18.4 7.3
-2 -15 3 18 5.7
2 -15 -3 17.3 7.7
2 -15 -3 19.3 5.6
-2 15 3 16.4 6.5
-2 15 3 7.7 4.8
2 15 -3 20.9 6.1
1 -15 -3 19.5 9.8
1 -15 -3 15.6 5.4
-1 -15 3 9.6 5.3
-1 15 3 8.9 5.5
1 15 -3 5.9 5.3
0 -15 -3 5.8 4.9
0 -15 -3 1.4 8.7
0 -15 3 9.4 5.2
0 15 -3 0.2 4.5
0 15 3 11.7 5.5
1 -15 3 -0.8 6.1
-1 -15 -3 -11.3 4.3
-1 -15 -3 -17.4 8.2
1 -15 3 0.3 4.7
-1 15 -3 -0.4 4.6
1 15 3 4.7 5.4
-1 15 -3 4.9 5.1
2 -15 3 0.8 5.7
2 -15 3 18.9 5.8
-2 -15 -3 -3 5
-2 -15 -3 3.3 10
2 15 3 -7.9 5.1
-2 15 -3 5.7 5.6
-3 -15 -3 -1.8 5.3
3 -15 3 -8.2 5.3
3 -15 3 5.3 4.9
-3 -15 -3 4.6 7.3
3 15 3 2.1 5.5
-3 15 -3 8.3 5.4
-4 -15 -3 43.4 9.9
4 -15 3 37.4 5.2
-4 -15 -3 25 6.7
-4 -15 -3 33.6 7.3
4 -15 3 30.4 6.6
4 15 3 31.5 7.2
-4 15 -3 34.6 6.9
-5 -15 -3 8.5 6.4
5 -15 3 0.7 5.4
5 -15 3 10.4 3.1
5 -15 3 2.1 4.6
-5 -15 -3 20.5 8.6
-5 15 -3 14 6.3
5 15 3 6.9 6.3
-6 -15 -3 58.79 9.5
6 -15 3 67.19 6.8
-6 -15 -3 51.79 10.8
6 -15 3 39.5 7.5
-6 15 -3 69.09 9.6
6 15 3 64.29 10
-7 -15 -3 49.9 9.1
-7 -15 -3 43.1 10.4
7 -15 3 60.49 7
7 -15 3 61.09 8.8
-7 15 -3 54.19 9.1
7 15 3 49.5 9.8
-8 -15 -3 82.89 11.9
8 -15 3 87.69 9.9
-8 -15 -3 80.39 12.5
8 -15 3 105.99 9.7
8 15 3 70.69 10.9
-8 15 -3 67.39 10.7
-9 -15 -3 7.5 10.2
-9 -15 -3 -6.7 9.1
9 -15 3 -2.7 7.8
9 -15 3 6.6 5.8
-9 15 -3 -6.7 7.8
-10 -15 -3 -3.6 8.2
10 -15 3 7.1 6.6
-10 15 -3 3.2 8.4
-11 -15 -3 -12.1 12.9
-11 15 -3 5.1 9
-12 -15 -3 -22.6 8.9
-12 15 -3 3.4 10.2
-13 -15 -3 3.1 11.5
-13 15 -3 -3.3 10.8
-14 -15 -3 0.6 12.2
-14 15 -3 21.6 12.6
-14 15 -3 0.9 12.3
-14 -16 3 27.6 13.9
-14 16 3 13.9 17.2
-14 16 3 11.3 13.8
-13 -16 3 -26.9 15.9
-13 -16 3 -1.5 11.8
-13 16 3 8.6 11.6
-13 16 3 8.3 15
-12 -16 3 46.9 12.7
-12 16 3 31.9 14.5
-11 -16 3 41.1 14.2
-11 -16 3 27.5 11.6
-11 16 3 35.3 10.9
-11 16 3 32 13.4
10 -16 -3 13.7 8.8
-10 -16 3 3 9.9
10 -16 -3 -5.3 7.7
-10 -16 3 -0.7 8.8
-10 16 3 0.1 8.2
-10 16 3 16.7 11.7
-9 -16 3 11.7 9.3
9 -16 -3 12.2 8
-9 -16 3 35.8 9.7
-9 16 3 30.5 11.6
-9 16 3 20.2 8.6
8 -16 -3 -8.5 6.5
-8 -16 3 -15.2 7
8 -16 -3 8.8 6.7
-8 -16 3 -3.7 7.3
-8 16 3 -2.2 7
8 16 -3 -1 7.2
-8 16 3 21.2 10.2
-7 -16 3 2.6 7.6
-7 -16 3 14.9 7.1
7 -16 -3 8.7 6.9
-7 -16 3 21.1 8.7
7 -16 -3 17.6 7.1
7 16 -3 20.8 7.8
-7 16 3 19 7.4
6 -16 -3 72.19 8.7
-6 -16 3 63.49 8.7
6 -16 -3 77.59 8.8
-6 -16 3 69.39 9.3
6 -16 -3 67.39 7.7
-6 -16 3 64.99 11.2
-6 16 3 69.29 9.5
6 16 -3 71.19 9.8
-5 -16 3 -10.4 6.2
5 -16 -3 8 6
-5 -16 3 -3.4 7.5
5 -16 -3 -2.2 5.6
5 16 -3 0.9 5.8
-5 16 3 1.7 6.1
4 -16 -3 109.59 11.9
-4 -16 3 62.39 8.6
4 -16 -3 74.89 8.7
-4 -16 3 72.39 10.8
4 16 -3 83.89 9.7
-4 16 3 83.09 9.3
-3 -16 3 81.39 11
3 -16 -3 98.89 11.5
-3 -16 3 83.99 9.4
3 -16 -3 75.39 9
-3 16 3 69.59 9.1
3 16 -3 76.89 9.4
-3 16 3 75.69 9.9
-2 -16 3 7.8 7.7
2 -16 -3 2.1 5.3
-2 -16 3 0.9 5.6
-2 16 3 8.4 6.7
2 16 -3 3 5.5
1 -16 -3 55.39 10.8
1 -16 -3 52.99 7.5
-1 -16 3 54.69 8.4
1 16 -3 63.79 8.5
-1 16 3 50.69 8.1
0 -16 3 65.89 11
0 -16 -3 76.69 8.8
0 -16 -3 74.39 12.6
0 -16 3 73.29 9
0 16 3 81.89 9.8
0 16 -3 58.69 8
-1 -16 -3 47.9 7.3
1 -16 3 40.6 7.7
-1 -16 -3 50.59 12.4
1 -16 3 50.89 9.4
-1 16 -3 51.59 8
-1 16 -3 55.89 8.2
1 16 3 59.09 8.9
2 -16 3 9 5.4
2 -16 3 12.6 6.7
-2 -16 -3 5.8 6.2
-2 -16 -3 13.7 11.3
-2 16 -3 6.5 5.8
2 16 3 0.9 5.5
3 -16 3 3.9 5.6
-3 -16 -3 13.7 6.9
-3 -16 -3 1.8 8.3
3 -16 3 -6.1 5.6
-3 16 -3 8.1 6.1
3 16 3 10 6.8
-4 -16 -3 7.2 6.6
4 -16 3 -2.3 4.1
-4 -16 -3 8.6 6.7
-4 -16 -3 4.5 8.9
4 -16 3 11.7 6.2
-4 16 -3 4.2 6.3
4 16 3 4.6 6.5
5 -16 3 15.8 5.3
5 -16 3 14.5 3.6
-5 -16 -3 18.9 7.5
-5 -16 -3 9.8 7.2
-5 -16 -3 6.6 8.9
5 -16 3 1.5 6.5
-5 16 -3 -0.4 6.3
5 16 3 25.8 8.3
-6 -16 -3 1.6 8.2
6 -16 3 -4.9 6.4
-6 -16 -3 15.8 7.8
6 -16 3 5.2 5
6 16 3 10.3 7.5
-6 16 -3 1.5 7.1
-7 -16 -3 22.8 10.3
-7 -16 -3 4.8 8.2
7 -16 3 28.7 6.1
7 -16 3 21.8 7.8
-7 16 -3 16 7.5
7 16 3 15.1 8.8
8 -16 3 10.6 5.8
-8 -16 -3 24.4 9.9
8 -16 3 10.8 7.7
-8 -16 -3 16.7 9.6
8 16 3 21.7 9.2
-8 16 -3 7.8 7.5
-9 -16 -3 2.6 12
-9 -16 -3 2.9 8.7
9 -16 3 -0.4 5.9
9 -16 3 -21.2 7.9
-9 16 -3 -4.1 8
-10 -16 -3 -4.9 10
10 -16 3 8 7.6
-10 16 -3 6.6 9.3
-11 -16 -3 56.99 12.6
11 -16 3 14.9 10
-11 16 -3 33.4 11.6
-12 -16 -3 7.5 11.4
-12 16 -3 -12.6 10.3
-13 -16 -3 2.6 11.6
-13 16 -3 16.8 12.6
-14 -16 -3 2.6 14
-14 16 -3 -2.6 13.8
-14 -17 3 -17.7 13.1
-14 17 3 3.6 14.8
-14 17 3 -3.3 18.5
-13 -17 3 2.4 12.2
-13 17 3 30.6 16.6
-13 17 3 16.9 13.2
-12 -17 3 21.1 11.4
-12 17 3 5.8 14.5
-12 17 3 6.7 11.1
-11 -17 3 20.2 13.4
-11 -17 3 16.6 10.9
-11 17 3 14.4 13.6
-11 17 3 25.4 11.3
-10 -17 3 5.1 9.5
-10 -17 3 -10.2 10.2
-10 17 3 26.9 10
-10 17 3 20.6 12.6
-9 -17 3 14.1 9.1
9 -17 -3 9.4 8.8
-9 -17 3 11.6 9.2
-9 17 3 5.7 11.1
-9 17 3 -3.2 8.5
8 -17 -3 4.6 7.6
-8 -17 3 -8.5 7.5
-8 -17 3 -18.3 8.5
-8 -17 3 11.6 9
-8 17 3 14.5 8.4
8 17 -3 9.5 8.3
-7 -17 3 21.2 9.4
7 -17 -3 10.4 7.5
-7 -17 3 26.5 8.3
7 -17 -3 29.2 8.2
7 17 -3 14 8.3
-7 17 3 21.4 8.3
6 -17 -3 5.1 6.3
-6 -17 3 -15.4 7.5
6 -17 -3 12.6 6.2
6 -17 -3 -0.2 6.7
-6 -17 3 -0.7 8.9
-6 17 3 -0.1 6.4
6 17 -3 -0.4 6.7
-5 -17 3 1 8.8
5 -17 -3 12.8 6.9
5 -17 -3 -5.7 6.4
-5 -17 3 17 9.4
5 17 -3 -1.5 6.5
-5 17 3 4.4 6.4
-4 -17 3 1.3 9.3
4 -17 -3 1.8 6.3
-4 -17 3 3.4 8
4 17 -3 5.7 6.2
-4 17 3 3.5 6.6
3 -17 -3 77.19 8.8
-3 -17 3 83.19 9.7
-3 -17 3 59.19 10.6
3 -17 -3 90.49 11.8
3 17 -3 64.19 9
-3 17 3 50.09 8.3
-3 17 3 58.89 10.1
-2 -17 3 3.8 6.7
-2 -17 3 6.7 8.1
2 -17 -3 4.3 6.6
2 -17 -3 16.1 9.3
-2 17 3 14.3 7.1
2 17 -3 6.4 6
-1 -17 3 15.6 6.9
1 -17 -3 -0.2 9.4
1 -17 -3 10.9 6.2
-1 17 3 20.5 7.6
1 17 -3 14.8 6.7
0 -17 -3 118.89 15.1
0 -17 -3 84.39 9.8
0 -17 3 87.99 12.6
0 -17 3 92.99 9.8
0 17 3 93.09 11
0 17 -3 122.69 12.5
-1 -17 -3 28.7 7
1 -17 3 24.1 9.1
-1 -17 -3 19.8 11.1
1 -17 3 34.7 7.4
-1 17 -3 28.9 7.4
-1 17 -3 12.9 6.9
1 17 3 6.7 6.5
-2 -17 -3 4.1 11.7
-2 -17 -3 15.1 7
2 -17 3 -15.5 6.6
2 -17 3 7.5 6.6
-2 17 -3 4.8 6.5
2 17 3 1.1 6.5
-3 -17 -3 -1.6 7
3 -17 3 3.7 6.6
-3 -17 -3 22.9 9.8
3 -17 3 16 6.7
3 17 3 2.5 7.2
-3 17 -3 4.4 6.8
-4 -17 -3 -14.5 6.3
4 -17 3 10.5 6.6
4 -17 3 9.5 5
-4 -17 -3 -2.7 9.1
4 17 3 3.5 7.2
-4 17 -3 10.8 7
5 -17 3 11.4 7.3
-5 -17 -3 27.1 10.7
-5 -17 -3 20.5 8.2
5 -17 3 12.1 5.8
5 -17 3 18.2 4.2
5 17 3 1.4 8
-5 17 -3 12.6 7.3
-6 -17 -3 6.1 8.3
-6 -17 -3 7.7 9.7
6 -17 3 11.6 7.1
6 -17 3 4.1 5.9
6 17 3 7.4 8.6
-6 17 -3 -1.8 7.2
7 -17 3 1.5 7.2
7 -17 3 5.4 5.9
-7 -17 -3 -10.6 8.3
-7 -17 -3 -1.1 9
-7 17 -3 -8.6 6.8
7 17 3 0.8 8
8 -17 3 -2 6
-8 -17 -3 1.4 9.5
-8 -17 -3 5.6 9.8
8 -17 3 -1.9 7.6
-8 17 -3 6.2 7.8
8 17 3 -8.6 7.8
9 -17 3 -6.2 6.5
-9 -17 -3 0.1 9.4
9 17 3 -19.2 9.4
-9 17 -3 -3 8.2
-10 -17 -3 -7.8 13
-10 -17 -3 7.7 10.4
-11 -17 -3 -4.5 10.9
11 -17 3 -12.4 10.4
-11 17 -3 13.4 11.7
-12 -17 -3 26.1 12.9
-12 17 -3 18.6 12.1
-13 -17 -3 22.9 14.6
-13 17 -3 21.9 13.9
-13 -18 3 -5.4 13.7
-13 18 3 29.7 17.4
-13 18 3 22 14.8
-12 -18 3 6.2 12.7
-12 -18 3 -20.4 18.4
-12 18 3 -8.8 11.6
-12 18 3 0.7 14.9
-11 -18 3 -4 11
-11 18 3 -2.4 13.1
-11 18 3 -3.2 10.9
-10 -18 3 -6.6 11.7
-10 18 3 16.3 9.9
9 -18 -3 23.4 15.3
-9 -18 3 3.1 9.9
-9 -18 3 -4.9 8.8
-9 18 3 -1.8 9.1
-8 -18 3 2.4 8.8
-8 -18 3 -3.4 9
8 -18 -3 3.9 9
8 18 -3 -6.8 8.5
-8 18 3 -7.9 7.6
-7 -18 3 -4.3 8.7
-7 -18 3 -33 8.9
7 -18 -3 8.9 8
7 18 -3 0.7 8.1
-7 18 3 8 8.2
-6 -18 3 -1.3 8.9
6 -18 -3 -1.4 10.1
6 -18 -3 -6.5 7.3
6 -18 -3 -7 7.6
6 18 -3 2.5 7.2
-6 18 3 -0.4 7.6
5 -18 -3 -2 7.2
5 -18 -3 -13.2 6.8
-5 -18 3 -3.2 8.5
5 18 -3 5 7.5
-5 18 3 3.8 6.8
4 -18 -3 43.2 8.3
-4 -18 3 31.9 10
4 -18 -3 29.3 9.6
-4 18 3 36.3 9
4 18 -3 39.5 8.6
-4 18 3 49.5 9.6
3 -18 -3 1.6 6.5
-3 -18 3 8.9 8.7
3 -18 -3 3 8.9
-3 18 3 -3.3 5.9
3 18 -3 -10.4 6.4
-3 18 3 -9.3 7.1
2 -18 -3 6.3 9.9
-2 -18 3 -11.4 8.1
2 -18 -3 12.5 6.9
-2 18 3 -0.2 6.9
2 18 -3 -2.1 6.5
1 -18 -3 11.4 11
1 -18 -3 8.4 7.3
1 18 -3 1.4 6.8
-1 18 3 2.6 7
0 -18 -3 8.3 12.1
0 -18 -3 7.9 6.9
0 -18 3 -13.4 9.2
0 18 -3 11.1 7.3
0 18 3 4.9 6.9
-1 -18 -3 -6 6.5
-1 -18 -3 9.5 12.7
1 -18 3 6.5 9.3
-1 18 -3 2.9 6.2
1 18 3 2 7.1
-2 -18 -3 -4.2 12.3
2 -18 3 -2.1 6.6
2 -18 3 -9.3 7.9
-2 -18 -3 7 7.7
2 18 3 2.2 7.5
-2 18 -3 -2.2 6.1
-2 18 -3 -0.4 6.7
3 -18 3 23.3 8.5
3 -18 3 8.9 7.1
-3 -18 -3 5 8.3
-3 -18 -3 16.8 14.8
-3 -18 -3 4.5 10
3 18 3 -0.9 6.8
-3 18 -3 14.9 7.6
4 -18 3 15.7 7.7
4 -18 3 4.6 5.7
-4 -18 -3 -7 9.8
-4 -18 -3 10.8 7.7
4 18 3 13 8.4
-4 18 -3 -1.5 6.4
5 -18 3 -4.6 7.1
-5 -18 -3 -0.8 10.1
5 -18 3 6.6 6
5 -18 3 -0.4 4
-5 18 -3 7.5 7.3
5 18 3 -10.2 7.4
6 -18 3 2.7 7.7
-6 -18 -3 -2.5 9.3
-6 -18 -3 3.1 9
6 -18 3 12.8 6.3
6 18 3 4.8 9.1
-6 18 -3 7.5 7.7
-7 -18 -3 28.2 10.5
7 -18 3 23.1 6.7
-7 -18 -3 19.3 11.3
7 -18 3 4.4 8.4
7 18 3 26.1 10.3
-7 18 -3 18.6 9.2
-8 -18 -3 2.2 10.9
8 -18 3 1.8 6.8
8 18 3 -10.7 9.6
-8 18 -3 -3.1 8.5
-9 -18 -3 -11.9 12
9 18 3 -2.1 9.8
-10 -18 -3 -8.1 11
10 -18 3 0.1 8.5
-10 18 -3 -3.7 10.4
-11 -18 -3 11.7 12.8
-11 18 -3 -6.2 11.5
-12 -18 -3 6.3 12.3
-12 18 -3 15.8 12.8
-13 -18 -3 22.6 15.9
-13 18 -3 -1.2 14.1
-12 -19 3 -1.5 13.7
-12 19 3 11 13.7
-11 -19 3 13.7 12.2
-11 -19 3 -39.5 14.2
-11 19 3 6.7 12.6
-10 -19 3 16 11.1
-10 19 3 -1.6 11.7
-9 -19 3 -5.9 10.9
-9 -19 3 -0.5 10.4
9 19 -3 -10.2 9.8
-9 19 3 2.1 9.3
8 -19 -3 14.5 9.9
-8 -19 3 -9.9 9.6
8 19 -3 5 9.5
-8 19 3 12.1 9.7
-7 -19 3 38.8 11.4
7 -19 -3 5.2 9.6
7 19 -3 37.3 10.7
-7 19 3 21.7 9.6
-6 -19 3 -0.9 12
6 -19 -3 -8.6 6.7
-6 -19 3 2.1 9.9
6 -19 -3 -12.6 8.2
-6 19 3 4.6 8.6
6 19 -3 2.1 8.2
5 -19 -3 -4.5 7.8
5 -19 -3 -2.9 7.8
-5 -19 3 0.2 9.2
5 19 -3 13.9 8.7
-5 19 3 -2.4 7.8
4 -19 -3 10.3 8.4
-4 -19 3 -0.2 9.4
4 -19 -3 1.8 9.2
4 19 -3 5.7 8
-4 19 3 5.5 8.6
-4 19 3 8.1 7.2
-3 -19 3 -8.2 9.1
3 -19 -3 0.6 9.8
3 -19 -3 3.1 8.1
3 19 -3 4.1 8
-3 19 3 -6.8 7.8
-2 -19 3 62.99 12.1
2 -19 -3 61.89 9.8
2 -19 -3 73.99 14
2 19 -3 71.99 10.4
-2 19 3 65.99 11.2
1 -19 -3 3.5 7.8
-1 -19 3 7.4 12.1
1 -19 -3 6 11.8
1 19 -3 0.3 7.3
-1 19 3 -3.7 7
0 -19 3 63.09 13.4
0 -19 -3 58.39 10.1
0 -19 -3 41.2 14.4
0 19 3 49.1 10
0 19 -3 41.3 9.2
-1 -19 -3 142.59 13.2
1 -19 3 155.38 15.8
-1 -19 -3 114.99 18.4
1 19 3 141.49 14.3
-1 19 -3 119.79 12.6
-2 -19 -3 15.2 14.2
-2 -19 -3 0.1 8.4
2 -19 3 -11.1 8.8
-2 19 -3 -8.3 6.9
2 19 3 -7.7 7.9
-2 19 -3 8.9 7.3
3 -19 3 62.69 10.2
-3 -19 -3 50.59 12.9
-3 -19 -3 67.49 19.6
3 -19 3 82.09 10.5
-3 -19 -3 35.1 9.8
3 19 3 83.79 12
-3 19 -3 61.19 10.4
-4 -19 -3 13.6 11.3
4 -19 3 22.8 9
4 -19 3 16.8 6.6
-4 -19 -3 24.3 9.2
-4 19 -3 19.7 8.2
4 19 3 33.5 9.9
5 -19 3 8.6 6.8
5 -19 3 6 4.8
-5 -19 -3 -5.5 10.6
5 -19 3 -19.6 8.2
-5 -19 -3 1.7 10.7
5 19 3 6.6 9.3
-5 19 -3 2.1 8.4
6 -19 3 4.4 16.1
-6 -19 -3 -14.7 9.3
6 -19 3 -11.6 6.8
-6 19 -3 -5.2 8.4
6 19 3 7.1 8.9
7 -19 3 13.8 7
-7 -19 -3 -9.9 10.2
7 19 3 -4.4 9.7
-7 19 -3 -1.6 8.9
-8 -19 -3 -26.5 11.4
-8 -19 -3 14.7 12.9
8 -19 3 8 8
-8 19 -3 0.1 15.4
8 19 3 -9.8 10.1
-9 -19 -3 11.2 12.5
-9 19 -3 9.2 11.1
9 19 3 9.8 11.6
-10 -19 -3 6.4 12.9
-10 19 -3 15 11.2
-11 -19 -3 2.7 14
-11 19 -3 -10.7 12
-12 -19 -3 12.9 13.8
-12 19 -3 -14.6 13.7
-12 -20 3 9.8 15.3
-12 20 3 40.3 16
-11 -20 3 -9.5 12.7
-11 20 3 13.4 12.8
-10 -20 3 -5.1 11.5
-10 -20 3 -9.8 13.9
-10 20 3 -18.2 11.4
-9 -20 3 25.1 12.4
-9 20 3 4.8 11.3
9 20 -3 15.1 11.6
-8 -20 3 1.4 10.9
-8 20 3 8.2 9.2
8 20 -3 -15.1 9.7
7 -20 -3 -13.2 10.6
-7 -20 3 7.2 10.6
-7 20 3 6.7 8.7
7 20 -3 -2.3 9.8
6 -20 -3 24.8 11.1
6 -20 -3 -9.3 7.4
-6 -20 3 0.6 10.1
-6 20 3 -3.2 8.9
6 20 -3 -14.1 8.8
5 -20 -3 1.4 8.7
-5 -20 3 3.7 10.4
5 -20 -3 0.5 9.1
-5 20 3 3.4 9.2
-5 20 3 -7 8.2
5 20 -3 -8 8.6
-4 -20 3 4.4 11
4 -20 -3 28.9 9.2
4 -20 -3 9.5 10.4
4 20 -3 15.1 8.9
-4 20 3 18.9 9.4
-4 20 3 19.7 8.9
3 -20 -3 19.2 11.4
-3 -20 3 30.9 12
3 -20 -3 21.6 9.6
3 20 -3 17.3 9.3
-3 20 3 10.7 8.9
2 -20 -3 -5.6 8.8
2 -20 -3 12.7 12.5
-2 -20 3 20 11.8
2 20 -3 19.5 9.1
-2 20 3 1.9 8.4
1 -20 -3 28.6 9.9
-1 -20 3 61.09 14.9
1 -20 -3 67.69 15.4
1 20 -3 38.6 9.5
-1 20 3 47.3 11
0 -20 -3 161.18 20.3
0 -20 -3 97.29 12.3
0 -20 3 149.59 17.5
0 20 3 159.88 16.4
0 20 -3 169.68 16.8
1 -20 3 0.9 11.1
-1 -20 -3 0.8 15.2
-1 -20 -3 11.6 9.4
-1 20 -3 -7.4 7.9
1 20 3 -6 7.9
-2 -20 -3 34.3 10.2
-2 -20 -3 -2 16.4
-2 20 -3 7.6 8.9
2 20 3 14.3 9.6
-2 20 -3 13.3 8.4
-3 -20 -3 11.7 11.6
-3 -20 -3 3 10.2
3 -20 3 -3.5 8.5
-3 -20 -3 -12.9 17.3
3 -20 3 -33.9 8.6
-3 20 -3 0.3 7.9
-3 20 -3 -1.8 7.9
3 20 3 -8.6 7.7
-4 -20 -3 49.4 14.2
4 -20 3 47.6 8.7
-4 -20 -3 44.8 14.2
4 -20 3 54.69 13.1
-4 20 -3 40.7 10.8
4 20 3 49.2 11.3
5 -20 3 2.6 5.2
-5 -20 -3 1.2 10.7
5 -20 3 7.8 7.9
5 20 3 -2.3 9.6
-5 20 -3 -1.8 8.6
-6 -20 -3 -7 10.8
6 -20 3 4.2 7.8
6 20 3 -1.1 9.8
-6 20 -3 -1.8 8.4
-7 -20 -3 4.1 13.1
-7 -20 -3 -7.5 11.4
7 -20 3 -1 7.8
7 20 3 7.8 10.5
-8 -20 -3 0.3 12.5
-8 20 -3 19.4 10.7
8 20 3 9.6 11.9
9 -20 3 16.4 10.8
-9 -20 -3 -6.5 12.1
-9 20 -3 -9.2 10.9
9 20 3 -17.5 12.4
-10 -20 -3 -5 12.2
-10 20 -3 3.2 12.4
-11 -20 -3 7.8 14.7
-11 20 -3 4.5 13.2
-12 20 -3 -19.2 15.3
-11 -21 3 2.8 13.4
-11 21 3 -20.5 14
-10 -21 3 9 13.8
-10 21 3 16.7 12.3
-9 -21 3 5.9 12.2
9 21 -3 4.6 12.2
-9 21 3 4.4 11.6
-8 -21 3 14.2 13.1
-8 21 3 -13 10.2
8 21 -3 -6.3 10.7
-7 -21 3 2.5 11.7
7 21 -3 -0.8 10.4
-7 21 3 3.9 10.8
6 -21 -3 0.2 8.6
-6 -21 3 3.9 11
-6 21 3 -1.8 9.8
6 21 -3 -3.3 10.1
-5 -21 3 -9.5 11.1
5 -21 -3 -4.2 9.7
-5 21 3 1.3 8.8
5 21 -3 -1.6 9.7
-5 21 3 -8.5 9.7
4 -21 -3 -20 10.8
-4 -21 3 6.7 11.3
-4 21 3 5.1 9.4
4 21 -3 5.8 9.6
-3 -21 3 7.6 11.6
3 -21 -3 8.8 12.8
3 -21 -3 -5.6 10
3 21 -3 13.4 9.4
-3 21 3 3.1 9.3
2 -21 -3 7.5 13.5
-2 -21 3 36.5 12.8
-2 -21 3 3 16.4
2 -21 -3 -5.1 9.7
2 21 -3 3.2 9
-2 21 3 13.3 9.1
-1 -21 3 7.8 11.9
1 -21 -3 -1.4 10.5
-1 -21 3 4.2 14.1
1 -21 -3 -1.6 14.2
-1 21 3 11.9 9.5
1 21 -3 -5 8.2
0 -21 -3 -23.1 9.6
0 -21 -3 1 15.5
0 -21 3 -18.1 13.7
0 21 3 -8.8 8.1
0 21 -3 1 8.8
1 -21 3 2.8 12.2
-1 -21 -3 3.7 10.7
-1 -21 -3 10.6 17.1
1 21 3 9.8 10
-1 21 -3 9.6 9.2
2 -21 3 16.4 11.1
-2 -21 -3 -12.7 18.3
-2 -21 -3 -0.3 12.8
-2 21 -3 -1.4 8.4
2 21 3 11.3 10.1
3 -21 3 5.4 9.8
-3 -21 -3 12 12.7
-3 21 -3 -0.1 8.6
3 21 3 4.2 9.4
-3 21 -3 2.6 9.6
4 -21 3 8.1 8.1
-4 -21 -3 -1.6 12.7
-4 21 -3 11.5 9.5
4 21 3 -7.6 9.2
-5 -21 -3 21.4 13.6
5 -21 3 -2.5 5.9
5 -21 3 -10.7 8.6
5 21 3 15.1 11.3
-5 21 -3 7.1 11.4
6 -21 3 12.7 10.6
-6 -21 -3 -5.4 20.5
-6 21 -3 -2.4 9.4
6 21 3 3.1 10.6
-7 -21 -3 12.1 12.8
7 21 3 10.4 12.2
-7 21 -3 -8.1 9.6
-8 -21 -3 -6.2 13.2
8 -21 3 9.3 9.5
8 21 3 -4.3 13.1
-8 21 -3 3.5 11.9
-9 -21 -3 -10.1 14
-9 21 -3 4.6 12.7
9 21 3 9.6 13.6
-10 -21 -3 -25.7 14
-10 21 -3 14.1 14.2
-11 -21 -3 -6.9 16.8
-11 21 -3 -11.8 15
-10 -22 3 23 14.6
-10 22 3 17 15.1
-9 -22 3 11.4 14.1
9 22 -3 7.9 13.8
-9 22 3 -13.2 12.3
-8 -22 3 8.3 13.2
-8 22 3 0.3 12
8 22 -3 10.7 13
-7 -22 3 15 19
-7 22 3 7.1 10.7
7 22 -3 -1.1 11.7
6 -22 -3 -11.1 9.6
-6 -22 3 28.4 13.1
-6 22 3 -12.2 10.2
6 22 -3 -0.9 11.3
-6 22 3 -1.9 9.7
-5 -22 3 -17.8 11.6
5 -22 -3 4.9 11.6
5 22 -3 -5.7 10.3
-5 22 3 -1.6 10.8
-5 22 3 -10.8 15.6
4 -22 -3 9.1 13.2
-4 -22 3 13 12.7
4 22 -3 9.1 11
-3 -22 3 1 12.4
3 -22 -3 13.3 14.2
-3 22 3 11.1 10.8
3 22 -3 9.3 10.4
2 -22 -3 -16.4 14.4
-2 -22 3 -5.2 11.8
-2 -22 3 -13.8 18.4
2 22 -3 -0.7 9.3
-2 22 3 -0.7 10.2
-1 -22 3 -2.7 12.3
1 -22 -3 7 16.7
-1 -22 3 -0.9 16.8
1 22 -3 3.2 9.7
-1 22 3 4.5 9.8
0 -22 -3 -1.1 17.3
0 -22 3 4.4 15.3
0 22 -3 -4.6 9.5
0 22 3 3.4 9.6
1 -22 3 -0.9 13.8
-1 -22 -3 -13.7 19
1 22 3 24.9 10.7
-1 22 -3 -11.3 9.7
-2 -22 -3 8.7 14
2 -22 3 -8.7 12.2
-2 22 -3 1 10
2 22 3 10.7 9.8
3 -22 3 36.5 12.4
-3 -22 -3 33.4 15.3
-3 22 -3 30.9 10.9
3 22 3 22.9 11.5
4 -22 3 -11.3 8.6
-4 -22 -3 5 13.9
-4 22 -3 -5.6 10
4 22 3 9.9 11.2
-4 22 -3 -0.6 9
5 -22 3 7.8 6.8
5 22 3 13.4 11.4
-5 22 -3 -6 9.7
-6 -22 -3 -5.1 13
6 22 3 -3.4 11.4
-6 22 -3 10.5 10.8
-7 -22 -3 -18.3 14
7 -22 3 6.6 11.7
-7 22 -3 0.7 10.9
-8 -22 -3 15.2 15.2
8 22 3 -7 12.8
-8 22 -3 7.7 12.5
-9 -22 -3 -2.1 15.5
-9 22 -3 6.7 12.7
9 22 3 -4.1 13.7
-10 -22 -3 -3.7 16.8
-10 22 -3 -15.5 14.7
-9 -23 3 -0.4 15
-9 23 3 6 14.2
9 23 -3 6.2 17.4
-8 -23 3 -13.4 13.7
-8 23 3 -8 12.9
8 23 -3 -16.1 13.1
-7 -23 3 -9 13.3
7 23 -3 8 13.3
-7 23 3 9.5 12.4
-7 23 3 -2.4 13.5
6 -23 -3 15.5 11.3
-6 -23 3 12.7 15.1
-6 23 3 6 13.2
-6 23 3 -10.7 11.3
6 23 -3 -14.6 11.6
5 -23 -3 8.1 12.8
-5 -23 3 7.2 13.8
5 23 -3 -3.7 12
-5 23 3 3.7 13.2
-4 -23 3 -6.9 12.5
4 -23 -3 -40.3 13.5
-4 23 3 -0.2 12
4 23 -3 -8 11.2
3 -23 -3 -7.2 15.3
-3 -23 3 9 13.7
3 23 -3 3.1 11.5
-3 23 3 11.7 11.7
-2 -23 3 26.3 13.9
-2 -23 3 -3.4 20.1
2 -23 -3 -7 16.7
2 23 -3 -2 10.3
-1 -23 3 13 13.9
1 -23 -3 -1.3 17.8
-1 -23 3 13.8 18.8
-1 23 3 15.8 12.9
1 23 -3 5.2 11.2
0 -23 3 -0.9 17.1
0 -23 -3 -35.9 19.3
0 23 3 2.4 10.6
0 23 -3 -3.8 10.1
1 -23 3 16.2 15.9
1 23 3 -1.1 10.5
-1 23 -3 2.8 10.9
2 -23 3 14.1 14.1
-2 -23 -3 24.7 14.8
-2 23 -3 19.7 11.5
2 23 3 28.4 12.4
3 -23 3 -9.4 12.3
3 23 3 2.2 11.3
-3 23 -3 6.4 11.1
-4 -23 -3 13.5 15.4
4 -23 3 2.8 12.9
-4 23 -3 -8.3 10.3
4 23 3 16.9 14.3
-4 23 -3 -6.5 11.8
-5 -23 -3 11.4 15
5 -23 3 3 7.5
5 -23 3 -2.6 10.7
-5 23 -3 17.7 11.5
-5 23 -3 -18.8 10.7
-6 -23 -3 -6.3 15.1
-6 23 -3 12.8 12.8
6 23 3 13.3 13.4
-7 -23 -3 2.3 16
7 23 3 0.3 13.5
-7 23 -3 -0.3 12.3
-8 -23 -3 -1.5 15.3
8 23 3 13.9 14.8
-8 23 -3 -7.4 12.8
-9 -23 -3 -10.2 16.4
9 23 3 13 17.3
-9 23 -3 25.4 15.7
-8 -24 3 24 16.2
-8 24 3 6.3 13.9
-8 24 3 9.1 15.9
8 24 -3 -1.5 17.6
-7 -24 3 17.1 15.9
-7 24 3 32.4 15.9
7 24 -3 0.2 14.9
-7 24 3 21.8 14
6 -24 -3 13.4 16.3
-6 -24 3 -6.7 15.1
-6 24 3 19.9 15.7
-6 24 3 5.7 13.1
6 24 -3 3.1 14
5 -24 -3 5.5 13.7
-5 -24 3 -1 13.6
-5 24 3 -11.2 13.2
5 24 -3 -0.1 13.1
4 -24 -3 22.3 16.4
-4 -24 3 17.3 24.9
4 24 -3 7 13
-4 24 3 -12.3 12.8
-3 -24 3 8.4 29.8
-3 -24 3 19.3 14.5
3 -24 -3 31.6 18.5
3 24 -3 16.8 12.5
-3 24 3 18.9 14
-2 -24 3 -12.3 14.1
2 -24 -3 -3.8 18.8
-2 -24 3 35.6 26.5
-2 24 3 11.3 12.9
2 24 -3 7.2 11.9
-1 -24 3 -0.5 21.4
-1 -24 3 -10.1 13.4
1 -24 -3 26.6 20.6
1 24 -3 -3.6 11
-1 24 3 -19.5 11.6
0 -24 3 -23.8 19
0 24 3 -5.8 11.7
0 24 -3 -5.8 11.8
-1 -24 -3 -0.5 27.6
1 -24 3 -1.3 17.9
-1 24 -3 2.9 12.1
1 24 3 8.5 12.7
-2 -24 -3 -16.6 14.1
2 -24 3 18.8 15.9
2 24 3 9.5 12.7
3 -24 3 -0.4 13.9
-3 -24 -3 0.1 16
3 24 3 -8.9 11.5
-3 24 -3 -25.1 10.5
-4 -24 -3 2.6 15.8
4 -24 3 -6.2 11.2
-4 24 -3 17.8 13
-4 24 -3 5.8 12.1
4 24 3 5.2 13.8
-5 -24 -3 -22.7 15.3
5 24 3 -7.6 13.1
-5 24 -3 -10.7 12.1
-5 24 -3 -1.2 11.6
-6 -24 -3 23.3 17.8
-6 24 -3 -8.9 13.5
-6 24 -3 -18 11.8
6 24 3 -22.3 14
-7 -24 -3 24.1 18.9
-7 24 -3 -10 12.8
7 24 3 2.4 15.5
-8 -24 -3 7.4 18.5
-8 24 -3 -5.3 14.4
8 24 3 -11.6 15.3
-7 -25 3 4.3 17
-7 25 3 -1.6 14.6
7 25 -3 1.7 16.6
-7 25 3 -8.5 18
-6 -25 3 19.1 16.6
-6 25 3 -4.7 15.3
6 25 -3 14.3 15.1
-5 -25 3 -2.6 15.8
5 25 -3 -9.6 26.1
-5 25 3 32.3 15.5
-4 -25 3 0 15.3
4 -25 -3 15.9 17.7
-4 25 3 9.7 15
3 -25 -3 53.19 20.8
-3 -25 3 -10.5 15.3
3 25 -3 2.7 24.2
-3 25 3 22.4 14.8
2 -25 -3 -19.8 22
-2 25 3 25 15.3
-1 -25 3 -5.5 24.4
-1 -25 3 -4.3 15.7
-1 25 3 -6.5 12.4
1 25 -3 14.3 24.2
0 -25 3 6.2 22.3
0 -25 3 24.3 16.7
0 -25 -3 -49.99 23.6
0 25 -3 4 12.6
0 25 3 -0.2 13.9
-1 -25 -3 17.7 17.8
1 -25 3 6.3 19.4
1 25 3 -21.1 13.6
-1 25 -3 10.1 13.8
-2 -25 -3 11.9 16.8
2 -25 3 -25 17.2
2 25 3 -0.1 14.4
-2 25 -3 -10.5 13
-3 -25 -3 -7.5 17.1
3 -25 3 -27.2 22.3
-3 25 -3 7.7 13.9
3 25 3 11.3 14.4
-4 -25 -3 -1 17.9
-4 25 -3 -1.2 13.7
4 25 3 11.1 15.4
-5 -25 -3 -33.1 16.7
-5 25 -3 -29.2 11.7
-5 25 -3 -9.2 13.7
5 25 3 -18.1 14.5
-6 -25 -3 -9.2 18.8
6 25 3 -2.5 16
-6 25 -3 22.1 15.1
-6 25 -3 6.1 14.2
-5 -26 3 12 18.3
5 26 -3 -13.2 16.4
-5 26 3 11.8 16
-4 -26 3 20.5 18.2
-4 26 3 22.3 17.6
4 26 -3 -11.8 16
-3 -26 3 22.4 18.5
-3 26 3 -4.8 14.8
3 26 -3 -1.1 15.5
-2 -26 3 -3.6 17.6
-2 26 3 -3 14
2 26 -3 2.5 14.5
1 -26 -3 -32.7 25.1
-1 -26 3 17.2 17.6
-1 26 3 -5.2 16.2
1 26 -3 -9.2 14.6
0 -26 3 -0.9 24.8
0 -26 3 21.4 17.8
0 26 -3 5.2 14.7
0 26 3 -0.3 15.2
-1 -26 -3 -23.2 18.6
-1 26 -3 9.8 15.2
1 26 3 1 15.8
-2 -26 -3 -7.8 18.8
-2 26 -3 -3.2 15.2
2 26 3 -1 15.2
-3 -26 -3 54.99 20.5
3 26 3 31.6 16.5
-3 26 -3 17.7 14.5
-4 -26 -3 -4 19.7
4 26 3 -1.8 16.7
-4 26 -3 15.8 15
-1 -27 3 -1.1 19.9
1 27 -3 5.8 15.9
-1 27 3 -8.2 16.3
0 -27 3 -3.8 19.3
0 27 3 3.3 17.6
0 27 -3 -16.4 17
-1 -27 -3 18.4 22.4
1 -27 3 -1.6 20.1
-1 27 -3 35.3 18.4
1 27 3 5.6 17.9
-18 0 4 7.9 12.5
-18 0 4 8.4 10.8
-17 0 4 -3.6 9.1
-17 0 4 -3 9.9
-16 0 4 45.2 9.7
-16 0 4 40.8 10.5
-15 0 4 -4.7 6.4
-14 0 4 6.6 6.5
-14 0 4 6.6 6.3
-13 0 4 2.2 5.3
-13 0 4 -4.4 5.4
-12 0 4 12.3 5.3
-12 0 4 0.9 4.7
-11 0 4 -3.4 3.7
-11 0 4 -1.9 3.6
11 0 -4 -7 5.1
10 0 -4 176.18 11.3
-10 0 4 180.28 9.9
-10 0 4 154.68 9.8
-9 0 4 2.9 3.1
9 0 -4 -1.6 3.4
-9 0 4 0.1 2.7
-8 0 4 1.4 2.6
-8 0 4 -1 2.2
8 0 -4 -6.7 3.3
-7 0 4 -2.2 2.1
-7 0 4 -0.7 1.9
7 0 -4 1 2.5
-6 0 4 15.6 2.8
-6 0 4 12.2 2.3
6 0 -4 14.8 2.9
5 0 -4 -1.4 1.5
-5 0 4 0.4 1.5
-5 0 4 1.3 1.4
4 0 -4 107.39 5
-4 0 4 107.39 5
3 0 -4 2.8 1.2
-3 0 4 3.7 1.3
2 0 -4 356.26 11.2
-2 0 4 354.96 11.2
1 0 -4 0.3 0.6
-1 0 4 0.6 0.4
-1 0 4 -0.3 0.8
0 0 4 1962.9 57.99
0 0 -4 2023 57.19
0 0 4 1969.5 56.59
0 0 4 1996.1 57.19
0 0 -4 2034.4 57.89
1 0 4 0.4 0.6
1 0 4 0.5 1.4
1 0 4 0.3 0.9
-1 0 -4 -2.6 1.3
-1 0 -4 1.1 0.8
-1 0 -4 0.5 0.6
-2 0 -4 1978.4 58.49
-2 0 -4 2053.19 58.39
2 0 4 2047.7 58.79
-3 0 -4 3.3 1.5
3 0 4 5.4 1.8
-4 0 -4 62.29 3.9
-4 0 -4 60.79 4
4 0 4 63.59 4.5
5 0 4 -4.7 1.9
-5 0 -4 -1.1 1.6
-5 0 -4 0.3 1.8
-6 0 -4 96.09 5.8
-6 0 -4 95.29 6.1
6 0 4 88.29 6.8
-7 0 -4 -1.6 2.2
-7 0 -4 2.4 2.5
7 0 4 6.2 3.4
-8 0 -4 4.7 3
-8 0 -4 3.8 3.1
-9 0 -4 1.5 3.2
-9 0 -4 0.2 3.1
9 0 4 2.1 4.7
-10 0 -4 -3.3 3.5
10 0 4 -0.8 5.5
-10 0 -4 1.8 3.4
11 0 4 -11 6.5
-11 0 -4 -1.9 4.5
-11 0 -4 -0.2 4
-12 0 -4 94.49 9.4
-12 0 -4 115.09 9.8
12 0 4 79.99 11.4
-13 0 -4 1 5.2
-13 0 -4 -5.2 5.5
14 0 4 30 14.1
-14 0 -4 18.1 6.9
-14 0 -4 12.3 7
-15 0 -4 1 8.2
-16 0 -4 30.2 10.1
-16 0 -4 13.3 8.1
-17 0 -4 -14.6 10.1
-17 0 -4 -15.6 9.3
-18 -1 4 6.8 10.9
-18 -1 4 2.7 12.5
-18 1 4 5.5 12.5
-18 1 4 9.2 11.6
-17 -1 4 17.9 10.6
-17 -1 4 -5 8.6
-17 1 4 5.1 9.7
-17 1 4 -2.3 10.6
-16 -1 4 26.8 9.7
-16 -1 4 21.6 8.5
-16 1 4 23.3 9.4
-16 1 4 24.3 8.9
-15 -1 4 1.7 7
-15 1 4 -10 6.4
-14 -1 4 21.8 7.2
-14 -1 4 17.1 6.7
-14 1 4 22.8 6.9
-14 1 4 11.6 6.7
-13 -1 4 6.1 5.5
-13 -1 4 3 5.6
-13 1 4 -0.7 5.4
-13 1 4 2.9 5.3
-12 -1 4 14 4.9
-12 -1 4 17.3 5.5
-12 1 4 12.6 5.1
-12 1 4 14.8 5.4
-11 -1 4 102.29 8.9
11 -1 -4 125.19 11.7
-11 -1 4 105.29 8.8
11 1 -4 94.49 10.1
-11 1 4 115.89 9
-11 1 4 110.89 9.4
10 -1 -4 3.4 4.7
-10 -1 4 8.2 4
-10 -1 4 4.4 3.6
-10 1 4 2.2 3.7
10 1 -4 3.7 4.7
-10 1 4 3.9 3.7
-9 -1 4 173.98 9.5
-9 -1 4 168.08 8.8
9 -1 -4 169.38 10.4
9 1 -4 166.28 11.1
-9 1 4 169.28 9.1
-9 1 4 162.38 9.6
-8 -1 4 17.1 3.1
8 -1 -4 18.6 3.8
-8 -1 4 21.8 3.8
-8 1 4 11.4 3.3
8 1 -4 19.4 4.8
-8 1 4 20.9 3.4
7 -1 -4 160.68 8.6
-7 -1 4 164.08 8.3
-7 1 4 156.48 8.2
7 1 -4 168.28 9
-7 1 4 152.68 7.6
6 -1 -4 95.19 5.7
-6 -1 4 87.69 5.5
6 1 -4 89.89 6
-6 1 4 97.39 5.9
-6 1 4 80.79 5
5 -1 -4 5.2 1.9
-5 -1 4 5.6 1.8
5 1 -4 3.6 1.9
-5 1 4 1.3 1.4
-5 1 4 3.6 1.8
-4 -1 4 146.69 6.3
4 -1 -4 159.08 6.4
-4 1 4 148.59 5.8
-4 1 4 158.28 6.5
4 1 -4 145.49 6.5
-3 -1 4 399.96 12.9
3 -1 -4 404.66 13
3 1 -4 396.06 13
-3 1 4 407.96 12.4
2 -1 -4 161.38 6
-2 -1 4 155.68 5.7
2 -1 -4 164.38 5.2
-2 1 4 170.68 6.7
-2 1 4 165.28 6.2
2 1 -4 166.78 5.8
-2 1 4 162.98 5.2
-1 -1 4 723.93 21.2
1 -1 -4 737.93 22.6
-1 -1 4 749.62 21.3
-1 1 4 730.33 22.8
1 1 -4 741.43 21.2
-1 1 4 719.93 21.8
0 -1 4 267.37 8.6
0 -1 -4 259.57 9.5
0 -1 -4 256.27 8.6
0 -1 4 258.17 8
0 1 -4 245.68 8
0 1 4 241.58 9.5
0 1 4 248.98 8.6
0 1 -4 282.77 8.5
-1 -1 -4 291.17 11
1 -1 4 290.17 9.8
-1 -1 -4 302.47 10
1 -1 4 288.37 9.2
1 -1 4 293.37 8.9
-1 1 -4 293.97 9.6
1 1 4 258.07 10.8
-1 1 -4 275.27 9.2
1 1 4 291.47 9.9
-1 1 -4 288.87 8.7
-2 -1 -4 252.97 9.4
2 -1 4 266.37 8.9
2 -1 4 259.07 8.7
-2 -1 -4 266.37 9.9
2 1 4 265.67 9.8
-2 1 -4 257.47 8.5
-2 1 -4 268.97 9
-3 -1 -4 1130.39 37.8
3 -1 4 1330.47 37.2
3 -1 4 1355.36 37.3
-3 1 -4 1280.77 36.8
3 1 4 1250.67 38
-3 1 -4 1160.28 38.1
4 -1 4 75.79 4.4
-4 -1 -4 69.79 4.7
4 -1 4 75.89 4.3
-4 1 -4 74.39 4.6
4 1 4 73.69 5.2
-4 1 -4 69.69 4.2
5 -1 4 158.98 7.6
-5 -1 -4 166.88 7.8
-5 1 -4 164.38 7.6
-5 1 -4 165.18 7.1
5 1 4 166.18 8.5
-6 -1 -4 0.9 2.3
-6 -1 -4 1.5 2.1
6 -1 4 -1.5 2.1
-6 1 -4 1.8 2
-6 1 -4 0.1 2.1
6 1 4 3.5 3.1
7 -1 4 -0.2 2.8
-7 -1 -4 -0.8 2.3
-7 -1 -4 2.5 2.6
-7 1 -4 -0.5 2.5
7 1 4 -0.4 3.5
-7 1 -4 -2.5 2.2
-8 -1 -4 33.3 4.6
8 -1 4 35.1 5.8
-8 -1 -4 27.1 4.2
-8 1 -4 31.5 4.1
-8 1 -4 33.5 4.7
8 1 4 31.3 6.5
-9 -1 -4 7.5 3.8
-9 -1 -4 17.4 4.1
9 -1 4 21.2 5.1
-9 1 -4 16.4 3.8
9 1 4 11.7 5.5
-9 1 -4 17.4 4.3
-10 -1 -4 26.6 5.3
10 -1 4 23.3 6.5
-10 -1 -4 26.4 4.9
-10 1 -4 32 5.6
10 1 4 16.4 6.7
-10 1 -4 26.8 4.8
11 -1 4 64.79 8.8
-11 -1 -4 68.39 7.5
-11 -1 -4 65.59 7.4
-11 1 -4 74.39 7.6
11 1 4 73.09 10
-11 1 -4 67.99 7.8
-12 -1 -4 36.4 6.5
12 -1 4 50.79 10
-12 -1 -4 36.8 7.2
-12 1 -4 33.5 6.7
-12 1 -4 45.2 6.4
12 1 4 40.8 9.4
-13 -1 -4 7.3 5.6
-13 -1 -4 2 5.5
13 -1 4 -8.3 11.7
-13 1 -4 -8.4 5.7
-13 1 -4 -2.7 5.3
-14 -1 -4 44.7 8.6
-14 -1 -4 51.49 8.2
14 -1 4 -6.2 12
-14 1 -4 41.3 8.5
-14 1 -4 37.1 7.6
-15 -1 -4 24.6 8.7
-15 1 -4 52.79 11.5
-15 1 -4 44.5 10.6
-16 -1 -4 -4.4 8.1
-16 -1 -4 0.6 9
-16 1 -4 7.8 8.6
-16 1 -4 14.2 9.3
-17 -1 -4 -7.4 9.8
-17 -1 -4 6.3 9.7
-17 1 -4 1.6 9.8
-17 1 -4 0.8 10.7
-18 -2 4 -1.2 11.1
-18 -2 4 -5.3 11.3
-18 2 4 26.8 13.2
-18 2 4 16.2 11.9
-17 -2 4 4.3 10.6
-17 -2 4 -0.9 8.7
-17 2 4 19.7 10.6
-17 2 4 27.1 11.2
-16 -2 4 5.9 9.8
-16 -2 4 -2.7 8.6
-16 2 4 3.1 8.2
-16 2 4 -11.7 8.5
-15 -2 4 1.1 7.3
-15 2 4 0 6.7
-14 -2 4 1.5 5.8
-14 -2 4 2.7 5.9
-14 2 4 6.5 6.2
-14 2 4 -1.4 6
-13 -2 4 119.99 11.9
-13 -2 4 118.79 11.3
-13 2 4 115.89 10.8
-13 2 4 126.39 11.5
-12 -2 4 0 4.9
-12 -2 4 6.1 4.8
12 -2 -4 16.4 9.3
-12 2 4 2.1 5
-12 2 4 0.6 4.8
11 -2 -4 3.2 5.5
-11 -2 4 -0.9 3.8
-11 -2 4 1.8 4.2
-11 2 4 3.3 4.2
-11 2 4 3 4.6
11 2 -4 -5.2 5.9
-10 -2 4 56.69 5.8
-10 -2 4 56.19 6.1
10 -2 -4 62.79 7.1
10 2 -4 65.49 7.8
-10 2 4 76.69 7.4
-10 2 4 75.79 7.1
9 -2 -4 11.7 4
-9 -2 4 11.8 3.6
-9 2 4 10.2 3.7
-9 2 4 10.1 3.6
9 2 -4 9.1 4.4
-8 -2 4 6.4 3
8 -2 -4 4.3 3.2
-8 2 4 7.5 3.3
8 2 -4 11.2 4
-8 2 4 7.4 3
7 -2 -4 -4.2 2.2
-7 -2 4 -1.1 2.3
-7 2 4 0.4 2.4
-7 2 4 4.1 2.3
7 2 -4 2 2.9
6 -2 -4 28.2 3.3
-6 -2 4 31.8 3.6
-6 2 4 24.2 2.9
-6 2 4 23.4 3.3
6 2 -4 28.7 3.7
5 -2 -4 170.88 7.5
-5 -2 4 180.88 7.7
-5 2 4 179.88 8
-5 2 4 175.18 7.1
5 2 -4 183.38 8.2
4 -2 -4 472.75 14.8
4 -2 -4 473.95 15.5
-4 -2 4 472.45 15.5
4 2 -4 471.25 15.8
-4 2 4 473.05 15
-4 2 4 470.55 15.8
3 -2 -4 4334.37 123.09
-3 -2 4 4186.88 122.89
3 -2 -4 4522.55 122.39
-3 2 4 4168.48 122.39
3 2 -4 4337.27 123.19
2 -2 -4 68.39 3.8
-2 -2 4 75.09 2.9
2 -2 -4 70.09 2.9
-2 -2 4 68.69 3.2
2 -2 -4 76.29 4.3
-2 2 4 71.69 3
-2 2 4 75.99 4.4
2 2 -4 70.29 3.5
1 -2 -4 1083.59 30.5
-1 -2 4 1044.8 30.4
1 -2 -4 1054.29 32.2
-1 -2 4 1053.59 30.9
-1 2 4 1033 30.4
1 2 -4 1065.29 30.8
1 2 -4 1095.39 30.6
-1 2 4 1045 31.3
-1 2 4 1042.8 32.5
0 -2 -4 136.29 6.6
0 -2 -4 139.09 5.6
0 -2 4 136.09 5
0 2 4 127.89 6.6
0 2 -4 139.19 5.1
0 2 4 131.39 5.6
-1 -2 -4 485.65 17.2
-1 -2 -4 500.15 15.8
1 -2 4 470.45 13.9
1 -2 4 476.15 14.9
1 2 4 503.35 15.8
-1 2 -4 483.35 14.3
-1 2 -4 472.55 13.9
-1 2 -4 461.75 15
-2 -2 -4 1768.12 51.09
2 -2 4 1735.73 49.4
-2 -2 -4 1821.72 51.29
2 -2 4 1766.82 50.09
-2 2 -4 1657.33 49.3
-2 2 -4 1692.73 49.9
2 2 4 1783.92 51.29
2 2 4 1621.84 51.39
-2 2 -4 1655.93 50.29
-3 -2 -4 199.38 8.9
3 -2 4 216.18 7.4
3 -2 4 217.08 7.9
3 2 4 189.18 8.7
-3 2 -4 198.18 7.1
-3 2 -4 201.08 7.9
-4 -2 -4 172.58 8
4 -2 4 165.98 6.8
-4 -2 -4 169.08 8.4
4 -2 4 161.58 7
4 2 4 159.08 8.1
-4 2 -4 168.78 7.4
5 -2 4 95.19 5.5
-5 -2 -4 101.59 6.3
5 -2 4 103.59 5.7
-5 2 -4 103.89 5.3
-5 2 -4 109.49 6
5 2 4 102.79 7.3
6 -2 4 0.1 2.2
-6 -2 -4 -2.9 2.2
-6 2 -4 4.9 2.4
-6 2 -4 1.9 2
6 2 4 1.3 3.2
-7 -2 -4 19.6 3.6
7 -2 4 28.4 4.4
-7 2 -4 24.3 4
7 2 4 14.1 4.2
-7 2 -4 26.3 3.5
8 -2 4 29.8 4.8
-8 -2 -4 25.3 4.3
-8 -2 -4 27.2 4.2
-8 2 -4 22.4 4.3
-8 2 -4 31.1 4.3
8 2 4 36 5.9
9 -2 4 -0.5 4.1
-9 -2 -4 7.6 3.8
-9 -2 -4 4.5 3.7
-9 2 -4 3.8 3.3
9 2 4 0.8 5.3
-9 2 -4 3.3 3.9
-10 -2 -4 90.49 8.7
10 -2 4 69.99 7.8
-10 -2 -4 82.19 7.7
10 2 4 74.29 9.1
-10 2 -4 70.59 6.7
-10 2 -4 72.59 7.3
-11 -2 -4 184.08 12.4
11 -2 4 190.28 14.6
-11 -2 -4 180.58 11.9
11 2 4 188.68 16.1
-11 2 -4 201.98 12.8
-11 2 -4 178.18 11.5
-12 -2 -4 -2.8 5.2
12 -2 4 -0.3 7.5
-12 -2 -4 0.1 5.2
-12 2 -4 2 4.8
12 2 4 1.9 8.7
-12 2 -4 -1.5 5.3
13 -2 4 6.3 11
-13 -2 -4 9.8 6.3
-13 -2 -4 6.7 5.8
-13 2 -4 5.9 6.5
-13 2 -4 5.6 5.5
-14 -2 -4 8.8 6.9
-14 -2 -4 6.5 6.3
14 -2 4 -7.6 10.5
-14 -2 -4 4.9 13.5
-14 2 -4 3.6 6.7
-14 2 -4 15.8 6.8
-15 -2 -4 -8.2 7.1
-15 -2 -4 0.9 7
-15 2 -4 -3.6 7.8
-15 2 -4 10.2 8.8
-16 -2 -4 3.7 8.6
-16 -2 -4 -5.1 7.8
-16 2 -4 3.9 9.1
-16 2 -4 -5.9 8.6
-17 -2 -4 4.1 10.7
-17 -2 -4 -17.9 9.4
-17 2 -4 5.3 10.5
-17 2 -4 0.3 10.4
-18 -3 4 27.7 12.9
-18 -3 4 -11.1 10.6
-18 3 4 16.2 12.3
-18 3 4 9.8 13.3
-17 -3 4 19.8 10.2
-17 -3 4 -7.8 8.7
-17 3 4 -9.2 9.9
-17 3 4 0.3 9.8
-16 -3 4 -4.4 7.8
-16 3 4 -2 8.7
-16 3 4 8.7 8.8
-15 -3 4 -2.1 6.6
-15 -3 4 -2.5 6.2
-15 3 4 1.8 7.2
-14 -3 4 40.8 7.9
-14 -3 4 30.1 7.5
-14 3 4 31.2 7.6
-14 3 4 28.3 8.2
-13 -3 4 28.4 6.7
-13 -3 4 26.5 6.7
-13 3 4 20 6.4
-13 3 4 28.1 7.4
-12 -3 4 19.7 5.9
12 -3 -4 8.5 7.1
-12 -3 4 17.9 5.6
-12 3 4 14.4 5.2
-12 3 4 22.5 6.5
11 -3 -4 76.79 8.1
-11 -3 4 69.79 7.4
-11 -3 4 58.69 6.5
-11 3 4 73.99 7.8
-11 3 4 60.49 6.7
11 3 -4 70.99 9.1
-10 -3 4 3.1 3.8
10 -3 -4 10.4 4.9
-10 3 4 6.9 3.7
-10 3 4 7.4 4.5
10 3 -4 7.1 5.7
-9 -3 4 2.2 3.3
9 -3 -4 0 3.3
9 3 -4 -3.1 4.2
-9 3 4 -1.7 3.2
-9 3 4 -1.5 2.9
8 -3 -4 36.2 4.6
-8 -3 4 40.8 4.9
8 3 -4 45.8 5.9
-8 3 4 45.4 4.5
-8 3 4 32.7 4.5
7 -3 -4 -2.7 2.3
-7 -3 4 2.4 2.4
-7 3 4 2.4 2.1
-7 3 4 2.3 2.6
7 3 -4 -0.4 2.9
6 -3 -4 50.79 4.5
-6 -3 4 56.39 5.2
6 -3 -4 58.99 4.3
-6 3 4 56.19 5.2
6 3 -4 50.49 5.1
-6 3 4 52.59 4.5
5 -3 -4 837.82 27
-5 -3 4 861.71 27.2
5 -3 -4 871.51 26.4
-5 3 4 859.81 26.6
5 3 -4 859.91 27.8
-5 3 4 876.31 27.6
4 -3 -4 333.97 11.3
-4 -3 4 347.67 12.1
-4 -3 4 332.77 11.8
4 -3 -4 339.17 12
-4 3 4 305.77 11.6
-4 3 4 370.06 12.9
-4 3 4 360.66 12.6
4 3 -4 347.67 12.6
-3 -3 4 165.78 6.1
3 -3 -4 156.68 6.7
3 -3 -4 149.88 5.9
3 3 -4 164.08 6.9
-3 3 4 162.28 6.2
-2 -3 4 1310.47 39.3
-2 -3 4 1355.26 38.8
2 -3 -4 1335.97 39
2 -3 -4 1356.26 40.5
-2 3 4 1360.16 39.2
2 3 -4 1331.57 39.6
-2 3 4 1352.76 41
2 3 -4 1349.07 38.7
-1 -3 4 303.27 10.2
1 -3 -4 301.07 9.8
1 -3 -4 308.47 11.6
-1 -3 4 302.07 9.7
-1 3 4 314.97 12
1 3 -4 307.97 10
1 3 -4 308.97 9.4
-1 3 4 299.27 9.8
-1 3 4 309.47 10.8
1 3 -4 308.87 10.2
0 -3 -4 92.99 4.9
0 -3 4 90.99 4.2
0 -3 -4 90.59 6.1
0 3 4 95.69 5
0 3 4 82.99 5.9
0 3 -4 89.09 4.3
1 -3 4 561.14 16.8
1 -3 4 580.64 18
-1 -3 -4 585.04 20.7
-1 -3 -4 582.54 18.8
1 3 4 566.14 18.8
-1 3 -4 588.24 18.2
-2 -3 -4 519.15 16.3
2 -3 4 478.25 15.1
2 -3 4 480.05 14.1
-2 3 -4 452.45 13.7
2 3 4 398.36 17.7
-2 3 -4 459.95 14.1
-3 -3 -4 284.47 11.5
3 -3 4 280.57 10.2
-3 -3 -4 274.47 11.3
3 -3 4 286.27 9.4
3 3 4 281.57 11.5
3 3 4 273.37 11.6
-3 3 -4 282.07 9.4
-3 3 -4 298.07 10.6
4 -3 4 13 1.9
-4 -3 -4 10 2.9
-4 -3 -4 12.7 2.9
4 -3 4 10.9 2.2
-4 3 -4 12.2 2.5
-4 3 -4 11.2 2.2
4 3 4 7.9 3.1
5 -3 4 98.09 5.4
-5 -3 -4 108.29 6.8
-5 -3 -4 88.49 7.2
5 -3 4 103.19 5.7
-5 3 -4 92.39 5.9
-5 3 -4 104.49 5.3
5 3 4 108.49 7.5
6 -3 4 26.8 3.4
-6 -3 -4 22.2 3.9
-6 -3 -4 32.1 4.8
6 -3 4 23.2 3.1
6 3 4 26.1 4.9
-6 3 -4 30.4 3.9
-6 3 -4 24.4 3
-7 -3 -4 41.1 5.8
7 -3 4 40.6 4.5
7 -3 4 37 4.4
-7 -3 -4 30.4 4.5
-7 3 -4 29.2 4.3
7 3 4 42.4 5.8
-7 3 -4 35.1 3.9
-8 -3 -4 122.49 8.9
-8 -3 -4 127.49 10.2
8 -3 4 122.09 8
8 3 4 125.49 10.8
-8 3 -4 123.19 7.5
-8 3 -4 102.39 7.7
-9 -3 -4 16.5 4.7
9 -3 4 15.4 4.6
-9 -3 -4 9.4 5.9
9 3 4 32.2 6.8
-9 3 -4 17.2 4.3
-9 3 -4 17 3.9
10 -3 4 14.3 5.2
-10 -3 -4 11.4 4.6
-10 -3 -4 12.1 7.2
-10 -3 -4 14.9 5.1
-10 3 -4 19 5.4
10 3 4 27 7.4
-10 3 -4 21.6 4.8
-11 -3 -4 59.19 7.2
11 -3 4 50.29 8
-11 -3 -4 71.89 7.7
-11 -3 -4 52.29 9.7
-11 3 -4 74.99 7.7
11 3 4 84.49 11.3
-11 3 -4 56.59 7.6
-12 -3 -4 42.5 7.2
-12 -3 -4 38.4 7
-12 -3 -4 46.4 10.8
12 -3 4 21.7 8.8
12 3 4 48.2 11.3
-12 3 -4 43.4 7.2
-12 3 -4 47.1 7.1
-13 -3 -4 52.09 8.3
-13 -3 -4 49.4 7.9
13 -3 4 48.7 11.1
-13 3 -4 54.79 8.7
-13 3 -4 50.69 7.8
-14 -3 -4 12.4 6.6
14 -3 4 9 11.2
-14 -3 -4 23.9 7.4
-14 -3 -4 0.4 20.6
-14 3 -4 25.1 8.1
-14 3 -4 16.5 7.1
-15 -3 -4 -1.1 6.9
-15 -3 -4 -4.3 7.6
-15 3 -4 -1.9 8.1
-15 3 -4 -0.3 8.5
-16 -3 -4 19 9
-16 -3 -4 21.7 10.1
-16 3 -4 13.3 9.4
-16 3 -4 22.2 9.9
-17 -3 -4 13.1 10.1
-17 -3 -4 6.8 10.8
-17 3 -4 16 10.8
-17 3 -4 -2.3 11.4
-17 -4 4 8.8 9.5
-17 -4 4 4.7 10
-17 4 4 4.4 11.3
-17 4 4 -0.2 10.3
-16 -4 4 10.8 9.4
-16 -4 4 -2.4 8.2
-16 4 4 11.2 10.2
-16 4 4 -8.2 9.4
-15 -4 4 -3 6.4
-15 -4 4 10.4 7
-15 4 4 2.3 9
-15 4 4 16.2 7.7
-14 -4 4 23 7
-14 -4 4 45 11.4
-14 -4 4 36.9 7.6
-14 4 4 45.5 9.3
-14 4 4 35.9 8.2
-13 -4 4 33.8 7
-13 -4 4 28.2 6.7
-13 -4 4 29.3 9.6
-13 4 4 28.2 6.8
-13 4 4 30.5 7.6
-12 -4 4 -3.8 4.8
-12 -4 4 2.8 4.6
-12 -4 4 -3.3 6.8
12 -4 -4 -0.8 6.3
-12 4 4 3.7 5
-12 4 4 1.3 5.5
-11 -4 4 14.6 5
11 -4 -4 14 5.7
-11 4 4 6.1 5.2
-11 4 4 -0.9 4.1
11 4 -4 3.6 6.8
10 -4 -4 85.39 8
-10 -4 4 77.59 7.4
10 4 -4 85.89 9.7
-10 4 4 93.39 8.5
-10 4 4 87.79 8
-9 -4 4 22.5 4.4
9 -4 -4 33.9 5.1
-9 4 4 32.7 4.8
-9 4 4 39.4 5.7
9 4 -4 28.6 6.4
-8 -4 4 349.17 14.4
8 -4 -4 332.97 13.9
-8 4 4 334.07 14.6
-8 4 4 331.07 13.7
8 4 -4 347.57 16
7 -4 -4 15.6 3.2
-7 -4 4 17.1 3.6
7 -4 -4 10.7 2.6
-7 -4 4 9.6 3.1
7 4 -4 19.6 4.4
-7 4 4 11.4 3.6
-7 4 4 10.1 3
-6 -4 4 258.07 11
-6 -4 4 254.87 11.1
6 -4 -4 251.17 10.6
6 -4 -4 250.77 9.9
6 4 -4 282.47 12.2
-6 4 4 240.98 10.3
-6 4 4 248.68 11.1
5 -4 -4 28.4 3.2
5 -4 -4 24.3 2.7
-5 -4 4 24.7 3.2
-5 -4 4 32.1 3.3
-5 4 4 22.1 3.3
5 4 -4 31.1 4.2
-5 4 4 39.4 4.4
-5 4 4 35 3.4
-4 -4 4 217.58 8.8
4 -4 -4 213.58 8.8
4 -4 -4 211.48 8
-4 -4 4 212.48 8.4
4 4 -4 210.58 9.3
-4 4 4 233.28 9.7
3 -4 -4 222.98 8
3 -4 -4 209.58 8.6
-3 -4 4 234.58 8
3 -4 -4 213.78 8.8
3 4 -4 232.08 8
-3 4 4 180.78 10.7
-3 4 4 218.08 8.2
3 4 -4 222.98 9
2 -4 -4 326.97 11
-2 -4 4 339.67 10.7
-2 -4 4 333.97 11.3
2 -4 -4 320.57 12.3
-2 4 4 338.37 11.1
2 4 -4 346.67 10.8
-2 4 4 290.27 13
2 4 -4 347.57 11.8
-1 -4 4 8.5 1.8
1 -4 -4 5.3 2.5
-1 -4 4 3.6 1.4
1 -4 -4 4.2 1.4
1 4 -4 6.5 1.2
1 4 -4 7 1.9
-1 4 4 6.1 1.5
-1 4 4 2.7 2
-1 4 4 5.1 3.1
0 -4 4 1925.61 55.09
0 -4 -4 1897.11 57.39
0 -4 -4 1990.1 55.69
0 4 -4 1944.61 55.19
0 4 4 1809.62 57.49
0 4 4 1727.23 55.79
1 -4 4 743.73 22.2
-1 -4 -4 703.53 24.8
-1 -4 -4 720.03 22.9
1 4 4 694.33 24.8
-1 4 -4 657.63 24.8
-2 -4 -4 32.6 4
2 -4 4 48 3.6
-2 -4 -4 43.5 4.3
2 -4 4 45.5 2.4
-2 4 -4 41.2 3.6
2 4 4 28.3 3.6
3 -4 4 13 1.5
-3 -4 -4 13.6 3.1
3 -4 4 11 2.1
-3 -4 -4 16.3 3
3 4 4 16.6 3.5
-3 4 -4 14.8 1.9
3 4 4 11.8 2.7
-3 4 -4 12 2.3
4 -4 4 126.79 6.4
-4 -4 -4 139.89 7.9
-4 -4 -4 131.89 7.7
4 -4 4 130.39 5.7
-4 4 -4 138.59 6.9
-4 4 -4 129.99 5.9
4 4 4 134.99 8.1
5 -4 4 1.6 1.6
-5 -4 -4 8.3 3.1
-5 -4 -4 7.1 3.5
5 -4 4 2.4 2
-5 4 -4 2.4 1.8
5 4 4 11.6 4
-5 4 -4 1.4 2.2
-6 -4 -4 191.68 10.5
-6 -4 -4 185.08 10
6 -4 4 184.48 8.8
6 -4 4 176.98 8.3
6 4 4 184.68 11.4
-6 4 -4 185.48 9.4
-6 4 -4 183.08 8.3
-7 -4 -4 14.8 4.6
-7 -4 -4 12.3 4.2
7 -4 4 7.9 2.9
-7 4 -4 13.9 3.1
-7 4 -4 13.5 3.7
7 4 4 15.9 5.1
8 -4 4 42.4 4.9
8 -4 4 54.39 5.7
-8 -4 -4 38.5 5.5
-8 -4 -4 38.7 6.3
-8 4 -4 39.7 4.6
-8 4 -4 40.7 5.3
8 4 4 55.09 7.6
9 -4 4 16.5 4.6
-9 -4 -4 5.3 5.8
-9 -4 -4 18.1 4.8
9 4 4 10.4 6
-9 4 -4 20.1 4.4
-9 4 -4 16.3 4.5
10 -4 4 171.38 11.4
-10 -4 -4 199.28 14.3
-10 -4 -4 181.18 12
-10 4 -4 191.88 11.2
10 4 4 169.08 15.6
-10 4 -4 172.58 11.4
11 -4 4 59.09 8.5
-11 -4 -4 74.29 8
-11 -4 -4 56.99 7.7
-11 -4 -4 58.29 9.7
-11 4 -4 69.39 7.5
-11 4 -4 72.49 8.6
11 4 4 77.89 10.9
12 -4 4 7.7 7.4
-12 -4 -4 -7 5.2
-12 -4 -4 2.4 9.2
-12 -4 -4 1.3 5.1
-12 4 -4 -1.7 5.8
-12 4 -4 -2.2 5.1
12 4 4 7.1 10.3
13 -4 4 3.6 10.5
-13 -4 -4 4 5.9
-13 -4 -4 -5.3 5.4
-13 4 -4 0.6 5.8
-13 4 -4 13.3 6.9
14 -4 4 -19.7 10.4
-14 -4 -4 -1.1 6.3
-14 -4 -4 -0.9 6.8
-14 4 -4 1 7.5
-14 4 -4 0.3 6.6
-15 -4 -4 -6.1 6.9
-15 -4 -4 -6.9 7.6
-15 4 -4 2.8 8.1
-15 4 -4 -17.5 7.8
-16 -4 -4 15.2 9.4
-16 -4 -4 0.4 8.4
-16 4 -4 -5.8 9.3
-16 4 -4 -0.7 8.9
-17 -4 -4 -3 8.9
-17 -4 -4 10.6 11.1
-17 4 -4 -3 11.8
-17 4 -4 -5 10.3
-17 -5 4 -1 9.2
-17 -5 4 -3.2 9.5
-17 5 4 4.9 12.8
-17 5 4 -8.8 11
-17 5 4 -4.9 10
-16 -5 4 10.5 8.3
-16 -5 4 -1.1 7.8
-16 5 4 13.5 10.2
-15 -5 4 -1.7 6.8
-15 -5 4 -3.8 6.6
-15 5 4 2.4 8.5
-15 5 4 3.2 7.7
-14 -5 4 18.6 10.7
-14 -5 4 0.8 6.1
-14 -5 4 3.4 6.3
-14 5 4 6.3 7.7
-14 5 4 9.9 6.7
-13 -5 4 27 10
-13 -5 4 18.2 6
-13 -5 4 17.8 6.4
-13 5 4 22.5 7.3
-13 5 4 17.3 6.5
12 -5 -4 4.3 6.6
-12 -5 4 4.6 7.7
-12 -5 4 0.6 5.2
-12 5 4 2.3 6.1
-12 5 4 5.3 5.3
-11 -5 4 112.79 10.9
-11 -5 4 132.29 10.9
11 -5 -4 138.49 11.4
-11 5 4 124.89 11.6
-11 5 4 125.39 10.2
11 5 -4 136.69 13
-10 -5 4 50.99 7.6
10 -5 -4 49 6.1
-10 -5 4 52.09 6.5
-10 5 4 59.19 7.5
-10 5 4 48.8 6
10 5 -4 76.09 9.4
-9 -5 4 44.1 5.8
9 -5 -4 45.8 5
-9 -5 4 39.8 6.2
9 -5 -4 39.4 5.2
-9 5 4 35.1 5.5
-9 5 4 46 5.7
9 5 -4 29.5 6.3
8 -5 -4 28.5 4.1
-8 -5 4 30.5 4.8
8 -5 -4 29.5 4.5
-8 -5 4 25.7 4.7
-8 5 4 26.7 4.3
8 5 -4 17.3 5.1
-8 5 4 29.5 4.9
-7 -5 4 57.59 5.6
-7 -5 4 53.39 5.5
7 -5 -4 68.79 5.4
7 -5 -4 53.59 5.2
-7 5 4 59.09 6
-7 5 4 64.49 6
7 5 -4 54.49 6.3
-7 5 4 66.19 6.4
-6 -5 4 71.39 6.2
-6 -5 4 77.79 6
6 -5 -4 82.59 5.4
6 -5 -4 79.69 5.8
6 5 -4 82.09 7.1
-6 5 4 88.39 6
-6 5 4 79.89 6.4
-6 5 4 87.29 6.6
5 -5 -4 219.28 8.7
5 -5 -4 213.08 9.3
-5 -5 4 233.48 9.9
-5 -5 4 223.58 9.4
5 5 -4 204.78 10.2
-5 5 4 198.48 9.9
-5 5 4 208.98 9.1
-4 -5 4 472.45 16.3
4 -5 -4 474.75 15.4
4 -5 -4 463.65 16.1
-4 -5 4 443.16 15.5
-4 5 4 459.55 15.7
-4 5 4 456.05 16.9
4 5 -4 452.15 16.9
3 -5 -4 22.7 3.1
-3 -5 4 16.4 2.1
-3 -5 4 13.4 2.4
3 -5 -4 20.2 2.4
3 5 -4 21.4 3.2
3 5 -4 17.3 2.1
-3 5 4 13.3 4.4
2 -5 -4 191.58 9
-2 -5 4 187.98 7.9
2 -5 -4 200.68 7.6
-2 -5 4 193.08 7.8
-2 -5 4 192.88 7.1
-2 5 4 188.88 7.6
2 5 -4 190.18 8.2
-2 5 4 162.78 11.1
2 5 -4 192.08 7.2
-1 -5 4 1114.69 34.2
-1 -5 4 1197.68 34.1
1 -5 -4 1088.69 36
1 -5 -4 1195.08 33.9
-1 5 4 987.2 39.6
1 5 -4 1144.49 33.4
-1 5 4 1123.89 34.8
-1 5 4 1147.29 33.8
0 -5 4 378.26 13.1
0 -5 -4 380.26 13.6
0 -5 -4 382.36 12.7
0 -5 -4 387.56 15.7
0 5 4 352.66 13.8
-1 -5 -4 3645.64 111.29
1 -5 4 3729.63 108.29
-1 -5 -4 3811.12 109.09
1 5 4 3764.02 109.19
-1 5 -4 3841.02 108.59
2 -5 4 154.78 5.8
2 -5 4 154.68 7
-2 -5 -4 157.88 8
2 5 4 149.09 7.8
-2 5 -4 155.28 7.2
-3 -5 -4 295.07 12.3
-3 -5 -4 297.97 12.9
3 -5 4 298.37 11.2
3 -5 4 297.17 10
-3 5 -4 300.47 11.6
3 5 4 306.97 12.5
4 -5 4 447.56 15.9
4 -5 4 455.85 14.8
-4 -5 -4 482.55 18
-4 -5 -4 449.76 17.4
4 5 4 471.65 17.5
-4 5 -4 448.46 16.4
4 5 4 435.36 17.9
-4 5 -4 436.76 15.2
5 -5 4 0.3 1.6
-5 -5 -4 4.7 3.3
-5 -5 -4 -0.1 2.9
5 -5 4 3.4 2.4
-5 5 -4 -1.8 1.7
-5 5 -4 1.4 2.5
5 5 4 -2.5 3.5
-6 -5 -4 -0.3 3.4
6 -5 4 1.9 2.6
-6 -5 -4 -0.9 3.4
6 -5 4 -2.2 1.8
-6 5 -4 0.5 2.1
-6 5 -4 1.9 2.8
6 5 4 -1.6 4.2
-7 -5 -4 6.7 4.6
7 -5 4 -0.8 2.8
7 -5 4 3.5 2.7
-7 -5 -4 0.7 3.5
7 5 4 -2.6 4.9
-7 5 -4 -4.3 2.6
-7 5 -4 -0.9 2.4
-8 -5 -4 23.1 5
-8 -5 -4 6.2 4.9
8 -5 4 7.4 3.9
8 -5 4 12.8 3.8
-8 5 -4 13 4.2
8 5 4 11.3 6
-8 5 -4 12 3.5
9 -5 4 6.9 4
9 -5 4 0.9 3.5
-9 -5 -4 9.8 5
-9 -5 -4 5 5.6
-9 5 -4 1.9 3.9
9 5 4 -12.5 6.3
-9 5 -4 0.9 3.5
-10 -5 -4 45.7 8.7
-10 -5 -4 41.4 6.9
10 -5 4 42.1 6.5
10 5 4 6.2 8.1
-10 5 -4 49.7 7.3
-10 5 -4 42.1 6.2
11 -5 4 79.89 8.9
-11 -5 -4 75.19 10.5
-11 -5 -4 78.09 8.6
11 5 4 77.39 11.8
-11 5 -4 104.99 9.3
-11 5 -4 87.39 9.5
-12 -5 -4 18.4 9.4
12 -5 4 10 6.9
-12 -5 -4 21.1 6.5
-12 -5 -4 14.5 6.1
-12 5 -4 13.6 6.4
-12 5 -4 18.9 6.1
12 5 4 13.7 10.9
13 -5 4 47.6 13
-13 -5 -4 25.4 7.6
-13 -5 -4 20.4 6.8
13 5 4 12.7 15
-13 5 -4 22.5 7.7
-13 5 -4 47 8.3
14 -5 4 -11.3 11
-14 -5 -4 -2.5 6.7
-14 -5 -4 10.3 7.2
-14 5 -4 4.1 7.1
-14 5 -4 -4.4 6.6
-15 -5 -4 6 7.8
-15 -5 -4 12.9 8.4
-15 5 -4 8.8 10.4
-15 5 -4 13.6 9.2
-16 -5 -4 11.1 9
-16 -5 -4 -10.2 8.2
-16 5 -4 2.2 10.2
-16 5 -4 -4.3 9.7
-17 -5 -4 -3.1 10
-17 -5 -4 1.6 11.6
-17 5 -4 7.7 11.4
-17 5 -4 1.7 11.9
-17 -6 4 -6 9.5
-17 -6 4 -1.6 9.9
-17 6 4 -7.4 11.9
-17 6 4 15.5 13.7
-17 6 4 -0.4 11.3
-16 -6 4 1.6 9
-16 -6 4 -5.9 8.6
-16 6 4 -2.7 9.8
-16 6 4 2.4 11.2
-15 -6 4 12.1 7.3
-15 -6 4 11.2 8.1
-15 6 4 14.6 9
-15 6 4 9.4 9
-15 6 4 12.9 10
-14 -6 4 -16 10.1
-14 -6 4 -3.3 6.2
-14 -6 4 5.9 6.3
-14 6 4 1.9 8.4
-14 6 4 -7.6 7.1
-14 6 4 0 7.2
-13 -6 4 12.1 6.3
-13 -6 4 -0.4 8.6
-13 6 4 -0.4 6.1
-13 6 4 -8.2 6.7
-13 6 4 3.4 7.5
-12 -6 4 13.9 7.5
12 -6 -4 12.5 6.5
-12 -6 4 2.1 5.5
-12 6 4 13.4 5.9
12 6 -4 9.5 9.9
-12 6 4 6.9 6.7
-12 6 4 10.5 6.9
-11 -6 4 -1.4 5.9
-11 -6 4 5.1 5.2
11 -6 -4 -0.8 5.1
-11 6 4 4.9 4.9
-11 6 4 -3.9 5.3
11 6 -4 -6.8 7.6
-11 6 4 -2.7 5.1
-10 -6 4 63.99 7.4
10 -6 -4 57.09 6.6
-10 -6 4 65.19 7.8
-10 6 4 62.79 7.9
-10 6 4 59.89 7
-10 6 4 58.49 7.6
10 6 -4 57.59 9
9 -6 -4 40.1 5.3
-9 -6 4 40.6 5.7
-9 -6 4 37 5.7
9 -6 -4 32.4 4.5
-9 6 4 40.3 5.5
9 6 -4 38.3 7.4
-9 6 4 46.6 6.5
-9 6 4 44.6 6.4
-8 -6 4 -2 3.5
8 -6 -4 -1.1 3.1
-8 -6 4 1.6 3.7
8 -6 -4 1.8 2.8
-8 6 4 1.4 3.6
8 6 -4 2.5 4.5
-8 6 4 -5.3 3.6
-8 6 4 4.5 3.6
-7 -6 4 30.8 4.4
7 -6 -4 27 3.6
-7 -6 4 26.7 4.3
-7 6 4 23.7 4
7 6 -4 29.2 6.2
-7 6 4 27.3 4.9
6 -6 -4 14 3.2
6 -6 -4 9.5 2.7
-6 -6 4 11.6 3.5
-6 -6 4 17.1 3.4
-6 6 4 9.1 3.1
6 6 -4 16.8 4.6
-6 6 4 7.6 3.7
5 -6 -4 206.88 8.9
-5 -6 4 214.78 9.5
-5 -6 4 211.28 10.1
5 -6 -4 221.88 9.6
-5 6 4 213.68 10.7
-5 6 4 219.38 9.6
5 6 -4 220.28 11.3
4 -6 -4 101.09 6.1
4 -6 -4 96.59 5.8
-4 -6 4 92.89 5.5
4 -6 -4 91.89 5.4
-4 -6 4 105.59 6.4
-4 6 4 95.09 5.9
-4 6 4 99.49 7.2
4 6 -4 89.99 6.9
3 -6 -4 21.3 3.4
3 -6 -4 14.3 2.3
-3 -6 4 17.5 2.4
-3 -6 4 17.9 3
3 6 -4 18.1 2.5
3 6 -4 15.6 3
-3 6 4 18.1 4
-3 6 4 14.5 2.5
-2 -6 4 34.9 3.4
-2 -6 4 28.3 2.6
2 -6 -4 22.9 2.6
2 -6 -4 26.4 4
-2 6 4 18.3 3
2 6 -4 25.3 2.7
-2 6 4 28 4.7
1 -6 -4 46.2 3.5
-1 -6 4 41.1 4
-1 -6 4 34.6 3.4
1 -6 -4 32.2 4.7
1 6 -4 32.6 3.4
1 6 -4 42.4 3.3
-1 6 4 23.5 4.8
-1 6 4 33.1 3.8
0 -6 -4 461.75 19
0 -6 -4 485.25 17
0 -6 -4 479.85 16.2
0 -6 4 486.95 16.6
0 6 -4 494.25 16.8
0 6 4 516.45 17.5
-1 -6 -4 2993.1 93.09
1 -6 4 3095.99 89.89
-1 -6 -4 3150.48 90.59
1 6 4 3149.08 90.89
-1 6 -4 3050.09 90.09
2 -6 4 22.1 1.8
-2 -6 -4 26.7 3.7
2 -6 4 23.5 3
2 6 4 21.9 3.5
-2 6 -4 26.6 3.3
3 -6 4 18.4 3
-3 -6 -4 18.6 4.4
-3 -6 -4 14.1 3.3
3 -6 4 15 1.9
-3 6 -4 20.3 3.2
3 6 4 15.4 3.7
-4 -6 -4 7.7 3.3
4 -6 4 13.1 2
4 -6 4 10 2.6
-4 -6 -4 20.8 4.6
4 6 4 9.7 3.5
-4 6 -4 8.4 2.9
-4 6 -4 17.6 1.9
5 -6 4 4.4 1.8
-5 -6 -4 2.2 3.8
-5 -6 -4 2 3.2
5 -6 4 8.7 2.7
-5 6 -4 6.7 1.5
-5 6 -4 4.8 2.3
-5 6 -4 7 3.1
5 6 4 7.5 3.8
5 6 4 -7.9 3.7
6 -6 4 89.99 5.6
-6 -6 -4 101.79 8.4
6 -6 4 87.99 6.6
-6 -6 -4 106.49 8.8
6 6 4 90.09 8.9
-6 6 -4 83.19 6.3
-6 6 -4 86.29 7.1
7 -6 4 5.4 2.8
-7 -6 -4 0.4 4.6
-7 -6 -4 5.2 4.2
7 -6 4 4 3
7 6 4 8.1 5
-7 6 -4 6.8 3.7
-7 6 -4 1 2.8
-8 -6 -4 61.69 7.9
-8 -6 -4 41.8 6.5
8 -6 4 54.29 5.7
-8 6 -4 49.3 5.3
8 6 4 53.49 8.3
-8 6 -4 47.3 5.9
9 -6 4 62.39 6.2
-9 -6 -4 74.39 9.1
9 -6 4 55.69 6.3
-9 -6 -4 69.59 7.8
-9 6 -4 43.8 6.4
-9 6 -4 57.29 6.2
9 6 4 60.89 9.6
-10 -6 -4 -1 6.2
10 -6 4 -6.7 4.5
10 -6 4 3.9 5
-10 -6 -4 -4.7 4.9
-10 6 -4 -6.7 4
-10 6 -4 5.9 4.8
10 6 4 2.5 8
-11 -6 -4 150.18 14.7
-11 -6 -4 179.38 13.6
11 -6 4 156.78 12.8
-11 6 -4 173.28 12.3
-11 6 -4 155.98 13.1
11 6 4 156.58 15.5
12 -6 4 100.59 10.9
-12 -6 -4 114.69 12.9
-12 -6 -4 113.49 11
-12 6 -4 119.39 11.2
-12 6 -4 133.69 11.9
-13 -6 -4 25.6 7.6
-13 -6 -4 16.3 6.7
13 6 4 -5.1 12.2
-13 6 -4 18.6 6.9
-13 6 -4 20.9 7.8
-14 -6 -4 24.6 9.2
-14 -6 -4 36.3 8.4
14 -6 4 1.2 12.4
-14 6 -4 32.9 8.7
-14 6 -4 49.8 9.9
-15 -6 -4 0.8 7.6
-15 -6 -4 9.5 7.9
-15 6 -4 12 9
-16 -6 -4 20.1 10.2
-16 -6 -4 11.4 9
-16 6 -4 4.2 10.1
-16 6 -4 -5.5 10.6
-17 -6 -4 -24.3 9.5
-17 -6 -4 10.1 11.9
-17 6 -4 21.5 12.4
-17 6 -4 5.8 12.3
-17 -7 4 -9.6 9.9
-17 -7 4 -1 10.9
-17 7 4 21.1 12.3
-17 7 4 -7.5 13.1
-17 7 4 -9.3 12.2
-16 -7 4 -3.9 8.7
-16 -7 4 2.2 8.9
-16 7 4 6.6 11.4
-16 7 4 1.8 10
-16 7 4 0.6 10.9
-15 -7 4 -5.7 7.3
-15 -7 4 1.8 7.9
-15 7 4 3.5 8.9
-15 7 4 13.2 10.5
-15 7 4 12.7 9.6
-14 -7 4 18.2 11.6
-14 -7 4 -5 6.7
-14 7 4 -8.2 8
-14 7 4 9.1 8.3
-14 7 4 5.9 7.2
-13 -7 4 1.9 8.8
13 -7 -4 8.1 12
-13 -7 4 1.2 5.8
-13 7 4 2.3 7.6
13 7 -4 -4.8 11.4
-13 7 4 -3.4 6.3
-13 7 4 7.5 7.2
-12 -7 4 28.4 8.6
12 -7 -4 17.9 6.6
-12 -7 4 8.5 5.6
-12 7 4 16.5 7.5
12 7 -4 22.5 10.9
-12 7 4 9.7 6.1
-12 7 4 16.8 7.3
-11 -7 4 4.3 5.1
-11 -7 4 2.3 6.3
11 -7 -4 5.3 5.2
-11 7 4 1.2 6.2
11 7 -4 -9.9 7.8
-11 7 4 2.1 5
-11 7 4 2.7 5.8
10 -7 -4 15 4.7
-10 -7 4 18.6 5.6
-10 -7 4 13.1 5.9
10 -7 -4 19.5 4.9
-10 7 4 14.9 5.1
10 7 -4 23.1 7.8
-10 7 4 26.7 6.7
9 -7 -4 5.7 3.6
-9 -7 4 2.1 4.7
9 -7 -4 9.3 3.9
-9 -7 4 7.3 4.4
-9 7 4 9.6 5.2
-9 7 4 9.2 4.3
9 7 -4 5.1 6.5
-8 -7 4 154.08 10.4
8 -7 -4 159.38 9
-8 -7 4 148.19 10.2
8 7 -4 142.99 12.7
-8 7 4 148.89 10.5
-8 7 4 165.08 9.9
-7 -7 4 91.69 7.9
7 -7 -4 102.29 6.8
-7 -7 4 112.59 8.7
7 -7 -4 97.19 6.9
-7 7 4 112.39 7.9
7 7 -4 82.49 8.4
-7 7 4 103.79 8.6
6 -7 -4 39.9 4.6
-6 -7 4 27.9 4.3
-6 -7 4 33.1 4.9
6 -7 -4 37.1 4.1
-6 7 4 38.8 5.7
6 7 -4 39.5 5.9
-6 7 4 25.1 4.1
5 -7 -4 32.8 3.5
-5 -7 4 26.5 3.6
-5 -7 4 34 4.6
5 -7 -4 29.6 3.8
5 7 -4 27.5 3.8
-5 7 4 35.1 5.5
5 7 -4 25.4 4.9
-5 7 4 28 3.9
-4 -7 4 92.19 6.7
4 -7 -4 87.09 5.6
-4 -7 4 89.09 5.6
4 -7 -4 75.29 5.6
-4 7 4 90.89 7.6
4 7 -4 74.19 5.6
4 7 -4 78.99 7.2
-4 7 4 83.69 5.9
3 -7 -4 226.98 10.6
3 -7 -4 231.58 9.7
-3 -7 4 260.07 10.9
-3 -7 4 238.68 9.5
3 7 -4 224.98 11
-3 7 4 244.68 10.1
-3 7 4 238.48 11.9
-2 -7 4 633.04 21
-2 -7 4 631.84 21.3
2 -7 -4 631.44 20.6
2 -7 -4 657.33 22.7
-2 7 4 641.04 23.5
-2 7 4 611.74 20.7
2 7 -4 581.84 20.6
1 -7 -4 3.3 1.9
-1 -7 4 -0.8 2
1 -7 -4 3.2 3
-1 7 4 1 2.4
-1 7 4 5.4 3.9
1 7 -4 1.8 2
-1 7 4 3.2 2
0 -7 -4 17.4 2.7
0 -7 -4 19.8 4.8
0 -7 4 19.2 2.9
0 7 4 16.4 3.3
0 7 -4 15.1 2.9
-1 -7 -4 209.98 9.8
-1 -7 -4 196.08 12.2
1 -7 4 223.08 9.4
1 7 4 213.08 10.2
-1 7 -4 214.18 9.7
-2 -7 -4 294.07 12.5
2 -7 4 282.87 9.8
2 -7 4 273.47 11.4
2 7 4 298.47 12.8
-2 7 -4 296.77 12.1
-3 -7 -4 34.8 5.5
3 -7 4 34.6 4
3 -7 4 24.9 2.7
-3 -7 -4 30.1 4.2
3 7 4 34.1 4.8
-3 7 -4 29.2 4.1
-4 -7 -4 24.2 4.3
4 -7 4 22.7 2.6
-4 -7 -4 29.7 5.5
4 -7 4 24.1 3.7
-4 7 -4 26.9 2.3
4 7 4 24.9 4.8
-4 7 -4 19.7 3.8
5 -7 4 116.39 7.2
-5 -7 -4 127.59 10
5 -7 4 128.59 6.2
-5 -7 -4 124.69 8.8
5 7 4 120.29 9.3
-5 7 -4 115.49 5.2
-5 7 -4 118.09 8
6 -7 4 7.6 2.6
-6 -7 -4 13 5
-6 -7 -4 18 4.6
-6 7 -4 6.3 3.5
-6 7 -4 11.1 2.3
-7 -7 -4 3.1 4.2
-7 -7 -4 2.2 4.3
7 -7 4 0.2 3.3
7 -7 4 2.1 2.7
7 7 4 1.1 5.2
-7 7 -4 -2.4 2.1
-7 7 -4 1.5 3.4
-7 7 -4 -0.1 3.5
-8 -7 -4 4.3 5
8 -7 4 1.3 3.7
-8 -7 -4 -1.2 4.6
8 -7 4 0.7 3.1
-8 7 -4 0.2 4
8 7 4 9.7 6.5
-8 7 -4 -1 3.5
-9 -7 -4 43.1 7.3
-9 -7 -4 38.6 7.9
9 -7 4 39.3 6
9 -7 4 34.1 5.1
-9 7 -4 36.7 5.7
9 7 4 39.1 8.7
-9 7 -4 41 6.4
10 -7 4 -4.3 4.3
-10 -7 -4 -11.2 7
-10 -7 -4 -1.8 5.1
10 -7 4 11.5 5.3
-10 7 -4 -5.2 4.6
10 7 4 -3.8 7.9
-10 7 -4 2.9 4.9
11 -7 4 -1.6 5.6
-11 -7 -4 -2.7 7.8
11 -7 4 16 6.5
-11 -7 -4 8.1 6.1
-11 7 -4 5.2 5.9
11 7 4 3.4 10.3
-11 7 -4 3.6 5.4
-12 -7 -4 18.4 10.8
-12 -7 -4 5.1 6.7
12 -7 4 -6.7 6.9
-12 7 -4 2.3 6.7
-12 7 -4 -3.8 5.7
-13 -7 -4 7.3 7.5
-13 7 -4 -6.4 6.9
-13 7 -4 6.3 7.2
-14 -7 -4 9.5 12.1
-14 7 -4 9.4 7.8
-14 7 -4 12.9 9
-15 -7 -4 18.2 8.5
-15 -7 -4 6.6 8.1
-15 7 -4 9 9.8
-16 -7 -4 3.2 9
-16 -7 -4 -13.4 8.8
-16 7 -4 0.7 10
-16 7 -4 -23.8 10.7
-17 -7 -4 -3.3 10
-17 -7 -4 -3.5 11.4
-17 7 -4 -4.8 13.1
-17 7 -4 -5.7 12.1
-17 7 -4 -0.9 12.1
-17 -8 4 -10.1 11
-17 -8 4 13 10.5
-17 8 4 13.1 14.3
-17 8 4 7.5 12.4
-16 -8 4 -3 9.3
-16 -8 4 -5.2 8.7
-16 8 4 -3 9.8
-16 8 4 -20.6 11.8
-15 -8 4 2 8.4
-15 8 4 -11.6 10.3
-15 8 4 14.2 9.3
-14 -8 4 46.6 12.6
-14 8 4 35.6 9
-14 8 4 33.6 10.9
13 -8 -4 4.2 8.2
-13 -8 4 7.2 6.7
-13 -8 4 12.4 9.4
-13 8 4 11.6 8.4
13 8 -4 65.99 24.8
-13 8 4 2.8 6.9
-12 -8 4 13.1 8.3
-12 -8 4 25.2 6.9
-12 8 4 19.6 6.8
12 8 -4 10.9 10.7
-12 8 4 16 7.9
11 -8 -4 18.1 5.7
-11 -8 4 -3.2 6.7
-11 -8 4 2.9 5.4
11 -8 -4 6.1 5.3
-11 8 4 6.5 5.9
11 8 -4 7.2 9.2
-11 8 4 10.5 6.8
-10 -8 4 4.1 5.1
10 -8 -4 4.8 4.5
10 -8 -4 6.7 5
-10 -8 4 -0.9 5.5
10 8 -4 9.6 8.3
-10 8 4 -4.4 5.6
-10 8 4 2.9 4.6
-9 -8 4 26.1 6.9
9 -8 -4 4.1 3.8
9 -8 -4 20.1 4.4
-9 -8 4 11.1 5.2
9 8 -4 15.1 7.2
-9 8 4 8.7 5.3
-9 8 4 10.6 5
8 -8 -4 21.3 4.3
-8 -8 4 23 5.2
8 -8 -4 20.5 4.2
-8 -8 4 23.6 5.3
-8 8 4 24.8 5.8
8 8 -4 11.4 6
-8 8 4 23 4.9
7 -8 -4 29.3 4.4
-7 -8 4 25.5 4.7
7 -8 -4 28.7 4.4
-7 -8 4 27.1 5
7 8 -4 36.9 7
-7 8 4 33.6 5.2
-7 8 4 31 6.2
-6 -8 4 -0.7 3.1
6 -8 -4 0.5 2.6
-6 -8 4 6.1 3.7
-6 8 4 2.5 3
6 8 -4 -4.5 4.3
-6 8 4 2.2 4.2
5 -8 -4 29.3 4.1
-5 -8 4 30.6 4
-5 -8 4 28.3 4.7
5 -8 -4 29.7 3.8
-5 8 4 26.1 4.3
5 8 -4 26 3.9
-5 8 4 37.3 6.1
5 8 -4 27.2 5.2
-4 -8 4 16.3 3.1
4 -8 -4 15.7 3.1
4 -8 -4 21.7 3.8
-4 -8 4 18.6 4
4 8 -4 20.4 4.2
-4 8 4 17.4 3.5
-4 8 4 16.3 4.8
4 8 -4 19.6 3.4
-3 -8 4 21 3.4
-3 -8 4 17.5 3.8
3 -8 -4 23 3.3
3 -8 -4 16.8 3.8
-3 -8 4 15.3 2.8
-3 8 4 23.3 5.3
-3 8 4 15.7 3.2
3 8 -4 14.9 3
-2 -8 4 69.89 5.9
2 -8 -4 83.69 7.3
-2 -8 4 69.89 6.4
2 -8 -4 74.39 5.5
-2 8 4 72.19 7.9
2 8 -4 65.99 5.2
-2 8 4 69.49 5.5
1 -8 -4 83.49 5.6
1 -8 -4 74.99 7.6
-1 -8 4 71.39 5.7
1 8 -4 73.09 5.7
-1 8 4 78.79 6.3
-1 8 4 73.59 5.4
1 8 -4 65.69 5.2
0 -8 -4 1291.47 39
0 -8 -4 1192.98 42.2
0 -8 4 1261.97 39.3
0 8 -4 1290.47 39.5
0 8 4 1264.67 40.2
1 -8 4 160.58 8.3
-1 -8 -4 148.19 11.2
-1 -8 -4 165.98 8.8
-1 8 -4 168.38 8.7
1 8 4 159.58 9.1
2 -8 4 52.69 5.1
2 -8 4 55.89 4.1
-2 -8 -4 54.79 5.6
2 8 4 52.09 5.6
-2 8 -4 52.49 5.3
-3 -8 -4 33.4 4.7
3 -8 4 30.9 3.1
3 -8 4 36.7 2.2
-3 -8 -4 32.8 5.9
3 -8 4 31.4 4.1
3 8 4 33.7 4.9
-3 8 -4 31.3 4.5
4 -8 4 6.4 2.2
4 -8 4 4.1 3.2
-4 -8 -4 10.9 4.9
-4 -8 -4 18.5 4.2
4 8 4 9.5 4.1
-4 8 -4 6.8 3.4
5 -8 4 19.1 2.8
-5 -8 -4 20.1 5.3
-5 -8 -4 20 4.5
5 -8 4 25.7 4.1
-5 8 -4 29.7 3.1
5 8 4 11.6 4.2
-5 8 -4 20 4.3
6 -8 4 2.7 2.3
6 -8 4 3.4 3
-6 -8 -4 1.1 4.4
-6 8 -4 1.2 3.5
6 8 4 3.2 3.9
-6 8 -4 -3.2 2
-7 -8 -4 17.6 5.6
7 -8 4 18.5 4.4
7 -8 4 16.6 3.5
-7 -8 -4 16.7 5.3
-7 8 -4 12.9 3
7 8 4 10 6.6
-7 8 -4 8.5 4.3
-8 -8 -4 16.5 5.5
8 -8 4 14.7 4.3
-8 -8 -4 3.6 5.1
8 -8 4 10 3.6
-8 8 -4 9.6 4.6
8 8 4 -14 6.1
-9 -8 -4 32.8 7
9 -8 4 37.9 6.1
-9 -8 -4 18.4 7.4
9 -8 4 29.6 5.2
-9 8 -4 24.1 5.9
9 8 4 23.5 8.2
-9 8 -4 40.1 6.1
-9 8 -4 34.2 4.6
-10 -8 -4 69.59 8.8
-10 -8 -4 85.29 10.7
10 -8 4 107.89 9.6
10 -8 4 81.89 8.3
-10 8 -4 89.99 8
-10 8 -4 73.99 8.9
-10 8 -4 76.09 8.6
10 8 4 95.89 12.9
11 -8 4 36.8 7.1
11 -8 4 27 6.7
-11 -8 -4 40.7 9.6
-11 -8 -4 29.8 7.8
-11 8 -4 48.1 6.6
-11 8 -4 37.9 7.5
-11 8 -4 29.9 7.7
12 -8 4 17 7.8
-12 -8 -4 -7.7 9.7
-12 -8 -4 -11.8 6.1
-12 8 -4 0.9 6.3
-12 8 -4 1.6 5.6
-12 8 -4 1.5 6.5
-13 -8 -4 -1.3 6.5
-13 8 -4 4.1 6.7
-13 8 -4 -1.9 6.9
-13 8 -4 1.3 7.6
-14 -8 -4 1.4 7.7
-14 8 -4 11.7 8.7
-14 8 -4 21.5 8.7
-15 -8 -4 4.3 9.3
-15 -8 -4 11 8.5
-15 8 -4 13.2 10
-15 8 -4 16.2 11
-15 8 -4 25.3 11.2
-16 -8 -4 -1 10
-16 -8 -4 8.2 10
-16 8 -4 13.8 11.4
-16 8 -4 7.6 12.2
-16 8 -4 -4.8 11.1
-17 -9 4 -14.6 10.7
-17 -9 4 31.7 12
-17 9 4 -18.9 12.5
-17 9 4 4.5 14.4
-16 -9 4 -1.8 9.2
-16 -9 4 -3.5 9.7
-16 9 4 6 11.8
-16 9 4 8.1 10.9
-15 -9 4 17.2 9.5
-15 9 4 3.2 10.6
-15 9 4 20.5 10.2
-14 -9 4 -6.3 7.5
-14 -9 4 0.9 12.4
-14 9 4 2.8 9.2
-14 9 4 10.3 8.4
-13 -9 4 7.3 7
-13 -9 4 26.6 10.6
-13 9 4 12.2 7.4
-13 9 4 3.6 7.7
-12 -9 4 4.7 6.7
-12 -9 4 6.1 8.3
12 -9 -4 -9.5 5.7
-12 9 4 2.5 6.4
12 9 -4 19.3 12.6
-12 9 4 6.2 7.5
11 -9 -4 98.59 9.3
-11 -9 4 113.09 11.3
-11 -9 4 126.79 11.9
11 -9 -4 103.69 9
-11 9 4 135.89 12.2
-11 9 4 119.59 12.9
11 9 -4 102.09 13.6
-10 -9 4 75.49 8.8
10 -9 -4 82.69 7.9
-10 -9 4 74.19 9.1
10 -9 -4 109.39 9.9
10 9 -4 35.7 10.1
-10 9 4 79.99 8.7
-10 9 4 84.89 9.7
-9 -9 4 23.9 5.9
9 -9 -4 28.6 5.3
9 -9 -4 23.8 5.2
-9 -9 4 23.8 7.2
9 9 -4 17.2 7.8
-9 9 4 28.5 6
-9 9 4 27.4 7
8 -9 -4 57.09 6.2
8 -9 -4 53.69 5.6
-8 -9 4 56.69 7
-8 -9 4 43.6 6.4
8 9 -4 38.1 8.2
-8 9 4 62.39 7
-8 9 4 60.79 8.1
-7 -9 4 55.69 6.3
7 -9 -4 49.1 5.3
-7 -9 4 62.99 6.9
-7 9 4 63.99 8.1
-7 9 4 49.6 6.1
7 9 -4 73.59 8.9
-6 -9 4 -0.1 4
-6 -9 4 0.6 3.3
6 -9 -4 -3.7 2.6
6 -9 -4 4.9 3.3
6 9 -4 0.3 3.2
-6 9 4 -1.9 3.4
-6 9 4 -0.1 4.6
-5 -9 4 9.5 3.1
5 -9 -4 6.1 3.3
-5 -9 4 4 4.1
5 -9 -4 2.5 2.8
5 -9 -4 5.6 2.9
5 9 -4 0.1 4.5
-5 9 4 -0.2 2.9
-5 9 4 3.4 4.6
5 9 -4 3.9 3
-4 -9 4 232.78 12.2
4 -9 -4 242.88 10.7
-4 -9 4 245.58 10.7
4 -9 -4 238.28 11.3
4 9 -4 250.17 11.1
-4 9 4 227.58 13.2
-4 9 4 235.38 11.3
-3 -9 4 76.59 5.8
3 -9 -4 77.19 7.3
-3 -9 4 62.69 6.3
3 -9 -4 70.79 5.9
-3 -9 4 83.99 6.7
-3 9 4 78.39 6.5
3 9 -4 67.79 5.9
-3 9 4 69.99 8
-2 -9 4 138.99 8.2
2 -9 -4 147.39 8.2
2 -9 -4 154.28 10
-2 -9 4 169.08 9.6
-2 9 4 133.99 10.7
-2 9 4 163.18 8.5
2 9 -4 154.98 8.2
1 -9 -4 95.09 6.2
1 -9 -4 82.79 8.5
-1 -9 4 88.09 6.4
1 9 -4 87.19 6.1
-1 9 4 79.99 7.1
-1 9 4 98.09 6.3
0 -9 -4 15.1 3.3
0 -9 4 19.8 3.5
0 -9 -4 30.4 6.4
0 9 4 15.1 3.7
0 9 -4 11.4 3.4
1 -9 4 677.53 23.4
-1 -9 -4 645.64 27
-1 -9 -4 645.34 23.6
-1 -9 -4 680.53 23.1
-1 9 -4 690.53 23.8
1 9 4 717.83 24.8
2 -9 4 172.68 8.1
-2 -9 -4 164.78 10
2 -9 4 169.98 9
-2 9 -4 167.48 9.5
2 9 4 169.98 10.1
-3 -9 -4 4.6 4.5
3 -9 4 -0.7 1.5
3 -9 4 -3.7 2.6
-3 -9 -4 2.5 3.5
3 9 4 -1.2 3.2
-3 9 -4 1.4 2.9
4 -9 4 29.4 3.3
-4 -9 -4 42.7 7
4 -9 4 39.8 5
-4 -9 -4 34.9 5.3
4 9 4 30.1 5.4
-4 9 -4 30.4 4.8
-5 -9 -4 2.8 4.2
-5 -9 -4 -4.3 4.5
5 -9 4 8.2 3.4
5 -9 4 5.3 2.4
5 9 4 4.1 4.1
-5 9 -4 0.6 3.4
6 -9 4 1.3 2.4
-6 -9 -4 -2.9 4.9
6 -9 4 9.6 3.4
-6 -9 -4 -1.6 4.4
6 9 4 6.3 4.6
-6 9 -4 -2 2.2
-6 9 -4 3.9 3.7
7 -9 4 14.8 3.4
7 -9 4 7.2 3.9
-7 -9 -4 13.2 5.8
-7 -9 -4 14 5.5
-7 9 -4 20.1 3.5
-7 9 -4 9.4 4.5
-8 -9 -4 1.3 5.5
8 -9 4 3.6 3.4
-8 -9 -4 -4 4.9
8 -9 4 6.7 4.4
8 9 4 1.4 7.2
-8 9 -4 7.6 4.9
-8 9 -4 0.5 3.4
-9 -9 -4 60.49 8.9
9 -9 4 69.79 6.9
9 -9 4 58.89 7.4
-9 -9 -4 75.99 9.6
-9 9 -4 71.29 6.5
9 9 4 75.89 12.1
-9 9 -4 76.99 8.7
10 -9 4 21.7 5.5
-10 -9 -4 2.4 6.3
-10 -9 -4 12.1 7.8
10 -9 4 15 6
-10 9 -4 7.2 4.7
-10 9 -4 4.3 6.1
-11 -9 -4 -9.6 8.3
11 -9 4 2.1 6.4
-11 -9 -4 6.2 6.9
11 -9 4 15.8 6.5
-11 9 -4 11.6 6.6
-11 9 -4 8.7 5.4
12 -9 4 48.7 9
12 -9 4 53.29 9.2
-12 -9 -4 43.8 9.2
-12 9 -4 47.4 8.9
-12 9 -4 52.69 7.9
-13 -9 -4 8.9 8.2
-13 -9 -4 -2.4 11.5
-13 9 -4 9.9 8.6
-13 9 -4 17.3 7.4
-14 -9 -4 3.5 8.3
-14 9 -4 4 8.2
-14 9 -4 5.4 9.7
-15 -9 -4 24 10.1
-15 -9 -4 19.1 9.8
-15 9 -4 23.4 10.3
-15 9 -4 17.2 10.3
-16 -9 -4 10 10.2
-16 -9 -4 17 10.7
-16 9 -4 33.7 12.7
-16 9 -4 18.3 13
-16 -10 4 7.1 11.1
-16 10 4 0.2 13.3
-16 10 4 3.9 12
-15 -10 4 -14.6 15.4
-15 -10 4 22 9.9
-15 10 4 4.1 12
-14 -10 4 1.1 8.1
-14 -10 4 -21.1 12.7
-14 10 4 -7.2 8.8
-14 10 4 -7.8 9.8
-13 -10 4 -0.4 7.4
-13 -10 4 14.7 10.8
-13 10 4 -2.5 7.8
-13 10 4 -5.3 8.6
-12 -10 4 -7.1 6.1
12 -10 -4 -1.1 6.6
-12 -10 4 -18.7 8.4
-12 10 4 1 8
-12 10 4 6.2 7.2
12 10 -4 -24.7 12.5
-11 -10 4 17.8 8.3
11 -10 -4 23.2 7.2
-11 -10 4 18.2 7.3
11 -10 -4 30.8 6.6
11 10 -4 19.3 11.1
-11 10 4 15.8 6.7
-11 10 4 22.4 8.3
-10 -10 4 21.2 7.1
10 -10 -4 24.1 5.8
-10 -10 4 30.9 7.4
10 -10 -4 3.9 5.6
10 10 -4 24.7 10.7
-10 10 4 18.2 6.2
-10 10 4 12.3 7.7
-9 -10 4 1.2 5
-9 -10 4 -3 5.3
9 -10 -4 6.9 4.2
9 -10 -4 13.1 4.7
9 10 -4 13 8.3
-9 10 4 1.3 6.5
-9 10 4 6.6 5
-8 -10 4 45.2 7
8 -10 -4 49.99 6.1
-8 -10 4 52.59 7
8 -10 -4 55.29 6.3
8 10 -4 36 8.2
-8 10 4 52.49 6.9
-8 10 4 56.19 8.6
7 -10 -4 22.9 4.5
7 -10 -4 22.1 4.4
-7 -10 4 19 4.9
-7 -10 4 17.7 5.3
7 10 -4 18.6 6.7
-7 10 4 12.3 4.6
-7 10 4 27.9 6.7
-6 -10 4 10.3 4.5
6 -10 -4 16.3 4.8
-6 -10 4 11 3.8
6 -10 -4 14 4.2
6 10 -4 7.1 3.8
6 10 -4 12 6
-6 10 4 13.5 5.9
-6 10 4 8 4.1
-5 -10 4 -0.1 3.9
5 -10 -4 -5.7 2.9
5 -10 -4 -1 3
5 -10 -4 4.5 3.5
-5 -10 4 -1.4 2.9
-5 10 4 -3.2 4.7
5 10 -4 -1.3 3
-5 10 4 -0.1 3.4
4 -10 -4 7.3 3.7
-4 -10 4 7.7 4.5
-4 -10 4 8.1 3.1
4 -10 -4 7.3 3.3
-4 10 4 6.1 3.4
-4 10 4 1.2 5.2
4 10 -4 6.8 3.3
-3 -10 4 155.28 9.1
3 -10 -4 154.78 8.5
3 -10 -4 158.98 10.3
-3 -10 4 163.58 10.2
-3 10 4 151.28 9.1
-3 10 4 154.58 11.6
3 10 -4 155.48 9
-2 -10 4 328.57 14.8
2 -10 -4 295.27 15.2
-2 -10 4 336.97 14.2
2 -10 -4 320.77 13.4
2 10 -4 344.27 13.7
-2 10 4 293.97 16.4
-2 10 4 326.27 13.5
1 -10 -4 92.99 9.2
-1 -10 4 87.99 6.8
1 -10 -4 89.19 6.9
-1 10 4 89.59 7.8
1 10 -4 82.49 6.6
0 -10 -4 2.4 5.4
0 -10 4 7.5 3.2
0 -10 -4 6.7 3
0 10 -4 5.3 3.4
0 10 4 1 3.4
-1 -10 -4 320.27 14.1
1 -10 4 338.07 14.4
-1 -10 -4 364.16 18.7
-1 -10 -4 332.97 14.7
-1 10 -4 372.46 15.1
1 10 4 373.16 16
2 -10 4 380.46 14.7
2 -10 4 372.16 15.7
-2 -10 -4 384.36 16.2
2 10 4 412.56 17.3
-2 10 -4 405.86 16.5
-3 -10 -4 2.8 3.6
-3 -10 -4 4.7 5.4
3 -10 4 0 3.2
3 -10 4 4.7 2.1
3 10 4 6.7 4.2
-3 10 -4 3.9 3.6
-4 -10 -4 8.4 4.3
4 -10 4 1.2 2.3
4 -10 4 12.7 3.8
-4 -10 -4 4.4 5.2
4 10 4 5.3 4.4
-4 10 -4 5.7 4
5 -10 4 131.99 7.4
-5 -10 -4 138.99 10.4
-5 -10 -4 149.69 12.4
5 -10 4 137.59 8.9
-5 10 -4 131.49 10.1
5 10 4 130.89 10.7
-6 -10 -4 7.8 5.7
6 -10 4 5.6 2.8
6 -10 4 -1.4 3.4
-6 -10 -4 -1.3 4.8
6 10 4 12.4 5
-6 10 -4 7.4 2.6
-6 10 -4 10.2 4.7
7 -10 4 57.69 6.7
-7 -10 -4 53.69 8.5
-7 -10 -4 43.2 7.2
-7 10 -4 48.5 4.8
7 10 4 56.49 8.1
-7 10 -4 54.99 7.3
8 -10 4 8.5 3.9
-8 -10 -4 2.1 5.8
8 -10 4 5 4.3
-8 -10 -4 6.1 6.9
-8 10 -4 6.8 3.8
-8 10 -4 1.9 5.3
-9 -10 -4 10.7 7.4
-9 -10 -4 18.9 7.3
9 -10 4 21.1 5.2
9 -10 4 16.5 5.4
9 10 4 16.5 9.4
-9 10 -4 15 6.2
10 -10 4 17.7 6
10 -10 4 15.8 6.2
-10 -10 -4 32.6 9
-10 -10 -4 18.6 7.3
-10 10 -4 28.5 5.9
-10 10 -4 27.3 7.5
-11 -10 -4 5.4 7.5
-11 -10 -4 -3.1 9.1
11 -10 4 12.7 6.3
11 -10 4 13.5 7.2
-11 10 -4 15.2 7.5
-11 10 -4 9.5 5.9
-12 -10 -4 3 7.3
12 -10 4 3 7.2
12 -10 4 -17.8 7.9
-12 10 -4 1.5 7.1
-12 10 -4 -0.2 6.5
-13 -10 -4 19.1 15
-13 10 -4 0.4 8.5
-13 10 -4 4.6 7.5
-14 -10 -4 5.9 8.8
-14 10 -4 21.6 10
-14 10 -4 4.2 8.7
-15 -10 -4 0.7 10.3
-15 10 -4 -18.5 10.2
-15 10 -4 20.7 10.9
-16 -10 -4 -18.3 10.2
-16 -10 -4 -4.9 11.1
-16 10 -4 -5.7 12.7
-16 10 -4 20.8 13
-16 -11 4 -6.6 10
-16 11 4 6.7 12.2
-16 11 4 15.9 16
-15 -11 4 10.9 9.6
-15 -11 4 -13.2 16
-15 11 4 -5 10.3
-15 11 4 -2.7 13.4
-14 -11 4 -4.5 8
-14 11 4 15.3 10.1
-14 11 4 1.6 11.5
-13 -11 4 -21.4 10.5
-13 -11 4 9.5 8
13 -11 -4 3.1 8.4
-13 11 4 10.3 9
-13 11 4 9.2 10.4
12 -11 -4 7.6 8.1
-12 -11 4 -11.5 8.7
-12 -11 4 4.6 7.4
12 -11 -4 18 7.2
12 11 -4 12.4 13
-12 11 4 6.4 9.3
-12 11 4 11.4 7.9
11 -11 -4 8.5 6.1
-11 -11 4 5 8.1
-11 -11 4 22.8 7.6
11 -11 -4 8.4 7.3
11 11 -4 -24.3 11
-11 11 4 10.9 7
-11 11 4 20.3 9.2
10 -11 -4 52.79 7.1
10 -11 -4 55.39 7.3
-10 -11 4 43.7 7.9
-10 -11 4 48.6 8.7
-10 11 4 62.29 10.1
-10 11 4 45 7.7
10 11 -4 57.39 12.3
9 -11 -4 69.29 7.6
-9 -11 4 76.99 8.8
9 -11 -4 69.39 7.3
-9 -11 4 69.59 8.9
-9 11 4 61.09 8.2
9 11 -4 52.69 10.8
-9 11 4 74.29 10.5
8 -11 -4 44.2 6
8 -11 -4 38.2 5.9
-8 -11 4 27.2 6.3
-8 11 4 41 6.9
8 11 -4 20.3 8.5
-8 11 4 46.1 8.6
-7 -11 4 10.1 5.5
7 -11 -4 8.4 4.6
7 -11 -4 11 3.9
-7 -11 4 3.2 4.4
-7 11 4 4.7 6.2
7 11 -4 15.2 7.6
-7 11 4 11.4 5
-6 -11 4 35.3 5.4
6 -11 -4 26.3 5
-6 -11 4 18.9 5.4
6 -11 -4 39.6 5.3
-6 11 4 35.6 7.8
6 11 -4 27.8 5.1
-6 11 4 25.5 5.5
-5 -11 4 100.59 7.9
5 -11 -4 94.19 7.5
-5 -11 4 79.79 8.1
5 11 -4 97.49 8.3
-5 11 4 85.39 9.6
-5 11 4 100.69 8.3
-4 -11 4 88.99 7.8
4 -11 -4 82.99 7.8
4 -11 -4 77.59 7.3
-4 -11 4 76.79 7
-4 -11 4 63.99 7.4
4 11 -4 79.89 7.5
-4 11 4 78.29 9.5
-4 11 4 53.89 6.1
3 -11 -4 135.79 9
3 -11 -4 151.58 10.5
-3 -11 4 136.39 10.6
3 11 -4 139.69 9.2
-3 11 4 150.58 9.6
-3 11 4 144.99 12.1
-2 -11 4 309.07 14
-2 -11 4 300.87 14.6
2 -11 -4 296.57 13.2
2 -11 -4 276.77 15.3
-2 11 4 302.77 14.8
2 11 -4 293.57 13.3
-2 11 4 288.37 13.4
1 -11 -4 2.2 3.2
1 -11 -4 6.6 6
-1 -11 4 6 3.7
1 11 -4 4.7 3.3
-1 11 4 9.1 4.3
0 -11 -4 13.4 4.1
0 -11 4 25.2 4.5
0 -11 -4 29.3 7.2
0 11 -4 18 4.6
0 11 4 13.5 4.4
-1 -11 -4 312.27 14
-1 -11 -4 319.87 18.1
1 -11 4 319.17 14.3
-1 11 -4 324.87 14.7
1 11 4 309.37 15
2 -11 4 10.8 3.9
-2 -11 -4 17 4.1
-2 -11 -4 14.2 4.4
2 11 4 9 4.3
-2 11 -4 10 3.9
3 -11 4 413.86 15
3 -11 4 433.96 17.4
-3 -11 -4 412.06 20.6
-3 -11 -4 442.76 20.8
3 11 4 427.36 18.8
-3 11 -4 461.05 18.4
-4 -11 -4 497.95 23
4 -11 4 497.15 19.4
-4 -11 -4 483.25 20.6
4 -11 4 484.45 17.7
4 -11 4 499.75 15.4
-4 11 -4 502.65 20.3
4 11 4 471.75 20.8
-5 -11 -4 88.69 10.2
5 -11 4 100.09 6.8
-5 -11 -4 95.19 9.3
5 -11 4 95.49 8.2
5 11 4 77.89 8.8
-5 11 -4 87.59 8.5
6 -11 4 278.47 13.5
-6 -11 -4 257.17 14.8
6 -11 4 252.37 11.4
-6 -11 -4 274.87 17
-6 11 -4 261.87 14.7
6 11 4 255.07 14.8
-7 -11 -4 2.6 6.6
7 -11 4 6.8 3.2
7 -11 4 11.9 5
-7 -11 -4 16.8 6.9
7 11 4 15 6.4
-7 11 -4 5 3.3
-7 11 -4 5 5.2
-8 -11 -4 160.58 14
-8 -11 -4 149.29 13.2
8 -11 4 177.38 10.1
8 -11 4 148.79 11
-8 11 -4 165.48 9.2
-8 11 -4 193.38 13.6
9 -11 4 50.79 7.4
-9 -11 -4 44.6 9.1
-9 -11 -4 23.2 9
9 -11 4 48.2 6.1
-9 11 -4 42.3 8.1
-9 11 -4 50.69 8.4
-10 -11 -4 19.4 8.8
10 -11 4 16.2 6.4
-10 -11 -4 24.2 8.1
10 -11 4 23.6 5.8
-10 11 -4 17.8 7.6
-10 11 -4 15.1 5.6
11 -11 4 4.5 6.5
11 -11 4 9.7 7.7
-11 -11 -4 9.4 7.9
-11 -11 -4 -6.4 10
-11 11 -4 10.4 7.8
-11 11 -4 1.7 5.8
-12 -11 -4 21.4 8.9
12 -11 4 8.2 8.7
-12 11 -4 23.9 7.9
-12 11 -4 14.9 8.3
-13 -11 -4 -5.4 7.6
13 -11 4 -10.5 9.4
-13 11 -4 -4 8
-14 -11 -4 42.3 10.8
-14 11 -4 39.8 10.9
-14 11 -4 33.5 11.9
-15 -11 -4 3.7 10
-15 11 -4 3 11.5
-15 11 -4 8.8 12.4
-16 -11 -4 -2.7 11.8
-16 11 -4 -3.7 13.5
-16 11 -4 -15.1 13.3
-16 -12 4 26.9 13.3
-16 12 4 15.6 13.2
-16 12 4 17.6 17.7
-15 -12 4 -1.5 10.9
-15 12 4 18.8 15.3
-15 12 4 6.9 11.2
-14 -12 4 -24.6 8.8
-14 12 4 6 10
-14 12 4 -3.4 12.9
-13 -12 4 -36.4 11.4
13 -12 -4 -12.9 8.6
-13 -12 4 -2.4 14.3
-13 12 4 8.7 9.1
-13 12 4 -0.7 10.7
12 -12 -4 40.3 8.5
12 -12 -4 22.6 9.3
-12 -12 4 46.3 11.2
-12 -12 4 45.3 9.9
-12 12 4 58.49 12.2
-12 12 4 50.09 10.2
-11 -12 4 -9.5 8.2
-11 -12 4 -8.7 7
11 -12 -4 18.4 6.9
-11 12 4 5.3 9.2
11 12 -4 -23.1 11.6
-11 12 4 -6 6.5
-10 -12 4 30.6 8
10 -12 -4 51.89 7.2
-10 -12 4 39.6 8.5
10 -12 -4 34.3 6.9
10 12 -4 32.6 11.9
-10 12 4 37.5 8.3
-10 12 4 43 10.1
9 -12 -4 61.09 7.4
-9 -12 4 69.29 9.2
9 -12 -4 54.09 6.9
-9 -12 4 73.29 9.1
-9 12 4 78.59 11.2
9 12 -4 44.7 11.4
-9 12 4 65.19 8.5
8 -12 -4 -2.9 4.6
8 -12 -4 9.2 5.1
-8 -12 4 6.7 5.8
-8 -12 4 4.5 5.5
8 12 -4 -22.3 8.3
-8 12 4 -4.3 6.8
-8 12 4 -2.4 5.1
7 -12 -4 33.6 5.7
-7 -12 4 45.3 7.6
-7 -12 4 35.6 6.5
7 -12 -4 35.4 5.8
-7 12 4 41.3 8.6
-7 12 4 28.9 6.1
7 12 -4 36 6.4
6 -12 -4 7.1 4.3
-6 -12 4 11 4.6
-6 -12 4 8.5 5.5
6 -12 -4 8.6 4.2
6 -12 -4 4.2 4.2
-6 12 4 9.9 4.9
-6 12 4 2.8 6.5
6 12 -4 6 4.4
5 -12 -4 7.5 4.2
-5 -12 4 4.8 5.2
-5 -12 4 3.5 4
5 -12 -4 7 4.1
-5 12 4 5.4 6.5
5 12 -4 -5.4 3.9
-5 12 4 4.9 4.1
-4 -12 4 16.9 4.2
-4 -12 4 27.2 6.6
4 -12 -4 21.3 5.7
4 -12 -4 21 4.7
-4 -12 4 27.1 5.3
4 12 -4 16.7 4.6
-4 12 4 16.1 4.8
-4 12 4 21.4 7.4
-3 -12 4 51.39 7.5
3 -12 -4 54.49 7.1
-3 -12 4 49.4 6.2
3 -12 -4 50.39 7.5
-3 12 4 52.69 5.9
3 12 -4 56.99 6.4
2 -12 -4 12 3.9
2 -12 -4 21.7 6.4
-2 -12 4 15.3 4.6
-2 -12 4 16.7 5.4
2 12 -4 20.9 4.8
-2 12 4 12.7 4.9
-2 12 4 19.1 4.5
-1 -12 4 118.09 8.7
1 -12 -4 116.79 11.9
1 -12 -4 108.49 8.1
1 12 -4 116.99 8.7
-1 12 4 128.09 10.3
0 -12 4 34.2 5.2
0 -12 -4 52.79 9.1
0 -12 -4 44.9 5.5
0 12 -4 31.3 4.9
0 12 -4 41.2 5.9
0 12 4 26.7 5.4
1 -12 4 47.9 5.9
-1 -12 -4 54.69 9.4
1 12 4 41.2 6.3
-1 12 -4 50.09 6.2
2 -12 4 155.18 10.1
2 -12 4 149.09 9.5
-2 -12 -4 154.28 10.2
-2 -12 -4 151.98 10.1
-2 12 -4 174.48 11
2 12 4 151.48 10.9
3 -12 4 -1.1 2.9
-3 -12 -4 0.7 4.3
3 -12 4 6.4 3.8
-3 -12 -4 8.7 6.8
3 12 4 11 5
-3 12 -4 9.8 4.5
4 -12 4 245.18 13
4 -12 4 240.18 11.1
-4 -12 -4 245.48 13.8
-4 -12 -4 248.78 16.2
4 -12 4 241.58 9.1
4 12 4 249.97 14.7
-4 12 -4 251.87 14.1
5 -12 4 9.2 4.3
-5 -12 -4 4.7 6.7
5 -12 4 -3.2 2.8
-5 -12 -4 2.3 4.7
5 12 4 0.3 5.1
-5 12 -4 3 4.4
-6 -12 -4 48.4 9
-6 -12 -4 38.4 7.1
6 -12 4 34.7 6.2
-6 12 -4 40.7 6.7
6 12 4 34.5 7.3
7 -12 4 34.2 4.9
7 -12 4 24.8 5.6
-7 -12 -4 20.7 7.8
-7 -12 -4 21.4 7.5
7 12 4 22.7 6.9
-7 12 -4 15.3 6.1
-8 -12 -4 7.4 6.4
8 -12 4 -5.8 3.7
8 -12 4 4.8 5.2
-8 -12 -4 -4.1 6.7
-8 12 -4 12.7 6
-8 12 -4 2.5 3.7
9 -12 4 17 5.3
9 -12 4 18.4 6.2
-9 -12 -4 28.2 8.4
-9 -12 -4 7.6 8.8
-9 12 -4 10.5 6.8
-9 12 -4 7.1 4.8
10 -12 4 33.5 6.8
-10 -12 -4 33.6 10.6
10 -12 4 25.6 7.8
-10 -12 -4 15.4 8.5
-10 12 -4 23.8 7.8
11 -12 4 3.7 6.8
-11 -12 -4 19.4 8.5
11 -12 4 -3.5 7.4
-11 12 -4 -1.9 7.8
-11 12 -4 1.9 6.2
-12 -12 -4 -3.6 14.1
-12 -12 -4 -4.4 7.7
-12 12 -4 4.6 8.9
-12 12 -4 -3.9 7
-13 -12 -4 28.4 10.7
13 -12 4 28 12.6
-13 12 -4 20.7 10.6
-13 12 -4 24.3 8.9
-14 -12 -4 -2.2 9.9
-14 12 -4 4.3 9.8
-14 12 -4 -2.2 10.8
-15 -12 -4 13.7 11.9
-15 12 -4 28.6 12.5
-15 12 -4 18.5 13.3
-15 -13 4 4 11.6
-15 13 4 -0.1 11.8
-15 13 4 20.9 16.5
-14 -13 4 -9.8 8.9
-14 13 4 -19.1 13
-13 -13 4 7.5 9.3
-13 -13 4 -4 12.4
-13 13 4 11.4 9.8
-13 13 4 20.6 12.7
-12 -13 4 3.5 7.9
-12 -13 4 7 10.4
12 -13 -4 21.1 8.5
-12 13 4 -5.8 10.6
-12 13 4 -4.5 8.3
-11 -13 4 13.2 9.1
-11 -13 4 8.7 8.1
11 -13 -4 -7.2 6.3
-11 13 4 15.2 8.2
11 13 -4 -5.8 14
-11 13 4 17.7 10.6
-10 -13 4 15.6 7.8
10 -13 -4 -3.4 6
-10 -13 4 16.9 8.1
10 -13 -4 1.5 5.7
-10 13 4 4.8 9.3
-10 13 4 9 6.9
10 13 -4 37.9 12.9
-9 -13 4 6.1 6.8
9 -13 -4 7.2 5.8
9 -13 -4 2.4 5.7
-9 -13 4 -1.1 6.9
9 13 -4 1.5 10.2
-9 13 4 -3.5 7.9
-9 13 4 3 6.3
8 -13 -4 3.5 4.9
-8 -13 4 5.1 6.5
-8 -13 4 -0.1 5.9
8 -13 -4 1.5 4.8
-8 13 4 1.8 7.7
-8 13 4 -1.5 5.8
-7 -13 4 8.7 5.4
7 -13 -4 5.5 4.8
7 -13 -4 4.1 4.9
-7 -13 4 -1.8 5.5
-7 13 4 1.8 5.1
-7 13 4 -1.1 7.5
7 13 -4 2.6 5.5
6 -13 -4 22.4 5.9
-6 -13 4 29.6 5.9
-6 -13 4 28.2 6.9
6 -13 -4 20.4 5.5
6 -13 -4 35.8 5.7
-6 13 4 23.6 6.3
-6 13 4 19.2 8
6 13 -4 19.7 5.5
-5 -13 4 -0.8 3.9
-5 -13 4 -2.6 5.4
-5 -13 4 -0.1 4.8
5 -13 -4 -1.6 4
5 -13 -4 -1.7 4.4
5 13 -4 2.1 4.4
-5 13 4 -0.4 4.7
-5 13 4 -5.1 6.5
4 -13 -4 3.4 5.1
4 -13 -4 1.9 4.1
-4 -13 4 13.3 4.9
-4 -13 4 10 5.7
4 13 -4 8.5 4.5
-4 13 4 8.6 4.6
-4 13 4 11 6.8
-3 -13 4 0.1 5.2
-3 -13 4 -3.4 3.9
3 -13 -4 -7.7 3.5
3 -13 -4 -0.8 5.7
-3 13 4 4.1 3.9
3 13 -4 0.8 4.2
-2 -13 4 282.67 14.5
-2 -13 4 280.27 15.7
2 -13 -4 288.27 16.5
2 -13 -4 265.37 13.5
2 13 -4 276.47 13.8
-2 13 4 276.27 15
-2 13 4 285.07 14.1
1 -13 -4 38.8 5.7
-1 -13 4 37.2 5.7
1 -13 -4 39.9 8.4
-1 13 4 39.1 6.6
1 13 -4 36.8 5.5
0 -13 4 30.7 5.4
0 -13 -4 50.19 9.3
0 -13 -4 48.8 6
0 13 -4 41.6 6.1
0 13 -4 35.5 5.7
0 13 4 33.2 6.1
-1 -13 -4 10 4.3
1 -13 4 4 5
1 -13 4 9.4 4.3
-1 13 -4 2.4 4.3
1 13 4 2.9 4.5
-2 -13 -4 152.68 15.6
2 -13 4 108.99 9.7
-2 -13 -4 110.39 9.4
2 -13 4 122.99 9.5
-2 13 -4 138.89 10.4
2 13 4 136.69 10.8
-3 -13 -4 45.6 9
-3 -13 -4 33.2 5.7
3 -13 4 38.8 5.1
-3 -13 -4 36.9 6.1
3 -13 4 33.7 5.8
-3 13 -4 23.4 5.6
3 13 4 25.2 6.3
4 -13 4 123.59 9.7
4 -13 4 135.39 6.4
-4 -13 -4 113.99 10.4
-4 -13 -4 89.89 11.1
-4 13 -4 116.69 10.5
4 13 4 110.29 10.8
5 -13 4 56.39 7.2
-5 -13 -4 45 9.3
-5 -13 -4 53.49 8.2
5 13 4 49 7.9
-5 13 -4 48.2 7.2
-6 -13 -4 -4.7 5.7
-6 -13 -4 0.7 7.4
6 -13 4 -2.1 4.5
6 -13 4 2.1 3.5
6 13 4 0.9 6
-6 13 -4 -3.5 4.9
7 -13 4 69.79 8
7 -13 4 79.69 7.4
-7 -13 -4 64.19 10.7
-7 -13 -4 68.09 9.7
-7 13 -4 56.79 8.5
7 13 4 57.99 9.3
-8 -13 -4 7.5 7.5
-8 -13 -4 -14.4 7.7
8 -13 4 9.9 4.4
8 -13 4 -1.9 5.4
8 13 4 4.2 7.4
-8 13 -4 -2.1 5.9
9 -13 4 6.2 6.3
9 -13 4 10.8 5.5
-9 -13 -4 21.7 8.8
-9 -13 -4 9.1 8.6
-9 13 -4 8.5 7.1
10 -13 4 36.1 7.7
10 -13 4 25.3 6.4
-10 -13 -4 38.2 9.8
-10 -13 -4 39.4 11.2
-10 13 -4 26.9 8.8
-10 13 -4 21.9 5.8
-11 -13 -4 -11.3 8.1
11 -13 4 0.2 6.8
-11 13 -4 6.8 8.3
-12 -13 -4 -8.6 15.3
-12 -13 -4 8.9 10.6
-12 13 -4 3.1 7.3
-12 13 -4 3.3 9.4
-13 -13 -4 4.7 10.2
-13 13 -4 -11 8
-13 13 -4 -3.9 9.2
-14 -13 -4 9 11.6
-14 13 -4 8.4 9.9
-14 13 -4 17 11.7
-15 -13 -4 21.1 13.4
-15 13 -4 40.4 12.9
-15 13 -4 2.6 13.6
-15 -14 4 -2.6 11.9
-15 14 4 1.2 17.6
-15 14 4 1.6 13.6
-14 -14 4 -40.1 15.3
-14 -14 4 4.5 10.2
-14 14 4 -14.3 14.7
-14 14 4 -4.4 11.3
-13 -14 4 21.9 14
-13 -14 4 -0.3 9.9
-13 14 4 12.3 9.7
-13 14 4 -9.5 13.1
12 -14 -4 3.7 8.9
-12 -14 4 5.7 11.5
-12 -14 4 11.4 11.5
-12 14 4 -9.3 11.8
-12 14 4 24.7 9.9
-11 -14 4 -4.2 9.3
11 -14 -4 -13.3 6.5
-11 -14 4 -1.5 8.4
11 -14 -4 0.1 7.8
-11 14 4 -4.3 8
-11 14 4 -2.1 10.4
10 -14 -4 -1.3 7
-10 -14 4 7 8.5
-10 -14 4 10.9 7.9
-10 14 4 -0.7 7.2
-10 14 4 -1.4 9.8
-9 -14 4 25 7.9
9 -14 -4 12.7 6.3
-9 -14 4 39 8.5
9 -14 -4 17.4 6.1
-9 14 4 18 7.8
-9 14 4 30.3 10.5
8 -14 -4 9.2 5.5
-8 -14 4 6.3 6.4
-8 -14 4 8.4 7.3
8 -14 -4 4.3 5.8
-8 14 4 11.6 7.1
-8 14 4 5.1 8.7
-7 -14 4 84.79 10.3
7 -14 -4 61.79 7.6
-7 -14 4 61.39 7.9
7 -14 -4 77.89 8.5
-7 14 4 58.49 8.4
-7 14 4 71.79 11.5
7 14 -4 55.49 8.1
-6 -14 4 31.7 7.5
-6 -14 4 27.4 6.1
-6 -14 4 47 8.5
6 -14 -4 46.9 6.5
6 -14 -4 31.7 6.7
6 -14 -4 36.7 6.8
6 14 -4 38.9 7.2
-6 14 4 25.7 6.7
-6 14 4 37.6 9.6
-5 -14 4 22.2 7.1
-5 -14 4 33.2 6.7
5 -14 -4 40.9 6.6
5 -14 -4 32 6.2
-5 14 4 23.4 6.3
5 14 -4 23.1 6.4
-5 14 4 25.6 8.7
-4 -14 4 127.79 11.7
4 -14 -4 147.79 11.1
4 -14 -4 142.09 11.6
-4 -14 4 124.19 11.1
-4 14 4 141.99 11.2
4 14 -4 137.59 11.1
3 -14 -4 180.88 11.9
-3 -14 4 187.08 13.1
3 -14 -4 196.18 14.1
-3 -14 4 203.48 14.4
3 14 -4 209.78 12.7
-3 14 4 201.98 12.7
2 -14 -4 36.3 8.5
2 -14 -4 45.4 6.3
-2 -14 4 41 6.6
-2 -14 4 40.6 7.5
-2 14 4 40.3 7.2
2 14 -4 23.9 5.6
-2 14 4 46.6 6.7
1 -14 -4 17.6 5.1
-1 -14 4 15.3 5.1
1 -14 -4 21.7 8.3
-1 14 4 17 5.8
1 14 -4 18.2 5
0 -14 -4 70.29 18.4
0 -14 4 82.89 8.1
0 -14 -4 89.39 8.5
0 14 4 71.29 8.5
0 14 -4 93.89 9
0 14 -4 84.69 8.3
-1 -14 -4 70.59 7.8
-1 -14 -4 69.79 11.9
1 -14 4 68.79 8.7
1 -14 4 70.39 7.8
-1 14 -4 64.69 7.5
1 14 4 60.79 8.2
2 -14 4 12.1 4.9
-2 -14 -4 19.6 5.7
-2 -14 -4 26.8 10
2 -14 4 31.4 6.1
2 14 4 14.3 5.8
-2 14 -4 29.6 6.4
-3 -14 -4 -4.7 4.5
-3 -14 -4 10 5.2
3 -14 4 14.3 5.3
3 -14 4 1.9 4
-3 -14 -4 -5.8 7.1
-3 14 -4 3.5 4.7
3 14 4 9.2 5.8
-4 -14 -4 -3.2 7.4
4 -14 4 7.3 5.2
-4 -14 -4 -0.2 5.2
4 -14 4 0.4 2.9
4 14 4 4.4 5.8
-4 14 -4 4.9 5.1
5 -14 4 0.3 3.8
-5 -14 -4 -1.6 6
-5 -14 -4 4.2 7.2
5 -14 4 -9.3 4.7
5 14 4 0.6 5.9
-5 14 -4 -1.5 5.5
6 -14 4 69.79 6.7
-6 -14 -4 96.29 11.8
6 -14 4 99.79 9.1
-6 -14 -4 91.99 10
6 14 4 79.09 9.9
-6 14 -4 87.09 9.9
7 -14 4 15.1 6.2
-7 -14 -4 28.1 10.1
-7 -14 -4 16.2 8.3
7 -14 4 20.7 4.9
-7 14 -4 9.8 6.7
7 14 4 23.8 7.7
8 -14 4 32.6 7.7
8 -14 4 29.2 5.5
-8 -14 -4 45.1 9.5
-8 -14 -4 35.1 10.1
-8 14 -4 22.9 7.9
8 14 4 27.6 9.6
9 -14 4 49.6 8.4
-9 -14 -4 48.4 11.2
9 -14 4 61.59 7.5
-9 -14 -4 55.99 11.6
-9 14 -4 45.4 9.1
10 -14 4 1.8 7.4
10 -14 4 -7.8 5.8
-10 -14 -4 0.4 8.5
-10 -14 -4 8.4 18.3
-10 14 -4 12.4 8.8
11 -14 4 -4.9 7.1
-11 -14 -4 3.2 9.1
-11 14 -4 4.9 9
12 -14 4 13.7 10.3
-12 -14 -4 -0.2 9.9
-12 14 -4 -14.4 8.1
-12 14 -4 13.5 10.3
-13 -14 -4 39.9 12
-13 14 -4 27.1 11.9
-14 -14 -4 -19.3 11.8
-14 14 -4 17 14.4
-14 14 -4 7.3 12.5
-15 -14 -4 11.2 14
-15 14 -4 -2.8 14.4
-15 -15 4 17.7 13.7
-15 15 4 -13 14.5
-15 15 4 14.7 19
-14 -15 4 2.6 10.9
-14 15 4 28.4 12.9
-14 15 4 6.8 16.4
-13 -15 4 16.9 11.1
-13 15 4 -14.1 13.6
-12 -15 4 10.9 12.2
-12 -15 4 1.7 10
-12 15 4 -11.3 12.6
-12 15 4 -6.9 9
11 -15 -4 1.2 8.4
-11 -15 4 19.3 10.5
-11 -15 4 3.1 8.7
-11 15 4 7.4 8.9
-11 15 4 -6.7 11.2
10 -15 -4 26.7 8.3
-10 -15 4 28.3 9.1
-10 -15 4 33.1 9.5
-10 15 4 58.39 12.9
-10 15 4 43.9 10
-9 -15 4 -3.7 6.9
9 -15 -4 -0.5 6.7
9 -15 -4 -14.1 6.7
-9 -15 4 0.4 8
-9 15 4 4.6 10.2
-9 15 4 2.3 7.1
8 -15 -4 133.79 11.2
-8 -15 4 109.89 10.9
-8 -15 4 120.39 12.7
8 -15 -4 134.79 12.5
-8 15 4 115.59 14.4
8 15 -4 107.49 11.5
-8 15 4 103.59 11.3
7 -15 -4 0.7 5.7
-7 -15 4 -12.8 6.9
7 -15 -4 -2.7 6.1
-7 -15 4 4.4 5.9
-7 15 4 3.2 8.9
7 15 -4 2.4 6.2
-7 15 4 3.9 6.2
6 -15 -4 9.7 5.8
6 -15 -4 12 5.8
-6 -15 4 6.4 7
-6 -15 4 7.2 5.7
-6 -15 4 10.6 6.4
6 -15 -4 9.4 5.3
-6 15 4 1.3 5.8
6 15 -4 5.2 6
-6 15 4 0.6 8.2
-5 -15 4 81.79 10.5
-5 -15 4 64.29 8.4
5 -15 -4 67.99 8
5 -15 -4 74.19 8.9
5 15 -4 65.19 8.9
-5 15 4 51.09 7.7
4 -15 -4 9.5 5.5
4 -15 -4 10.8 6.7
-4 -15 4 -0.6 5.2
-4 -15 4 6.5 6.6
-4 15 4 0.9 5.1
4 15 -4 10.2 5.8
-3 -15 4 67.39 8.9
3 -15 -4 62.49 7.6
-3 -15 4 68.89 9.4
3 -15 -4 72.69 10.2
3 15 -4 58.19 7.7
-3 15 4 68.99 8.8
-3 15 4 75.49 8.5
2 -15 -4 75.89 12.9
-2 -15 4 49 7.2
-2 -15 4 68.49 9.5
2 -15 -4 82.69 8.4
-2 15 4 74.49 9.5
2 15 -4 51.39 7.2
-1 -15 4 2.3 5
1 -15 -4 7.7 4.9
1 -15 -4 -4.1 8
1 15 -4 0.7 4.8
-1 15 4 6 5.6
0 -15 4 27.1 6.3
0 -15 -4 15.9 5.5
0 -15 -4 12.8 9.2
0 15 4 19.5 6.6
0 15 -4 26 5.9
-1 -15 -4 -1.2 4.8
1 -15 4 -4.4 5.9
-1 -15 -4 -13.9 8.7
1 -15 4 -7.2 4.6
1 15 4 -1.6 5.2
-1 15 -4 -1.5 4.7
-1 15 -4 -2.1 4.6
-2 -15 -4 5.6 5.4
2 -15 4 1.4 5.4
2 -15 4 3.6 4.8
-2 -15 -4 12.7 10.7
2 15 4 4.1 5.6
-2 15 -4 0.4 5.2
-3 -15 -4 109.19 10.5
-3 -15 -4 108.39 11
-3 -15 -4 115.29 13.4
3 -15 4 117.69 10.3
3 -15 4 104.89 9
3 15 4 91.39 10.3
-3 15 -4 102.69 10.4
-4 -15 -4 26.8 9.5
-4 -15 -4 34.9 6.8
4 -15 4 43.2 4.9
4 -15 4 35.1 7
-4 -15 -4 28.8 7.3
4 15 4 48 8.5
-4 15 -4 34 7.2
5 -15 4 24.5 6.6
-5 -15 -4 9 7
-5 -15 -4 9.2 9
5 -15 4 22.6 5.1
5 15 4 8.6 6.6
-5 15 -4 10.5 6.6
-6 -15 -4 0.8 7.8
-6 -15 -4 -8.8 6.6
6 -15 4 -2.8 4.4
6 -15 4 5.3 6.3
6 15 4 13 7
-6 15 -4 6.2 6.3
-7 -15 -4 10.7 7.8
7 -15 4 4.8 4.6
7 -15 4 -1.1 6.1
-7 -15 -4 -3.8 8.4
-7 15 -4 6.9 7.1
7 15 4 1.7 7.4
8 -15 4 32.7 7.7
-8 -15 -4 27.5 10
-8 -15 -4 44.4 10.5
8 -15 4 34.3 6.2
-8 15 -4 45 9.5
8 15 4 39.9 9.7
-9 -15 -4 23.5 9.6
-9 -15 -4 34.9 11.6
9 -15 4 23.9 6.8
9 -15 4 10.9 8.6
-9 15 -4 30.3 9.6
10 -15 4 -4 6.7
-10 -15 -4 2.9 9.5
-10 15 -4 13.6 8.6
-11 -15 -4 38.1 17.5
-11 -15 -4 46.6 11.6
-11 15 -4 44.1 14.2
-12 -15 -4 22.5 11.1
12 -15 4 -16.6 10.5
-12 15 -4 -5.7 9.8
-13 -15 -4 -0.8 11.7
-13 15 -4 -2.1 11.9
-14 -15 -4 -10 12.6
-14 15 -4 4.4 13.6
-14 -16 4 11.8 12.9
-14 16 4 2.9 17.6
-14 16 4 21 13.7
-13 -16 4 14.2 12
-13 16 4 11.8 11.4
-13 16 4 16.6 15.7
-12 -16 4 29.8 11.9
-12 -16 4 12.3 13.6
-12 16 4 26.8 14.7
-12 16 4 7.9 10.8
-11 -16 4 7.1 10.2
-11 -16 4 9.6 11.4
-11 16 4 19 13.1
-11 16 4 5.5 9
-10 -16 4 14.4 8.4
10 -16 -4 -2.7 8.3
10 -16 -4 6.6 8
-10 -16 4 -3.8 9.3
-10 16 4 0.5 8.4
-10 16 4 0.8 11.5
-9 -16 4 -12.7 7.9
-9 -16 4 -4.4 7.8
9 -16 -4 1.4 7
-9 16 4 -3.1 10.5
-9 16 4 3.4 8.2
8 -16 -4 6.4 6.6
-8 -16 4 -12.7 7.8
-8 -16 4 -12.5 6.8
8 -16 -4 -9.2 6.6
-8 16 4 -10.7 9.6
-8 16 4 1.1 7.3
8 16 -4 -0.4 7.3
7 -16 -4 6.9 6.4
-7 -16 4 -6.2 7.5
-7 -16 4 -13.8 6.1
-7 -16 4 4.8 7.9
7 -16 -4 -0.4 6.1
-7 16 4 13.8 7.5
7 16 -4 2.2 6.5
-7 16 4 9.4 9.4
6 -16 -4 8 6.4
-6 -16 4 14.3 8.2
6 -16 -4 15.3 6.2
-6 -16 4 -2.7 7.2
6 -16 -4 12.9 6
-6 16 4 10.3 6.2
6 16 -4 0.6 6.3
5 -16 -4 -3 5.5
-5 -16 4 -14 6.1
5 -16 -4 1.5 6.9
-5 -16 4 6.4 7.7
5 16 -4 4.6 6.1
-5 16 4 -3.2 6
-4 -16 4 3.7 6.9
-4 -16 4 -3 7
4 -16 -4 17 13.7
4 -16 -4 -4.5 5.8
4 16 -4 -3.4 5.3
-4 16 4 4.8 5.9
3 -16 -4 125.29 13.4
-3 -16 4 99.79 10.3
3 -16 -4 96.79 9.8
-3 -16 4 97.19 11.5
-3 16 4 96.09 10
3 16 -4 101.99 10.4
-3 16 4 96.69 10.8
-2 -16 4 27.5 7.1
-2 -16 4 28.6 8.7
2 -16 -4 22 9.3
2 -16 -4 26.9 6.5
2 16 -4 12.4 6
-2 16 4 12.1 6.6
1 -16 -4 60.89 8.2
1 -16 -4 54.99 11.5
-1 -16 4 36.9 7
-1 16 4 57.29 8.5
1 16 -4 52.39 7.9
0 -16 4 36.5 6.8
0 -16 -4 12.6 6.4
0 -16 -4 33.6 11.4
0 16 4 25.6 7.1
0 16 -4 20.1 6.2
1 -16 4 17.4 7.6
1 -16 4 11.4 5.9
-1 -16 -4 19.2 6.1
-1 -16 -4 12.6 10.2
1 16 4 14.2 6.4
-1 16 -4 6.8 5.3
-1 16 -4 8.6 5.9
-2 -16 -4 26.3 10.9
-2 -16 -4 31.5 7.4
2 -16 4 30.6 6.6
2 -16 4 28.1 7.2
-2 16 -4 34.6 7.1
2 16 4 20.8 7.1
3 -16 4 17.9 6.4
3 -16 4 19 5.9
-3 -16 -4 -0.1 8.2
-3 -16 -4 17.4 13.2
-3 -16 -4 16.4 6.6
-3 16 -4 8.4 6.5
3 16 4 17 6.9
-4 -16 -4 2.2 6.3
4 -16 4 -6.8 5.9
-4 -16 -4 13.6 9.2
-4 -16 -4 -7.7 6.6
4 -16 4 -2.9 3.8
-4 16 -4 2 6
4 16 4 8.3 7.1
-5 -16 -4 121.89 12.1
-5 -16 -4 108.89 13.2
5 -16 4 106.09 10.1
5 -16 4 124.49 6.6
5 -16 4 110.09 10.5
5 16 4 117.19 12.7
-5 16 -4 110.59 11.8
6 -16 4 0.5 6.8
-6 -16 -4 -1.9 7.8
-6 -16 -4 -3.1 8.6
6 -16 4 4.7 4.8
-6 16 -4 2.1 6.8
6 16 4 0.2 7.5
7 -16 4 16.4 5.7
7 -16 4 22.5 7.6
-7 -16 -4 -16.8 8.6
-7 -16 -4 31.5 10.8
7 16 4 9.5 7.9
-7 16 -4 15.9 7.9
8 -16 4 -9.9 5.2
8 -16 4 -16.6 7.1
-8 -16 -4 10.5 10
-8 -16 -4 -7.3 8.6
8 16 4 8.2 8.3
-8 16 -4 6.4 7.4
-9 -16 -4 2.3 9.6
9 -16 4 -18.8 5.7
-9 16 -4 10.8 8.7
-10 -16 -4 24.6 14.1
10 -16 4 13 7.2
-10 -16 -4 36.3 13.2
-10 16 -4 2.5 9.4
-11 -16 -4 10.1 11.2
-11 16 -4 -4.7 10.1
-12 -16 -4 6.8 11.2
-12 16 -4 14.7 11.5
-13 -16 -4 9.4 12.5
-13 16 -4 -15.6 12.5
-14 -16 -4 19.9 14.2
-14 16 -4 -26.7 13.7
-14 -17 4 2.9 14.1
-14 17 4 -20.1 18.2
-14 17 4 13 13.9
-13 -17 4 15.2 12.7
-13 -17 4 8.3 19.4
-13 17 4 -12.3 11.9
-13 17 4 0.5 16.9
-12 -17 4 -9.1 10.6
-12 17 4 20.5 15.4
-12 17 4 7.3 11.8
-11 -17 4 -0.7 10.1
-11 -17 4 26.4 12.9
-11 17 4 -3 9.7
-11 17 4 4 13.4
-10 -17 4 11.3 9.9
10 -17 -4 19 9.8
-10 -17 4 -10 10.2
-10 17 4 17.8 9.5
-10 17 4 14.8 12.7
9 -17 -4 3.6 7.7
-9 -17 4 -3.4 8.9
9 -17 -4 7.5 7.9
-9 -17 4 0.2 9.2
-9 17 4 -10.7 8.1
-9 17 4 4.4 11.7
-8 -17 4 -0.6 8.4
-8 -17 4 -12.3 10.1
-8 -17 4 -2.9 7.6
8 -17 -4 1.5 8.1
-8 17 4 -3.2 10.5
8 17 -4 0.2 7.8
-8 17 4 12.4 8.5
-7 -17 4 9.4 7.3
-7 -17 4 3.3 8.8
7 -17 -4 0.8 6.8
7 -17 -4 0 7.4
-7 17 4 4.3 7.1
7 17 -4 -0.4 7
-6 -17 4 21.3 8.8
6 -17 -4 4.9 6.6
-6 -17 4 3.1 8.4
6 -17 -4 12.4 6.8
6 -17 -4 3.6 7
6 17 -4 18 7.6
-6 17 4 13.3 7.6
-5 -17 4 36.1 9.7
5 -17 -4 52.69 8.8
5 -17 -4 31.1 7.7
-5 -17 4 32.8 8.3
-5 17 4 47 8.6
5 17 -4 37.8 8.2
-4 -17 4 30.5 8.2
4 -17 -4 8.3 6.6
-4 -17 4 26.4 8.8
4 -17 -4 11.3 8.1
-4 17 4 16.5 7.6
4 17 -4 21.2 7.6
-4 17 4 31.9 9.1
-3 -17 4 54.69 10.4
3 -17 -4 31 10.1
3 -17 -4 32.4 7.5
-3 -17 4 39.7 8.4
-3 17 4 38.5 7.8
-3 17 4 37.2 8.6
3 17 -4 35.7 7.7
2 -17 -4 136.59 12.2
-2 -17 4 104.59 12
2 -17 -4 145.69 15.2
-2 -17 4 108.59 10.8
2 17 -4 132.79 12.8
-2 17 4 109.89 12
-1 -17 4 -8.7 5.9
1 -17 -4 0.1 6.2
1 -17 -4 -2.6 9.2
-1 17 4 -2.8 5.8
1 17 -4 -2.8 5.5
0 -17 -4 58.79 8.4
0 -17 4 69.19 11.5
0 -17 4 70.99 9.1
0 -17 -4 85.59 14.2
0 17 -4 60.99 8.7
0 17 4 58.59 9.7
-1 -17 -4 17 12.3
1 -17 4 12 6.3
1 -17 4 13.9 8.3
-1 -17 -4 27.9 7.3
-1 17 -4 11.5 6.7
1 17 4 14.6 7
-1 17 -4 15.2 6.7
-2 -17 -4 59.69 8.8
2 -17 4 55.19 9
2 -17 4 31 7.8
-2 -17 -4 47.2 14.5
2 17 4 50.59 9.7
-2 17 -4 58.49 8.8
-3 -17 -4 165.58 14.4
3 -17 4 166.48 12.1
-3 -17 -4 181.88 20.5
3 -17 4 169.48 13.4
-3 -17 -4 149.59 15.9
3 17 4 160.58 14.6
-3 17 -4 148.19 14.3
-4 -17 -4 -3.3 6.7
-4 -17 -4 5.7 9.8
4 -17 4 -1.6 4.5
4 -17 4 -6.1 6
-4 17 -4 5.3 6.5
4 17 4 17.4 7.8
5 -17 4 62.19 7.5
-5 -17 -4 44.9 11.2
5 -17 4 51.69 5.6
-5 -17 -4 71.99 10.4
-5 -17 -4 49.6 10.2
5 -17 4 65.99 9.6
5 17 4 51.89 10.5
-5 17 -4 54.79 9.4
6 -17 4 8.6 5.7
-6 -17 -4 -0.3 8.6
6 -17 4 18.2 7.9
-6 -17 -4 11.5 8.3
-6 17 -4 5.8 7
6 17 4 4.2 7.7
-7 -17 -4 -1.1 9.9
7 -17 4 5.8 5.8
7 -17 4 6.6 8.1
-7 -17 -4 -8.8 8.4
7 17 4 -8.4 8
-7 17 -4 6.9 8.1
8 -17 4 5.1 6
-8 -17 -4 -1 9.7
8 -17 4 6 9.8
8 17 4 -5.7 8.5
-8 17 -4 18.9 8.8
9 -17 4 11.3 6.7
-9 -17 -4 1.9 10.4
9 17 4 16.8 10.9
-9 17 -4 10.6 8.8
-10 -17 -4 26.1 10.7
-10 17 -4 -7.3 11.2
11 -17 4 -12.6 8.8
-11 -17 -4 4.8 11.4
-11 17 -4 4 11.3
-12 -17 -4 13.2 11.8
-12 17 -4 8.1 12.5
-13 -17 -4 1.5 14.2
-13 17 -4 8.4 14.2
-13 -18 4 20.3 14.8
-13 18 4 -25.1 12.8
-13 18 4 12.9 18
-12 -18 4 -2 17.9
-12 -18 4 22.4 12.9
-12 18 4 12.7 16.3
-12 18 4 1.9 12.8
-11 -18 4 9.6 11.8
-11 18 4 18.8 14.7
-10 -18 4 -6.1 11.1
-10 18 4 1.9 9.7
-10 18 4 -18.1 12.2
9 -18 -4 20.6 10.5
-9 -18 4 6.6 10.2
-9 -18 4 17.5 10.1
-9 18 4 20.3 10
-8 -18 4 -3.7 8.5
-8 -18 4 17 9.1
8 -18 -4 17.7 12.7
8 -18 -4 6.8 8.2
8 18 -4 15 9
-8 18 4 -3.5 8.1
-7 -18 4 -32.7 9.1
7 -18 -4 15.4 8.8
-7 -18 4 12.4 9.5
7 18 -4 13.9 8.4
-7 18 4 -1 8
6 -18 -4 18.3 8.5
-6 -18 4 20.1 10.1
6 -18 -4 13.9 7.2
-6 18 4 10.4 7.7
6 18 -4 17.2 8
5 -18 -4 15.2 7.7
-5 -18 4 11.1 9.2
5 -18 -4 17 8.1
-5 18 4 12.4 7.8
5 18 -4 12.5 7.9
-4 -18 4 -10.1 8.5
4 -18 -4 -0.4 8.7
4 -18 -4 4.7 6.8
-4 18 4 -2.4 6.8
-4 18 4 5.8 6.6
4 18 -4 -1.5 6.9
-3 -18 4 7.9 8.6
3 -18 -4 30 10.8
3 -18 -4 14.4 7.3
-3 18 4 3.8 7.3
3 18 -4 6 7.1
2 -18 -4 78.39 13.6
2 -18 -4 56.39 9.8
-2 -18 4 72.09 11.9
-2 18 4 77.89 11
2 18 -4 63.89 9.4
1 -18 -4 9.1 7.4
1 -18 -4 11.5 11.3
1 18 -4 6.2 6.6
-1 18 4 10.3 7.4
0 -18 -4 -4.4 7
0 -18 -4 12 12.5
0 -18 4 10.6 11.9
0 18 4 5.6 7.7
0 18 -4 5.7 6.9
1 -18 4 0.9 9.2
-1 -18 -4 6.2 7.4
-1 -18 -4 -5.1 12.5
-1 18 -4 2.3 6.9
-1 18 -4 11.3 6.8
1 18 4 6 7.1
-2 -18 -4 67.69 16.2
2 -18 4 78.19 11
-2 -18 -4 84.29 10.7
2 18 4 64.09 10.2
-2 18 -4 68.99 10.2
-2 18 -4 78.39 9.9
-3 -18 -4 12.9 8.1
-3 -18 -4 10.6 13.8
3 -18 4 -2.3 6.5
-3 -18 -4 1.3 10.8
-3 18 -4 6.3 7.6
3 18 4 18.1 8.6
-4 -18 -4 25.2 10.5
4 -18 4 32.9 6
4 -18 4 10.4 8
-4 -18 -4 27.8 9
4 18 4 12.3 8.6
-4 18 -4 10.8 7.9
5 -18 4 -5.1 7.9
-5 -18 -4 -7.4 8.2
-5 -18 -4 -0.5 9.8
5 -18 4 1.4 6
5 -18 4 6.4 3.7
-5 -18 -4 16.3 9
5 18 4 1.9 7.9
-5 18 -4 1.7 8
-6 -18 -4 7.6 9.3
6 -18 4 7.6 8.4
6 -18 4 3.5 6.1
-6 -18 -4 -4.8 9.7
-6 -18 -4 1.6 14.9
-6 18 -4 13.3 8.2
6 18 4 0.5 8.3
-7 -18 -4 16.9 10.8
7 -18 4 10.1 6.5
7 -18 4 47.3 11.7
7 18 4 5.2 8.9
-7 18 -4 22.2 9.5
-8 -18 -4 -16.2 9.4
8 -18 4 -5 6.1
8 18 4 11.3 10.4
-8 18 -4 -2.1 8.5
-9 -18 -4 14.4 13
9 -18 4 4.4 7.4
9 18 4 -6.2 9.4
-10 -18 -4 4.4 10.8
-10 18 -4 -8.5 10
-11 -18 -4 2.9 11.5
-11 18 -4 -12.7 11.8
-12 -18 -4 10.5 13.2
-12 18 -4 -8.7 12
-13 -18 -4 -12.7 14.5
-13 18 -4 9.9 15.1
-12 -19 4 8.5 13.6
-12 19 4 -15 16.2
-12 19 4 -1.8 13.2
-11 -19 4 -14.9 12
-11 19 4 -0.8 12.4
-10 -19 4 -13.1 12.3
-10 -19 4 -6.5 9.8
-9 -19 4 6.4 11
-9 -19 4 -7.6 9.7
-9 19 4 -14.3 8.7
-8 -19 4 7.6 9.6
8 -19 -4 -13.3 11
8 19 -4 5.5 9.7
-8 19 4 -3 8.9
-7 -19 4 -2.4 9.8
7 -19 -4 4.3 13.9
7 -19 -4 -22.7 9.2
-7 19 4 -0.1 8
7 19 -4 -1.2 8.8
6 -19 -4 16.5 8.5
6 -19 -4 18.6 8
-6 -19 4 -10.2 10.7
-6 -19 4 21.3 10.5
-6 19 4 4.4 7.7
6 19 -4 21.8 9.3
-5 -19 4 15.1 10.3
5 -19 -4 12.7 8.5
5 -19 -4 13.3 8.5
5 19 -4 -1.3 7.8
-5 19 4 15.5 9.2
-5 19 4 13.8 8.6
4 -19 -4 5.9 9.6
-4 -19 4 12.1 9.7
4 -19 -4 -9 8.2
4 19 -4 -9.8 6.9
-4 19 4 4.6 8
-4 19 4 -0.8 7.3
3 -19 -4 38.4 12.1
3 -19 -4 22.1 8.2
-3 -19 4 24.8 10.6
-3 19 4 25.2 8.9
3 19 -4 24.9 8.6
-2 -19 4 46.5 11.5
2 -19 -4 37.7 9
2 -19 -4 34.6 12.5
2 19 -4 36.1 8.7
-2 19 4 32.7 9.4
-1 -19 4 33.3 12.8
1 -19 -4 21.3 13
-1 -19 4 8.8 10.1
1 -19 -4 14.3 8.5
1 19 -4 13.7 8.1
-1 19 4 12.3 8.2
0 -19 -4 219.58 23.7
0 -19 -4 256.77 17.2
0 -19 4 227.28 20.9
0 19 4 262.67 18.8
0 19 -4 256.57 18
1 -19 4 2.1 10.7
-1 -19 -4 -4.4 12.5
-1 -19 -4 12.1 8.5
-1 19 -4 -5.4 7.3
1 19 4 -5.3 7.8
-2 -19 -4 12.6 8.5
2 -19 4 15.1 8.9
-2 -19 -4 -15 14.3
-2 19 -4 7.3 7.8
-2 19 -4 9.1 7.8
2 19 4 4 7.8
3 -19 4 -2.5 7.2
-3 -19 -4 -2 15.3
-3 -19 -4 8.8 9.1
-3 -19 -4 6.1 11.2
3 19 4 1.9 8.5
-3 19 -4 0.1 6.8
-4 -19 -4 27 18.4
-4 -19 -4 -1.5 11.3
4 -19 4 -3.8 8.2
4 -19 4 7.3 5.8
-4 -19 -4 11.7 9.4
-4 19 -4 -6.2 7.4
4 19 4 -10.7 8.3
5 -19 4 3.5 6.8
5 -19 4 15.5 8.8
5 -19 4 28.3 4.8
-5 -19 -4 12.2 9.4
-5 -19 -4 21.5 11.9
-5 19 -4 7.4 7.8
5 19 4 4.5 9.4
6 -19 4 -12.6 6.4
-6 -19 -4 -9.4 10.5
-6 19 -4 6.3 8.8
6 19 4 0.5 9.5
7 -19 4 -5.5 7.1
-7 -19 -4 -3 11
-7 19 -4 9.4 8.7
7 19 4 -4.1 8.7
8 -19 4 -14.7 6.9
8 19 4 9.4 10.9
-9 -19 -4 7.5 11.8
9 19 4 7.6 12.2
-9 19 -4 7.8 11.4
10 -19 4 29 11.7
-10 -19 -4 15.6 13.2
-10 19 -4 6 11.3
-11 -19 -4 -10.2 13.2
-11 19 -4 13.8 13.2
-12 -19 -4 -19.5 12.2
-12 19 -4 -7.5 13.6
-12 -20 4 13.8 15.4
-12 20 4 3.6 14.5
-11 -20 4 11 18.6
-11 -20 4 6.8 12.9
-11 20 4 -11.6 12.3
-10 -20 4 35.6 12.5
-10 20 4 19 12.8
-9 -20 4 -5.7 12.2
9 20 -4 -11.2 10.6
-8 -20 4 -12.5 10
-8 20 4 1.8 9.5
8 20 -4 13.3 10.6
-7 -20 4 20.3 11.4
-7 20 4 28 10.2
7 20 -4 20.5 10.5
6 -20 -4 -15.2 9.4
-6 -20 4 -1.8 10.7
6 -20 -4 2.7 8.4
-6 20 4 -18.8 8
6 20 -4 0.8 9.1
5 -20 -4 1 9.3
5 -20 -4 -2.3 9.1
-5 -20 4 -20.7 9.8
-5 20 4 7.9 9.1
5 20 -4 -2.4 8.7
-5 20 4 -9.1 7.3
-4 -20 4 -10.6 9.4
4 -20 -4 14.1 9.1
4 -20 -4 -10.2 10.3
4 20 -4 4.6 8.6
-4 20 4 13.6 9.3
-4 20 4 6.9 8.1
3 -20 -4 0.2 9.2
3 -20 -4 -8.9 11.5
-3 -20 4 -14.2 9.4
3 20 -4 -15.4 7.6
-3 20 4 -1.6 8.1
2 -20 -4 39.7 13.7
2 -20 -4 12.5 9
-2 -20 4 31.3 11.4
-2 20 4 14.4 9
2 20 -4 7.9 8.6
-1 -20 4 17.6 13.6
1 -20 -4 20.2 9.3
1 -20 -4 7.2 13.5
-1 -20 4 -7.9 10.5
-1 20 4 17.1 9.2
1 20 -4 11 8.6
0 -20 -4 67.49 11.6
0 -20 -4 109.99 18.1
0 -20 4 75.99 14.9
0 20 -4 81.69 11.7
0 20 4 78.99 12
1 -20 4 32.3 12.1
-1 -20 -4 39.7 9.6
-1 -20 -4 44.8 16.8
-1 20 -4 37.7 9.5
1 20 4 24.6 9.9
-2 -20 -4 32.6 17.8
2 -20 4 -0.2 9.4
-2 -20 -4 17.4 9.7
-2 20 -4 19.2 8.4
-2 20 -4 8.4 7.9
2 20 4 10.9 8.6
-3 -20 -4 -5.1 18.4
-3 -20 -4 8.2 11.8
-3 -20 -4 1.6 9.8
3 -20 4 12.2 8.5
-3 20 -4 0.2 7.3
3 20 4 10.2 9.4
-3 20 -4 -11.8 7.7
-4 -20 -4 2.3 12.1
4 -20 4 -5 6.3
-4 20 -4 11.9 8.3
4 20 4 -4.3 8.8
5 -20 4 3.6 4.6
-5 -20 -4 -1.6 11.9
-5 -20 -4 -45 21.4
5 -20 4 -4.3 7
5 20 4 3.1 9.9
-5 20 -4 -0.9 8
-6 -20 -4 -20.4 10.6
6 -20 4 3.8 7.7
6 20 4 10.7 9.8
-6 20 -4 4.4 9.3
7 -20 4 11.6 8.3
-7 20 -4 18.4 12.6
7 20 4 12 11.1
-8 -20 -4 2 13.4
-8 20 -4 -1.9 9.6
8 20 4 -4 11.8
-9 -20 -4 -0.4 13.4
-9 20 -4 22.8 11.5
-10 -20 -4 1.2 13.7
-10 20 -4 -8.6 12.9
-11 -20 -4 20 15.3
-11 20 -4 -7.6 13.7
-11 -21 4 1.6 13.5
-11 21 4 10.7 14.8
-10 -21 4 11.6 13.1
-10 21 4 20.4 12.9
-9 -21 4 3.6 12.1
-9 21 4 20.2 12.1
9 21 -4 -11.8 11.7
8 21 -4 -2.2 11.2
-8 21 4 -1.5 10.5
-7 -21 4 0.8 10.9
7 -21 -4 11.4 9.3
-7 21 4 7.6 10.5
7 21 -4 -7.3 10.2
-6 -21 4 20.3 12.4
6 -21 -4 31.9 10
-6 21 4 21.3 10.4
6 21 -4 24.6 11.3
-6 21 4 13.5 12
5 -21 -4 11.6 10.6
-5 -21 4 5.2 11.6
-5 21 4 -6.3 9.3
5 21 -4 -0.3 9.8
-5 21 4 9.1 9.5
4 -21 -4 9.1 12.3
-4 -21 4 3.4 11.2
4 -21 -4 14.9 12.3
4 21 -4 -12.6 8.2
-4 21 4 -11.6 9.2
3 -21 -4 5.5 10.4
-3 -21 4 16.8 11.4
3 -21 -4 28.4 14
-3 21 4 18.3 10.2
3 21 -4 1 8.5
-2 -21 4 23.4 11.9
2 -21 -4 -16.5 9.3
2 -21 -4 -15.2 13.3
-2 21 4 7.4 9.1
2 21 -4 -1.9 8.9
-1 -21 4 26.6 14.9
-1 -21 4 22.4 12
1 -21 -4 14.9 14.8
1 -21 -4 0.6 10.3
1 21 -4 14.5 9
-1 21 4 12.3 10
0 -21 4 -8.6 13.2
0 -21 -4 -12.4 9.5
0 -21 -4 -21.2 15.1
0 21 -4 -8.8 8.1
0 21 4 -4.6 9
-1 -21 -4 38.6 17.7
1 -21 4 11.2 12.2
-1 -21 -4 10.7 10.2
1 21 4 14.5 9.8
-1 21 -4 19.7 8.9
-2 -21 -4 -11.9 18.7
2 -21 4 -7.9 12.3
2 21 4 6.4 9.1
-2 21 -4 -2.4 8.7
-3 -21 -4 7.4 12.1
3 -21 4 19.4 9.7
3 21 4 8.3 9.3
-3 21 -4 1.4 8.1
-3 21 -4 -6.7 8.2
-4 -21 -4 9 21.4
-4 -21 -4 8.6 12.8
4 -21 4 7.7 7.4
4 21 4 3.7 10.2
-4 21 -4 5 8.8
5 -21 4 -16 7.7
5 -21 4 -10.9 4.9
-5 -21 -4 -13.2 12.1
5 21 4 4.9 10.5
-6 -21 -4 9.4 20.5
6 -21 4 4.4 8.6
6 21 4 -2.3 10.7
-6 21 -4 0.9 10.4
-7 -21 -4 2.7 13.3
-7 21 -4 0.1 10.7
7 21 4 7.7 11.6
8 -21 4 -3.1 9.2
-8 -21 -4 10.7 14.6
-8 21 -4 27.8 12.7
-9 -21 -4 -3.4 14.5
-9 21 -4 -7.7 12.7
9 21 4 1.9 13.7
-10 -21 -4 -10.2 14.8
-10 21 -4 3.3 14.2
-11 -21 -4 -1.5 15.8
-11 21 -4 -3.8 15.5
-10 -22 4 -30.8 12.4
-10 22 4 -10.2 13.2
-9 -22 4 -10.8 13
-9 22 4 -7.3 11.8
9 22 -4 -1.4 13.4
-8 -22 4 2.4 12.3
-8 22 4 -16 11.7
8 22 -4 20 12.7
-7 22 4 3.7 12.2
-7 22 4 7.8 11.1
7 22 -4 10.1 11.9
6 -22 -4 -7.5 10.1
-6 -22 4 -0.5 12.5
-6 22 4 20.3 12.6
6 22 -4 -7.7 10.9
-6 22 4 2.7 11.8
5 -22 -4 -11.9 11.7
-5 -22 4 14.7 12.3
-5 22 4 4.4 9.5
5 22 -4 6.9 10.9
-5 22 4 1.8 11.8
-4 -22 4 -9.3 11.1
4 -22 -4 24.2 20.7
4 22 -4 -6 9.6
-3 -22 4 -0.2 12
3 -22 -4 19.8 15
3 22 -4 -5.7 10
-3 22 4 28.8 11.9
2 -22 -4 -7.6 15.4
-2 -22 4 14.5 18.3
-2 -22 4 -6.1 12.3
-2 22 4 -1.3 10.4
2 22 -4 11.8 9.9
-1 -22 4 39.9 13.4
-1 -22 4 34.5 17.6
1 -22 -4 28 17
-1 22 4 29.7 11.3
1 22 -4 25.6 10.9
0 -22 -4 7.9 18.6
0 -22 4 7.3 15.3
0 22 4 1.8 10.6
0 22 -4 5.3 9.5
-1 -22 -4 30.8 20
1 -22 4 1 13.9
1 22 4 32.5 11.9
-1 22 -4 18.6 9.5
2 -22 4 23 12.3
-2 -22 -4 -5.3 13.1
-2 22 -4 11 9.5
2 22 4 25 11.1
-3 -22 -4 7.7 23.2
3 -22 4 -18.4 10.5
-3 -22 -4 7.6 13.9
-3 22 -4 -0.3 15.2
-3 22 -4 3.6 10
3 22 4 -5.3 9.5
4 -22 4 -1.5 8.3
-4 -22 -4 -3.5 15.6
-4 22 -4 5.2 9.9
4 22 4 6.8 11.2
-4 22 -4 10.4 10.4
5 -22 4 1.5 11.9
-5 -22 -4 -0.7 13
5 -22 4 7.5 5.9
-5 22 -4 6.3 10.6
5 22 4 0.3 11.6
-6 -22 -4 -1.3 14.3
-6 22 -4 -11.8 11
7 -22 4 -26.1 9.2
-7 -22 -4 17 14.6
-7 22 -4 -4.3 11
7 22 4 16.5 14.1
-8 -22 -4 -8.1 15.2
8 22 4 13.3 14.3
-8 22 -4 11.3 13.4
-9 -22 -4 -20.2 15.6
-9 22 -4 1.9 13.5
9 22 4 5 14.6
-10 -22 -4 -12.1 16.1
-10 22 -4 11.5 15.9
-9 -23 4 -19 14.4
-9 23 4 -10.9 13.7
9 23 -4 -18.1 14.1
-8 -23 4 13 14.1
8 23 -4 15.1 14.2
-8 23 4 9.9 13
-7 -23 4 22.6 14.5
7 23 -4 41.3 14.5
-7 23 4 32.4 15
-7 23 4 33.3 13
6 -23 -4 22.2 12.2
6 23 -4 2.9 12.2
-6 23 4 -2.9 13.1
-6 23 4 -2.4 11.2
5 -23 -4 4.1 13.4
-5 -23 4 9.4 13.5
-5 23 4 10.4 12.8
5 23 -4 -9.3 11.4
-4 -23 4 22.8 13.1
4 -23 -4 24.9 15.1
4 23 -4 -0.6 10.9
-4 23 4 -7.2 11.4
3 -23 -4 10.2 16.4
-3 -23 4 31 13.8
-3 -23 4 34 26.3
3 23 -4 28.6 12
-3 23 4 12 11.6
-2 -23 4 -11.2 12.3
-2 -23 4 26.9 20.8
2 -23 -4 30.7 18
-2 23 4 12.3 11.3
2 23 -4 -2.2 10
1 -23 -4 1.1 18.4
-1 -23 4 16 13.1
-1 -23 4 -22.7 18.4
1 23 -4 -8.1 11
0 -23 4 19.7 17.6
0 -23 -4 30.5 20.9
0 23 4 -1.3 17.3
0 23 -4 11.2 11.1
1 -23 4 -12.4 15.6
-1 23 -4 14.5 11.2
1 23 4 4.1 13.3
2 -23 4 -15.1 13.2
-2 -23 -4 -66.09 21
2 23 4 -1.4 13.2
-2 23 -4 -7.8 10.4
-3 -23 -4 -10.2 14.5
3 -23 4 1.6 12.3
-3 23 -4 -5.6 10.4
-4 -23 -4 -7.9 15.2
4 -23 4 1.6 9.2
-4 23 -4 -3 9.6
5 -23 4 -8 6.4
-5 -23 -4 12.1 14.8
5 23 4 3.9 12.9
-5 23 -4 -1.2 11.4
6 -23 4 -9.7 11
-6 -23 -4 -14.5 15.3
-6 23 -4 -4.6 12.3
6 23 4 0.8 12.7
-7 -23 -4 -8.1 16.3
-7 23 -4 10.8 12.4
7 23 4 -2.7 14.7
-8 -23 -4 2.3 17.4
8 23 4 0.8 14.6
-8 23 -4 16.1 14.3
-9 -23 -4 -8.3 17.4
9 23 4 11.2 17.1
-9 23 -4 -12.8 14.2
-8 -24 4 2.1 15.3
-8 24 4 23.6 16.3
-8 24 4 -13.9 13.4
8 24 -4 12.1 16.8
-7 -24 4 1 15.7
-7 24 4 -1.2 15
7 24 -4 2.7 14.3
-7 24 4 5.7 14.1
6 -24 -4 30.1 14.1
-6 -24 4 -18.3 14.1
-6 24 4 4.2 15.7
6 24 -4 -2.4 13.6
-5 -24 4 -8.5 15.8
5 -24 -4 19.8 15
5 24 -4 -6.1 12.5
-5 24 4 1.9 14.7
-4 -24 4 -6 13.7
4 -24 -4 22.2 17.4
-4 24 4 15.4 13.1
4 24 -4 -2.1 12.8
3 -24 -4 13.9 18.2
-3 -24 4 2.8 14.4
-3 24 4 5.9 12.1
3 24 -4 -3 12.3
2 -24 -4 -16.3 19.4
-2 -24 4 45.4 23.9
-2 -24 4 10.7 14.4
-2 24 4 -10.3 12.6
2 24 -4 1.2 11.4
-1 -24 4 15.6 21.4
-1 -24 4 0.4 14.2
1 24 -4 3 11.3
-1 24 4 -17.5 11.8
0 -24 4 12.9 19.4
0 -24 4 16.6 14.8
0 24 4 -1.4 13.4
0 24 -4 0.2 12.1
-1 -24 -4 -45.3 23
1 -24 4 2.4 17.5
1 24 4 -22.2 11.5
-1 24 -4 10.3 12
-2 -24 -4 27.9 16
2 -24 4 30.3 15.8
2 24 4 25.6 13.4
-3 -24 -4 -16.2 16.2
3 -24 4 -26.8 12.8
3 24 4 10.4 12.9
-3 24 -4 0.3 11.5
-4 -24 -4 -5 16.4
4 -24 4 9.7 10.1
-4 24 -4 -3.9 12.3
4 24 4 7.5 13.7
-4 24 -4 3.9 12.3
-5 -24 -4 27.4 17.1
-5 24 -4 24.7 13.1
-5 24 -4 7 12.2
5 24 4 13 14.6
-6 -24 -4 2.5 17.2
-6 24 -4 21.7 13.9
6 24 4 -12 14.1
-7 -24 -4 -21.5 16.9
-7 24 -4 -19.9 13.1
7 24 4 -28 15.7
-8 -24 -4 -19 17.2
-8 24 -4 15.2 15.7
8 24 4 -3.9 15.9
-7 -25 4 23.9 16.9
-7 25 4 40.3 19.4
7 25 -4 3.1 16.2
-6 -25 4 24.6 16.7
-6 25 4 10.7 16.5
-5 -25 4 23.8 16.6
5 25 -4 9.8 21.7
-5 25 4 9.2 16.5
4 -25 -4 46.9 19.7
-4 -25 4 2.5 15.2
-4 25 4 0.6 13.2
4 25 -4 11.1 14.1
3 -25 -4 4.2 20.9
-3 25 4 -7.6 14.5
3 25 -4 -13 13.2
-2 -25 4 6.6 15.9
-2 25 4 -17.8 12.5
2 25 -4 -8.9 14
-1 -25 4 -13 15.2
-1 -25 4 31.6 24.6
-1 25 4 3.2 14.6
0 -25 4 -0.5 15.8
0 -25 4 -13.6 21.7
0 -25 -4 -26.1 29.2
0 25 4 16.5 14.8
0 25 -4 17.4 15.6
1 -25 4 -42.6 18.7
-1 25 -4 4.5 13.6
1 25 4 -9.1 12.2
-2 -25 -4 10.8 17.2
2 -25 4 31.4 17.3
2 25 4 2.9 15.2
-2 25 -4 0.5 12.8
-3 -25 -4 -12.9 16.6
3 25 4 -17.8 13.9
-3 25 -4 -10.1 13.1
-4 -25 -4 2.7 18.1
-4 25 -4 -11.8 13.2
4 25 4 -15.4 14.9
-5 -25 -4 18.2 18.4
-5 25 -4 -4.4 14.1
-5 25 -4 22.5 14.7
5 25 4 -15.5 15.7
-6 -25 -4 17.3 18.8
6 25 4 -3.1 16.4
-6 25 -4 -9.9 13.4
-6 25 -4 5 15.3
-5 -26 4 -11.5 17.6
5 26 -4 8.8 16.7
-5 26 4 -7.8 17.4
-4 -26 4 9.1 18.5
4 26 -4 1.8 15.8
-4 26 4 0.2 15.7
-3 -26 4 0.7 17.1
-3 26 4 -25.6 15.4
3 26 -4 20.2 15.1
-2 -26 4 3.8 17.5
2 -26 -4 -24.7 24.3
-2 -26 4 -17.2 29.9
-2 26 4 -17.3 15.4
2 26 -4 0.5 15.3
-1 -26 4 -14.4 16.7
-1 26 4 -3.9 14.8
1 26 -4 8.6 14.7
0 26 4 25.2 16.6
0 26 -4 -8.1 14.2
-1 -26 -4 -16 18.7
1 26 4 -26.5 15
-1 26 -4 8.8 15.4
-2 -26 -4 -2.7 19.1
-2 26 -4 0.6 14.8
2 26 4 10.4 15.9
-3 -26 -4 29.4 21
3 26 4 39.5 17.6
-3 26 -4 25.2 15.2
-4 -26 -4 -24.9 19.8
4 26 4 25.7 18.5
-4 26 -4 29.1 16.3
-1 -27 4 2.5 19.5
-1 27 4 7.1 18
1 27 -4 -6.5 16.4
0 -27 4 -12.2 19.5
0 27 4 -2.7 17.2
0 27 -4 5.9 16.8
1 27 4 -9.8 16.7
-18 0 5 -3.9 12.3
-18 0 5 -5.8 11.1
-17 0 5 -0.4 9.2
-17 0 5 25.8 10.8
-16 0 5 -2.5 8.7
-16 0 5 -0.9 7.4
-15 0 5 90.19 10.5
-14 0 5 -4.9 6
-14 0 5 -4.5 5.7
-13 0 5 5.9 5.6
-13 0 5 -3.4 5.4
-12 0 5 1.1 5
-12 0 5 -3.1 4.2
-11 0 5 33.1 5.9
-11 0 5 33.8 5.4
11 0 -5 37.6 6.9
-10 0 5 1 3.3
-10 0 5 -1.8 3.2
10 0 -5 -2.6 4.5
9 0 -5 23.8 5
-9 0 5 19.5 3.6
-9 0 5 27.6 4.5
8 0 -5 6.4 3.5
-8 0 5 0.9 2.6
-8 0 5 0.1 2.3
-7 0 5 5 2.2
-7 0 5 10.6 2.7
7 0 -5 4.6 2.8
6 0 -5 3.8 2.2
-6 0 5 1.8 1.7
-6 0 5 3.7 2.1
-5 0 5 1.5 1.5
5 0 -5 1.7 1.5
-4 0 5 -0.1 1.2
4 0 -5 -1.2 1.2
2 0 -5 -0.6 0.8
-2 0 5 1.1 1
-1 0 5 180.88 5.9
-1 0 5 166.28 6.9
1 0 -5 182.08 5.9
1 0 -5 178.58 6.9
1 0 -5 177.38 6
0 0 -5 2.1 1.5
0 0 5 3.6 0.6
0 0 -5 3.2 1
0 0 5 1.9 0.9
0 0 -5 3 0.6
0 0 5 2.2 1.5
1 0 5 93.09 5.4
-1 0 -5 97.39 5.4
-1 0 -5 102.39 4.8
-1 0 -5 103.99 4.3
-1 0 -5 103.19 3.9
-2 0 -5 15.6 1.8
-2 0 -5 15.4 1.9
2 0 5 19.4 2.3
-2 0 -5 15 3
3 0 5 3825.32 109.39
-3 0 -5 3779.52 108.99
-3 0 -5 3802.32 108.99
-4 0 -5 -1.5 1.5
-4 0 -5 -1 1.4
4 0 5 -0.9 1.7
-5 0 -5 309.17 11.6
5 0 5 314.97 12.5
-5 0 -5 306.87 11.8
-6 0 -5 2.7 2.4
6 0 5 2 2.8
-6 0 -5 1.2 2.4
-7 0 -5 20.2 3.7
-7 0 -5 25.8 3.8
7 0 5 26.4 4.6
-8 0 -5 -2.4 2.6
-8 0 -5 0.6 2.9
-9 0 -5 3.6 3.4
9 0 5 12.5 5
-9 0 -5 8.5 3.7
10 0 5 -8.3 6
-10 0 -5 -4.2 3.6
-10 0 -5 -2.6 3.4
-11 0 -5 17.2 5.9
-11 0 -5 26.1 5.4
11 0 5 17.1 7.3
-12 0 -5 -1.9 4.9
-12 0 -5 -4.8 5.3
12 0 5 12.9 8.2
-13 0 -5 19.5 6.4
-13 0 -5 12.1 6.4
-14 0 -5 2.4 7.1
-14 0 -5 2 6.1
14 0 5 -0.6 14.3
-15 0 -5 56.09 10.5
-16 0 -5 15 9.3
-16 0 -5 -7.7 7.3
-17 0 -5 8.5 10.1
-17 0 -5 10.8 10.4
-18 -1 5 -13.6 11.2
-18 -1 5 15.4 12
-18 1 5 10.4 13.1
-18 1 5 -21.3 11.1
-17 -1 5 8 9.6
-17 -1 5 18.8 10.4
-17 1 5 26.6 11.2
-17 1 5 0.8 9
-16 -1 5 17.4 8.6
-16 -1 5 10.4 8.6
-16 1 5 17.5 9.7
-16 1 5 19.9 8.7
-15 -1 5 40.4 14
-15 -1 5 46.1 8.8
-15 1 5 49 9.2
-14 -1 5 14.9 7.1
-14 -1 5 29.4 7.5
-14 1 5 16.1 6.6
-14 1 5 27.3 7.2
-13 -1 5 2.3 5.3
-13 -1 5 -3.2 5.4
-13 1 5 3.1 5.5
-13 1 5 1.8 5.2
-12 -1 5 5.2 4.7
-12 -1 5 -3.9 4.3
-12 1 5 6.6 5
-12 1 5 5.2 4.9
-11 -1 5 -2.7 3.4
-11 -1 5 4.2 4.3
11 -1 -5 -7.8 4.9
-11 1 5 1.7 4.1
-11 1 5 2.6 4.4
11 1 -5 -1.8 5.6
-10 -1 5 129.59 9.4
10 -1 -5 117.99 9.7
-10 -1 5 127.19 8.6
-10 1 5 119.29 8.4
-10 1 5 149.19 9.8
10 1 -5 132.89 11.3
-9 -1 5 3.2 2.8
-9 -1 5 2.1 3.1
9 -1 -5 -1.6 3.2
-9 1 5 3.7 3.4
9 1 -5 1.4 4
-9 1 5 -1.2 2.8
-8 -1 5 125.59 7.9
-8 -1 5 118.39 7
8 -1 -5 132.29 8.4
8 1 -5 114.39 8.1
-8 1 5 134.09 8.1
-8 1 5 113.99 7.1
-7 -1 5 34.7 3.9
7 -1 -5 41 4.4
7 1 -5 41.5 4.6
-7 1 5 33.8 3.6
-7 1 5 36.7 4.1
-6 -1 5 300.27 11.7
6 -1 -5 310.27 11.9
6 1 -5 309.67 12.2
-6 1 5 311.17 11.9
-6 1 5 311.37 11.2
-5 -1 5 105.69 5.5
5 -1 -5 100.19 5.4
5 1 -5 92.49 5.6
-5 1 5 104.99 5.7
4 -1 -5 147.19 6.4
-4 -1 5 155.28 6.4
-4 1 5 158.58 6.7
4 1 -5 146.99 6.4
-4 1 5 148.69 5.7
-3 -1 5 135.79 5.6
3 -1 -5 144.09 5.8
-3 1 5 142.19 4.9
3 1 -5 142.29 5.7
-2 -1 5 11.5 1.3
2 -1 -5 9.7 1.4
2 1 -5 8 1.1
-2 1 5 9.7 2.2
-1 -1 5 29.9 1.6
1 -1 -5 29.2 2.2
1 -1 -5 23.1 2.7
-1 -1 5 26.2 1.6
-1 1 5 26.1 3.1
1 1 -5 27.9 1.6
1 1 -5 26.8 1.5
1 1 -5 26.6 1.3
-1 1 5 26.5 2.2
0 -1 -5 53.09 3.2
0 -1 -5 59.59 4.1
0 -1 5 55.59 2.4
0 -1 5 50.09 3.1
0 1 -5 51.39 3
0 1 5 57.09 4.2
0 1 5 56.29 3.2
0 1 -5 54.09 2.5
1 -1 5 151.58 6.7
1 -1 5 162.68 5.7
-1 -1 -5 182.58 8.2
1 -1 5 172.58 5.9
-1 -1 -5 174.68 6.9
-1 1 -5 161.28 6.6
-1 1 -5 163.98 6
1 1 5 176.18 6.9
-1 1 -5 163.38 5.5
1 1 5 175.08 8.3
2 -1 5 991.4 29.6
2 -1 5 988.1 29.5
-2 -1 -5 1081.69 31
-2 -1 -5 999 30.3
-2 1 -5 928.01 30.5
2 1 5 1019.6 30.6
-2 1 -5 1000.1 29.7
-2 1 -5 969.9 29.2
3 -1 5 1255.17 37.8
3 -1 5 1267.37 37.7
3 1 5 1299.07 38.8
-3 1 -5 1246.48 37.3
-3 1 -5 1286.27 37.9
4 -1 5 51.39 3.8
4 -1 5 49.99 4
-4 -1 -5 57.59 4.4
-4 1 -5 45 3.5
4 1 5 55.39 5
-4 1 -5 50.49 3.8
-5 -1 -5 35.1 3.6
5 -1 5 34.7 3.7
-5 -1 -5 31.1 3.6
-5 1 -5 36.6 3.4
-5 1 -5 34.7 3.7
5 1 5 30.8 3.9
-6 -1 -5 249.68 10.7
6 -1 5 245.68 10.9
-6 -1 -5 238.18 10.3
-6 1 -5 262.37 10.2
6 1 5 232.88 11.6
-6 1 -5 243.68 10.6
7 -1 5 159.38 8.9
-7 -1 -5 138.49 7.8
-7 -1 -5 137.99 8
-7 1 -5 132.79 7.5
-7 1 -5 142.99 8.2
7 1 5 146.29 9.8
-8 -1 -5 -0.4 3.1
8 -1 5 -0.8 3.7
-8 -1 -5 2 2.8
-8 1 -5 3.8 2.8
-8 1 -5 -0.2 3.3
8 1 5 10 5.3
9 -1 5 9.4 4.4
-9 -1 -5 5.5 3.4
-9 -1 -5 -4.2 3.2
-9 1 -5 3.5 3.3
-9 1 -5 1.7 3.4
9 1 5 14.9 5.5
-10 -1 -5 66.19 6.9
10 -1 5 57.19 7.8
-10 -1 -5 63.39 6.8
-10 1 -5 58.49 6.6
-10 1 -5 70.19 6.8
10 1 5 83.59 9.9
-11 -1 -5 12 4.8
11 -1 5 10.8 7.2
-11 -1 -5 9 5
-11 1 -5 11.6 4.7
11 1 5 19.9 8.5
-11 1 -5 17.4 5.7
-12 -1 -5 7 5.1
12 -1 5 7.1 7.9
-12 -1 -5 3.8 5.7
12 1 5 7.6 8.3
-12 1 -5 2.9 5.8
-12 1 -5 5.8 5.2
-13 -1 -5 -1.6 5.8
13 -1 5 1.9 16.3
-13 -1 -5 -2.2 5.2
-13 1 -5 4.8 5.4
-13 1 -5 8.7 6.3
-14 -1 -5 1.5 6.9
14 -1 5 -7.2 12
-14 -1 -5 7.9 6.5
-14 1 -5 16 7.1
-14 1 -5 6.9 6.4
-15 -1 -5 14.7 8.6
-15 1 -5 -6.7 7.6
-16 -1 -5 -0.6 8.3
-16 -1 -5 13.5 8.6
-16 1 -5 22 9.3
-16 1 -5 15.7 9.6
-17 -1 -5 2.2 11
-17 -1 -5 10.4 9.9
-17 1 -5 25.5 11.9
-17 1 -5 35 11.7
-18 -2 5 0.8 12.5
-18 -2 5 8.6 11.6
-18 2 5 6.8 13.6
-18 2 5 -8.8 11.7
-17 -2 5 -5.6 9.8
-17 -2 5 4.2 9
-17 2 5 -12.1 9.4
-17 2 5 6.7 10.7
-16 -2 5 27.5 9.2
-16 -2 5 38.7 9.2
-16 2 5 29.8 9.9
-16 2 5 33.1 9.6
-15 -2 5 -4.6 7
-15 -2 5 -5.7 7.2
-15 2 5 -0.1 7.2
-15 2 5 -1.4 14
-14 -2 5 0.3 5.8
-14 -2 5 1.2 5.9
-14 2 5 -0.7 6.4
-14 2 5 -7.4 5.4
-13 -2 5 7.7 5.5
-13 -2 5 3.4 5.3
-13 2 5 2.7 5.6
-13 2 5 2.6 6.3
-12 -2 5 12.7 5.3
-12 -2 5 12.4 5
-12 2 5 9.5 4.9
-12 2 5 12.4 5.6
-11 -2 5 1.6 3.7
-11 -2 5 1.6 4.1
11 -2 -5 4.2 5.2
11 2 -5 1.8 5.7
-11 2 5 0.8 3.8
-11 2 5 -2 4.2
-10 -2 5 133.29 9.4
-10 -2 5 146.19 9.2
10 -2 -5 164.68 10.5
-10 2 5 147.69 10.3
-10 2 5 158.18 9.4
10 2 -5 172.08 12.3
-9 -2 5 34.7 4.8
9 -2 -5 45.4 5.5
-9 2 5 33.4 4.8
9 2 -5 41 6.3
-9 2 5 34.6 4.5
-8 -2 5 298.27 12.7
8 -2 -5 311.77 12.9
-8 2 5 282.47 12.6
8 2 -5 285.37 13.7
-8 2 5 294.57 11.9
-7 -2 5 23.1 3.5
7 -2 -5 32.5 4.1
-7 2 5 37.6 4.5
7 2 -5 24.1 4
-7 2 5 25.9 3.3
-6 -2 5 144.49 7.3
6 -2 -5 136.69 7
-6 2 5 149.69 6.7
-6 2 5 139.29 7.6
6 2 -5 138.09 7.8
5 -2 -5 99.39 5.4
-5 -2 5 104.39 5.7
5 2 -5 109.59 6
-5 2 5 109.89 6.1
4 -2 -5 41.4 3.1
4 -2 -5 33.9 2.4
-4 -2 5 35.1 3.1
4 2 -5 32.9 3.1
-4 2 5 32.7 2.6
-4 2 5 32.4 3.3
3 -2 -5 1212.58 34.4
-3 -2 5 1089.09 34
3 -2 -5 1200.88 33.3
-3 2 5 1163.88 33.4
3 2 -5 1214.28 34.3
-3 2 5 987.5 35.3
-2 -2 5 1990.2 58.79
-2 -2 5 2079.39 58.09
2 -2 -5 2084.99 60.29
2 -2 -5 2077.89 58.39
-2 2 5 2041.4 60.69
2 2 -5 2068.29 58.99
-2 2 5 2018.2 58.49
-1 -2 5 102.99 3.6
-1 -2 5 103.99 4.2
1 -2 -5 109.79 5.7
1 -2 -5 101.59 3.6
-1 2 5 113.39 6.2
1 2 -5 108.49 4.2
-1 2 5 94.39 4.7
1 2 -5 103.09 3.7
0 -2 5 1798.12 52.89
0 -2 -5 1886.31 53.59
0 -2 -5 1795.02 54.89
0 -2 5 1843.92 52.79
0 2 5 1832.92 55.19
0 2 5 1820.22 53.59
0 2 -5 1849.71 52.89
1 -2 5 2897.61 82.29
1 -2 5 2809.02 83.29
-1 -2 -5 2972 84.29
1 -2 5 2941.21 83.29
-1 -2 -5 3045.1 86.09
-1 2 -5 2917.41 83.39
1 2 5 2895.91 86.09
1 2 5 2935.91 84.29
-1 2 -5 2874.11 82.99
-1 2 -5 2818.32 82.09
-2 -2 -5 2259.07 66.69
-2 -2 -5 2286.67 66.79
2 -2 5 2268.47 64.89
2 -2 5 2306.57 65.59
-2 2 -5 2192.28 64.59
-2 2 -5 2306.47 65.59
-3 -2 -5 173.08 9.4
3 -2 5 185.48 7.5
-3 -2 -5 183.48 8.6
3 -2 5 193.78 7.1
-3 2 -5 204.78 6.9
-3 2 -5 201.78 7.8
3 2 5 188.98 8.6
4 -2 5 100.19 5.1
-4 -2 -5 111.59 6.4
4 -2 5 99.79 5.3
-4 -2 -5 100.89 6.8
4 2 5 99.79 6.6
-4 2 -5 99.89 5.5
5 -2 5 139.09 6.9
-5 -2 -5 141.19 8.6
-5 -2 -5 150.28 8
5 -2 5 143.79 7
-5 2 -5 140.99 7.3
5 2 5 145.59 8.7
-5 2 -5 137.49 6.4
-6 -2 -5 155.28 8.5
6 -2 5 145.19 7.8
-6 2 -5 146.39 7.1
6 2 5 154.98 9.6
-6 2 -5 145.19 7.8
7 -2 5 29.6 4.1
-7 -2 -5 34.4 4.6
-7 2 -5 32.6 3.9
-7 2 -5 30 4.2
7 2 5 39.4 5.7
-8 -2 -5 49.6 5.7
8 -2 5 48.5 5.9
-8 -2 -5 55.69 5.7
8 2 5 47.1 6.5
-8 2 -5 56.99 5.9
-8 2 -5 47.4 4.9
-9 -2 -5 2.3 3.5
9 -2 5 -5.5 4
-9 -2 -5 -2.5 3.2
-9 2 -5 5.1 3.2
-9 2 -5 9 3.8
9 2 5 -5.2 5.4
10 -2 5 70.29 8
-10 -2 -5 83.59 8.1
-10 -2 -5 69.39 7.2
10 2 5 92.69 10.4
-10 2 -5 61.39 6.2
-10 2 -5 74.79 7.9
11 -2 5 -1.7 6
-11 -2 -5 -1.8 4.1
-11 -2 -5 -1.9 4.5
-11 2 -5 0.4 3.9
-11 2 -5 -3.6 4.7
11 2 5 4.2 7.6
-12 -2 -5 1.9 5.4
12 -2 5 -7.4 7.3
-12 -2 -5 0.2 4.9
-12 2 -5 -6.9 4.4
12 2 5 17.6 9.5
-12 2 -5 8.4 5.6
-13 -2 -5 8 5.5
13 -2 5 3.8 10.4
-13 -2 -5 9.1 6.4
-13 2 -5 13.6 6.4
-13 2 -5 7.2 5.2
-14 -2 -5 32.7 7.9
-14 -2 -5 29.8 7.6
14 -2 5 5.8 11.6
-14 2 -5 26 7.4
-14 2 -5 24.8 8.2
-15 -2 -5 9.6 7.9
-15 -2 -5 9.9 7.1
-15 2 -5 -1.6 8.5
-15 2 -5 -11.3 6.9
-16 -2 -5 3.4 8.4
-16 -2 -5 6.5 9.7
-16 2 -5 14 9.3
-16 2 -5 12.2 10
-17 -2 -5 -13.6 10.6
-17 -2 -5 -2.8 9.6
-17 2 -5 10.7 11.8
-17 2 -5 -2.9 9.9
-18 -3 5 -2.1 11.4
-18 -3 5 5.8 10.8
-18 3 5 -13.4 11.8
-18 3 5 7 14
-17 -3 5 16.9 10.8
-17 -3 5 4.5 10
-17 3 5 -6.1 9.8
-17 3 5 11 11.3
-16 -3 5 -2.7 9.3
-16 -3 5 3 7.7
-16 3 5 -8 9.3
-16 3 5 -5.1 7.9
-15 -3 5 10.1 7
-15 -3 5 8.3 7
-15 3 5 18.3 8
-15 3 5 13.3 10.1
-14 -3 5 -1 6
-14 -3 5 2.8 6.4
-14 3 5 0.9 6.4
-14 3 5 -7.8 6.2
-13 -3 5 191.58 12.9
-13 -3 5 173.58 12.5
-13 3 5 173.08 14.3
-13 3 5 162.78 12.9
-12 -3 5 54.69 7.5
-12 -3 5 42.3 6.3
-12 3 5 48.7 6.6
-12 3 5 51.29 7.8
-11 -3 5 33.3 5.7
-11 -3 5 47.2 6.4
11 -3 -5 38.9 6.6
-11 3 5 38.5 5.7
11 3 -5 26.1 7.7
-11 3 5 35.1 6.2
10 -3 -5 3 4.3
-10 -3 5 4.5 3.8
-10 3 5 6.6 4.2
10 3 -5 20.7 5.9
-10 3 5 5.6 3.5
-9 -3 5 163.88 9.7
9 -3 -5 173.88 10.2
-9 3 5 165.28 10.3
9 3 -5 143.69 10.9
-9 3 5 164.18 9
-8 -3 5 -0.7 2.7
8 -3 -5 0.6 3
-8 3 5 0.1 2.5
-8 3 5 -1.9 2.8
8 3 -5 2.4 3.6
-7 -3 5 65.79 5.9
7 -3 -5 75.99 5.8
7 3 -5 62.69 6.1
-7 3 5 69.09 5.3
-7 3 5 59.39 5.7
-6 -3 5 2.5 2.2
6 -3 -5 0 1.8
6 -3 -5 6.2 2.3
-6 3 5 5 2.2
6 3 -5 8.4 3.1
-6 3 5 6.4 2.8
5 -3 -5 112.49 5.2
5 -3 -5 109.89 6
-5 -3 5 115.09 6
-5 3 5 101.29 5.4
-5 3 5 119.69 6.6
5 3 -5 114.69 6.7
-5 3 5 125.59 6.9
4 -3 -5 519.75 16.6
4 -3 -5 522.75 17.5
-4 -3 5 550.24 17.4
4 3 -5 534.85 17.8
-4 3 5 546.55 18.1
-4 3 5 535.65 18.5
-4 3 5 520.25 16.8
3 -3 -5 1335.37 38.8
3 -3 -5 1354.46 37.7
-3 -3 5 1339.27 37.6
-3 -3 5 1098.69 38.8
3 3 -5 1369.26 38.7
-3 3 5 1309.37 37.8
-3 3 5 1214.98 40.2
2 -3 -5 313.67 11.7
2 -3 -5 314.17 9.9
-2 -3 5 298.07 10
-2 -3 5 311.17 9.3
2 3 -5 303.87 10.4
2 3 -5 320.77 9.4
-2 3 5 279.97 15.6
-2 3 5 307.67 9.9
1 -3 -5 9.4 1.3
1 -3 -5 8.5 2.7
-1 -3 5 10.3 1.6
-1 -3 5 8.9 1.1
-1 3 5 -5.7 3.2
-1 3 5 10.7 2.1
1 3 -5 12 1.7
1 3 -5 7.9 1.3
0 -3 -5 558.04 20
0 -3 -5 582.04 18.5
0 -3 5 557.24 17.7
0 3 5 596.04 18.6
0 3 -5 554.24 17.8
0 3 5 566.44 20.4
1 -3 5 2171.18 63.59
1 -3 5 2265.07 62.99
-1 -3 -5 2317.17 67.59
1 -3 5 2308.67 64.49
-1 -3 -5 2325.87 65.49
1 3 5 1905.21 66.39
-1 3 -5 2280.87 64.69
-2 -3 -5 234.58 9.6
2 -3 5 237.98 8.6
-2 -3 -5 214.38 11.5
2 -3 5 235.48 7.4
-2 3 -5 233.48 7.4
2 3 5 226.08 9.9
-2 3 -5 219.98 7.4
3 -3 5 44.3 3.5
3 -3 5 44.9 2.8
-3 -3 -5 38.9 4.2
-3 -3 -5 55.59 4.8
3 3 5 43.9 4.7
-3 3 -5 47.2 3.8
-3 3 -5 44.1 2.7
3 3 5 48.7 4.8
-4 -3 -5 565.14 19.2
-4 -3 -5 517.45 19.2
4 -3 5 539.25 17.9
4 -3 5 524.45 17.1
-4 3 -5 552.94 18.2
4 3 5 518.65 19.5
-5 -3 -5 21.3 3.9
5 -3 5 17.6 2.8
-5 -3 -5 13.6 3.7
5 -3 5 16.3 2.5
-5 3 -5 19.3 2.5
-5 3 -5 11.6 2.8
5 3 5 22.3 4.5
6 -3 5 308.17 12
-6 -3 -5 290.17 13.9
-6 -3 -5 315.77 13.1
6 -3 5 294.47 12
6 3 5 325.77 14.6
-6 3 -5 294.67 12.3
-6 3 -5 293.67 11.3
-7 -3 -5 58.89 7.9
-7 -3 -5 74.59 7.1
7 -3 5 65.79 6
7 3 5 61.29 7.2
-7 3 -5 51.59 5.3
-7 3 -5 67.99 5.3
8 -3 5 35.5 4.9
-8 -3 -5 40.9 5.5
-8 -3 -5 35.7 6.3
-8 3 -5 37.7 5.3
8 3 5 31.5 6.6
-8 3 -5 38.1 4.4
-9 -3 -5 11.9 5.6
-9 -3 -5 -1.3 3.6
9 -3 5 -1.9 4
-9 -3 -5 2.1 4
-9 3 -5 1.4 3.7
-9 3 -5 0.4 3.1
9 3 5 9.8 5.6
-10 -3 -5 13.4 4.5
10 -3 5 12.7 5.4
-10 -3 -5 11.5 4.8
-10 -3 -5 11.5 6.7
-10 3 -5 9.7 4.5
10 3 5 25.8 8
-10 3 -5 12.6 4.2
-11 -3 -5 9.9 5.5
-11 -3 -5 17.6 7.5
11 -3 5 6.1 6.7
-11 -3 -5 6.2 5.2
11 3 5 -3.7 7.9
-11 3 -5 0.5 3.9
-11 3 -5 1.7 4.6
-12 -3 -5 4.1 5.2
12 -3 5 9.2 7.4
-12 -3 -5 0.8 8.7
-12 -3 -5 2.8 5
-12 3 -5 6.7 5.7
12 3 5 -12.9 9.5
-12 3 -5 -5.4 5
-13 -3 -5 33.8 7.1
13 -3 5 28.2 11
-13 -3 -5 35.8 7.1
-13 3 -5 23.8 7.4
-13 3 -5 39.5 7
14 -3 5 -29.6 11.1
-14 -3 -5 4.6 6.1
-14 -3 -5 -1.1 6.2
-14 3 -5 3.1 6.7
-14 3 -5 12.1 7.2
-15 -3 -5 3.9 7.2
-15 -3 -5 6.4 7.5
-15 3 -5 1.5 8.6
-15 3 -5 2.6 7.9
-16 -3 -5 2.2 8.7
-16 -3 -5 12.7 8.7
-16 3 -5 4.4 9
-16 3 -5 9.7 10.5
-17 -3 -5 3 9.6
-17 -3 -5 4.7 10.2
-17 3 -5 3.9 11
-17 3 -5 20.5 11.7
-17 -4 5 1.5 9.7
-17 -4 5 -6.6 8.7
-17 4 5 -1.9 11.6
-17 4 5 -9.8 9.7
-16 -4 5 3.1 8.1
-16 4 5 14.5 8.8
-16 4 5 24.3 10.2
-15 -4 5 3.9 6.7
-15 -4 5 4 7
-15 4 5 -8.6 7.9
-15 4 5 -11.5 6.7
-14 -4 5 -6.1 5.9
-14 -4 5 -1.6 6.2
-14 -4 5 -15.5 10.4
-14 4 5 6.9 6.6
-14 4 5 10.3 7
-13 -4 5 9.1 8.8
-13 -4 5 0.8 5.6
-13 -4 5 -0.7 5.2
-13 4 5 2.3 5.8
-13 4 5 5.8 5.9
-12 -4 5 0.3 4.7
-12 -4 5 -1.7 7.3
12 -4 -5 -3.5 6.4
-12 -4 5 -0.3 4.7
-12 4 5 4.9 5.9
-12 4 5 -3.8 4.7
12 4 -5 -13.2 8
11 -4 -5 -7.8 5.2
-11 -4 5 1.4 4.2
-11 4 5 -1.2 4.1
11 4 -5 11.8 6.8
-11 4 5 -1.4 5.2
-10 -4 5 -0.9 3.8
10 -4 -5 -1.6 3.9
10 4 -5 2.8 5.7
-10 4 5 -1.8 3.5
-10 4 5 0.6 4.2
9 -4 -5 20.5 4.5
-9 -4 5 34.9 5.1
-9 4 5 28.8 5.1
9 4 -5 32.5 6
-9 4 5 30.5 4.5
-8 -4 5 68.89 6.3
8 -4 -5 71.89 6.6
-8 4 5 57.49 6.1
8 4 -5 54.29 6.6
-8 4 5 62.39 6
-7 -4 5 182.18 9.8
7 -4 -5 188.88 9.3
-7 -4 5 204.28 9.8
7 -4 -5 187.28 8.5
-7 4 5 194.18 9
7 4 -5 197.08 11
-7 4 5 198.28 10.3
-6 -4 5 18.3 3.3
6 -4 -5 19.8 2.6
-6 -4 5 9.9 2.9
6 -4 -5 13.9 2.9
-6 4 5 20.6 3.9
6 4 -5 6.3 3.2
-6 4 5 11.7 2.6
-6 4 5 21.7 4.1
-5 -4 5 0.9 1.8
-5 -4 5 1.2 2
5 -4 -5 2.7 1.9
5 -4 -5 4.3 1.6
-5 4 5 -1.9 2.2
5 4 -5 3.8 2.5
-5 4 5 2.3 1.8
4 -4 -5 2.5 1.8
4 -4 -5 -0.6 1.1
-4 -4 5 2.5 1.9
-4 -4 5 0.5 1.4
-4 4 5 2.9 2.5
4 4 -5 1.2 2
-3 -4 5 175.98 6.4
3 -4 -5 171.88 7.5
-3 -4 5 147.39 7.9
3 -4 -5 168.58 6.5
3 -4 -5 176.88 7.9
-3 4 5 177.28 6.8
3 4 -5 179.18 7.6
-3 4 5 171.98 8.7
2 -4 -5 1047.6 33
-2 -4 5 1057.59 31.6
-2 -4 5 1043.5 30.5
2 -4 -5 1033.2 31.1
-2 -4 5 1035.4 31.2
-2 4 5 1044.1 31.1
2 4 -5 1064.39 30.6
2 4 -5 1057.49 31.7
-1 -4 5 17.6 1.8
1 -4 -5 23.1 3.7
1 -4 -5 17.5 1.9
-1 -4 5 23.7 2.5
1 4 -5 16.4 2.2
-1 4 5 16.6 3.1
1 4 -5 16 1.9
-1 4 5 30.5 5.8
0 -4 -5 1911.81 54.49
0 -4 -5 1849.21 56.39
0 -4 5 1874.41 53.69
0 4 5 1657.83 59.29
0 4 -5 1847.42 53.79
-1 -4 -5 2373.96 68.09
-1 -4 -5 2393.26 70.69
1 -4 5 2359.36 67.19
1 4 5 2096.39 69.49
2 -4 5 375.66 11.8
-2 -4 -5 392.56 14.4
-2 -4 -5 386.86 14.9
2 -4 5 378.16 13.2
2 4 5 392.56 14.5
-2 4 -5 395.56 13.6
-3 -4 -5 203.48 9.7
3 -4 5 215.08 8.6
3 -4 5 212.98 7.5
-3 -4 -5 228.08 10.5
-3 4 -5 222.58 9.1
3 4 5 227.78 10.2
-3 4 -5 220.78 7.7
-3 4 -5 208.38 7
4 -4 5 1.3 1.7
-4 -4 -5 2.7 3
-4 -4 -5 6.4 2.9
4 -4 5 4 1.4
-4 4 -5 1.5 1.7
-4 4 -5 3.2 2.2
4 4 5 -1 2.7
-5 -4 -5 5.2 3.2
-5 -4 -5 13.4 3.7
5 -4 5 15 2.9
5 -4 5 17.1 2.5
5 4 5 13.3 4.1
-5 4 -5 15.3 2.5
-5 4 -5 13.5 3
-6 -4 -5 275.17 12.5
6 -4 5 261.77 11.2
6 -4 5 260.57 10.8
-6 -4 -5 266.27 13.2
-6 4 -5 281.37 10.7
-6 4 -5 261.57 11.8
6 4 5 271.67 13.6
7 -4 5 0.6 2.6
-7 -4 -5 0.4 3.3
7 -4 5 3 2.7
-7 4 -5 -3.3 2.7
-7 4 -5 -0.3 2.2
8 -4 5 37.6 4.9
-8 -4 -5 39.6 7
8 -4 5 38.9 5.1
-8 -4 -5 36.6 5.5
-8 4 -5 33.2 4.9
8 4 5 35.8 7.1
-8 4 -5 31.3 4.3
-9 -4 -5 17.8 4.9
9 -4 5 19.1 4.6
-9 -4 -5 12.3 5.9
9 4 5 25.3 7.3
-9 4 -5 19.6 4.3
-9 4 -5 20.3 4.9
-10 -4 -5 3.5 7.2
10 -4 5 -0.5 4.8
-10 -4 -5 -1.2 4.3
10 4 5 4.3 7.6
-10 4 -5 2.2 3.9
-10 4 -5 -2.1 4.3
-11 -4 -5 76.59 8.4
-11 -4 -5 74.79 8.2
11 -4 5 84.89 9.1
-11 -4 -5 84.69 11.5
-11 4 -5 89.49 8.3
11 4 5 55.89 10.7
-11 4 -5 72.99 8.4
-12 -4 -5 25 9.7
-12 -4 -5 12.3 6.1
12 -4 5 25.2 7.7
-12 -4 -5 24 6.2
12 4 5 32.6 11.3
-12 4 -5 14.8 6.6
-12 4 -5 16.3 5.8
13 -4 5 66.89 12
-13 -4 -5 41.1 7.6
-13 -4 -5 47.4 8.1
-13 4 -5 38.7 7.4
-13 4 -5 53.49 8.3
-14 -4 -5 -2 6.7
-14 -4 -5 5.7 6.9
14 -4 5 -41.9 10.6
-14 4 -5 0.9 6.8
-14 4 -5 6.3 7.8
-15 -4 -5 1.8 7.9
-15 -4 -5 -5.5 7.3
-15 4 -5 7.2 8.9
-15 4 -5 2.9 8.4
-16 -4 -5 0 8.6
-16 -4 -5 -1.5 9.1
-16 4 -5 4.5 9.5
-16 4 -5 -13.8 9.8
-17 -4 -5 -1.5 10.4
-17 -4 -5 -4.7 9.2
-17 4 -5 19.1 11.5
-17 4 -5 -1 12
-17 -5 5 17.3 9.9
-17 -5 5 -1.2 9.7
-17 5 5 0.7 12.6
-17 5 5 -2.6 11.3
-17 5 5 8.8 10.6
-16 -5 5 0.5 8.3
-16 -5 5 2.5 8
-16 5 5 -4 8.4
-16 5 5 -1.4 10.3
-15 -5 5 -3.4 6.9
-15 -5 5 0.2 7.2
-15 5 5 8.8 8.8
-15 5 5 5.1 7.6
-14 -5 5 7.4 6
-14 -5 5 18.9 10.9
-14 -5 5 -0.8 6.1
-14 5 5 -12.3 6.7
-14 5 5 3.2 6.6
-13 -5 5 -4.1 8.5
-13 -5 5 2.9 5.9
-13 -5 5 -4.7 5.5
13 5 -5 14.9 13.1
-13 5 5 5.4 5.8
-13 5 5 -4.1 6.3
-12 -5 5 6.1 7.3
-12 -5 5 10.2 5.5
12 -5 -5 19.2 7.2
-12 5 5 19.2 7
12 5 -5 20.7 9.3
-12 5 5 7.1 5.6
11 -5 -5 18.8 6.1
-11 -5 5 17.3 5.3
-11 -5 5 35.7 7.6
-11 5 5 26.1 6.4
11 5 -5 30.5 8.1
-11 5 5 21.1 5.4
10 -5 -5 124.29 10.1
-10 -5 5 113.69 12.2
-10 -5 5 138.79 10.2
-10 5 5 129.69 9.5
10 5 -5 171.98 12.8
-10 5 5 124.79 11
9 -5 -5 41.6 5.2
-9 -5 5 21.4 4.6
-9 -5 5 32.9 5.7
-9 5 5 23.7 5.5
-9 5 5 20.3 4.3
-9 5 5 29.6 5.9
9 5 -5 33 6.8
-8 -5 5 26.3 4.8
8 -5 -5 42.2 4.7
-8 -5 5 23.4 4.6
8 -5 -5 36.9 4.3
-8 5 5 29.8 5.1
-8 5 5 39.9 5.8
-8 5 5 30.6 4.5
8 5 -5 31.7 6.2
7 -5 -5 198.78 9
-7 -5 5 215.68 10.1
-7 -5 5 209.98 10.2
7 5 -5 189.88 11.1
-7 5 5 197.68 9.6
-7 5 5 208.58 10.9
-7 5 5 196.58 10.6
-6 -5 5 69.09 5.7
-6 -5 5 72.59 5.7
6 -5 -5 65.29 5.5
6 -5 -5 67.99 4.9
-6 5 5 65.39 5.5
-6 5 5 78.49 6.7
6 5 -5 85.59 7.2
-5 -5 5 28.5 3.7
5 -5 -5 41.1 3.6
-5 -5 5 29.4 3.4
5 -5 -5 29.7 3.5
-5 5 5 35.2 3.6
5 5 -5 29.3 4.3
-5 5 5 31.2 4.6
4 -5 -5 1.6 1.5
-4 -5 5 0.9 2
-4 -5 5 5.4 1.7
4 -5 -5 1.2 2.1
-4 5 5 -0.1 2.7
-4 5 5 -0.1 1.7
4 5 -5 1.1 2.3
3 -5 -5 143.49 7.4
3 -5 -5 146.59 6.1
-3 -5 5 146.49 5.9
-3 -5 5 138.09 6.7
-3 5 5 140.19 8
3 5 -5 144.39 7.2
3 5 -5 139.89 5.8
-3 5 5 124.89 7.1
2 -5 -5 846.02 25.7
-2 -5 5 841.92 25.9
2 -5 -5 850.31 27.8
-2 -5 5 817.92 26.1
-2 5 5 810.42 28.4
2 5 -5 837.12 26.3
-2 5 5 860.41 25.8
2 5 -5 858.11 25.3
1 -5 -5 1180.78 35.4
-1 -5 5 1155.28 35.3
-1 -5 5 1206.08 36
1 -5 -5 1197.58 38.3
-1 5 5 1227.58 36.8
-1 5 5 1164.58 38.7
0 -5 -5 1994.7 61.59
0 -5 5 2054.39 58.79
0 -5 -5 2045.1 59.39
0 5 5 1996.3 61.99
0 5 -5 1752.92 59.79
0 5 5 2123.79 59.79
1 -5 5 25.8 2.9
-1 -5 -5 22.7 4.9
-1 -5 -5 31.3 3.7
1 5 5 25.9 3.6
-1 5 -5 21.4 2.9
2 -5 5 554.44 17.2
-2 -5 -5 578.04 19.8
2 -5 5 555.64 18.7
-2 5 -5 558.54 19
2 5 5 597.44 20.2
-3 -5 -5 304.47 12.8
3 -5 5 309.87 10.3
-3 -5 -5 313.47 13.5
3 -5 5 313.87 11.7
-3 5 -5 315.77 12.1
3 5 5 309.57 13.1
4 -5 5 275.07 9.9
-4 -5 -5 284.87 12.6
4 -5 5 279.07 11.1
-4 -5 -5 298.17 13.4
-4 5 -5 285.57 11.7
-4 5 -5 291.07 10.4
4 5 5 288.67 13
4 5 5 266.47 13.1
-5 -5 -5 4.7 3.3
5 -5 5 8.3 2
-5 -5 -5 7.5 3.8
5 -5 5 5.4 2.4
-5 5 -5 4.9 2.7
-5 5 -5 0.5 1.8
5 5 5 2.5 3.7
6 -5 5 32.4 3.6
-6 -5 -5 33 5.4
6 -5 5 46 4.6
-6 -5 -5 32.7 5.4
-6 5 -5 39.6 3.9
6 5 5 37.2 5.8
-6 5 -5 42.3 4.8
-7 -5 -5 141.19 10.5
-7 -5 -5 160.88 10.6
7 -5 5 166.28 8.5
7 -5 5 160.88 9.1
-7 5 -5 160.18 9.3
7 5 5 158.78 12
-7 5 -5 147.19 8.1
8 -5 5 -4.4 3
-8 -5 -5 7.1 4.9
8 -5 5 7.5 3.4
-8 -5 -5 4.1 4.4
8 5 5 10.8 6.1
-8 5 -5 8 3.2
-8 5 -5 4.8 3.9
9 -5 5 15.9 4.8
9 -5 5 22.1 4.7
-9 -5 -5 13.6 5.4
-9 -5 -5 12.9 5.6
-9 5 -5 12 4.7
-9 5 -5 8.2 3.8
9 5 5 20.9 7.2
-10 -5 -5 192.48 13.1
10 -5 5 205.88 13
-10 -5 -5 217.28 15.1
-10 5 -5 206.18 11.6
10 5 5 177.28 17.4
-10 5 -5 201.38 13.4
11 -5 5 25.1 6.7
-11 -5 -5 21.7 6.3
-11 -5 -5 34.1 9.1
11 5 5 15.4 9.6
-11 5 -5 22.6 6.9
-11 5 -5 13.3 5.2
12 -5 5 69.79 9.5
-12 -5 -5 63.29 8.1
-12 -5 -5 53.69 8.3
-12 -5 -5 81.19 12.5
12 5 5 49.99 14.1
-12 5 -5 56.59 7.5
-12 5 -5 53.29 8.4
-13 -5 -5 2.9 5.9
13 -5 5 -21.1 10.5
-13 -5 -5 -4.6 5.5
-13 5 -5 5.1 6.5
-13 5 -5 0.4 6.4
13 5 5 7.3 12.3
-14 -5 -5 13 7.3
14 -5 5 -26.9 10.9
-14 -5 -5 16.5 7.7
-14 5 -5 10.6 7.4
-14 5 -5 3.6 7.1
-15 -5 -5 -2.9 8
-15 -5 -5 9.4 8.4
-15 5 -5 -0.5 13
-15 5 -5 -2.2 8.7
-16 -5 -5 0.7 9.1
-16 -5 -5 4.2 8.9
-16 5 -5 12.1 10.1
-16 5 -5 -4.7 10.4
-17 -5 -5 16.3 10.9
-17 -5 -5 5.6 10.5
-17 5 -5 3.3 11
-17 5 -5 -3.2 12.4
-17 -6 5 16.3 11
-17 -6 5 -1.6 9.5
-17 6 5 -5.3 10.8
-17 6 5 8.6 14
-17 6 5 -3.7 12.6
-16 -6 5 -0.1 8.5
-16 -6 5 -2.7 8.6
-16 6 5 12.8 12.3
-16 6 5 0.7 15
-16 6 5 15 10.7
-15 -6 5 11.8 8.1
-15 -6 5 -9.9 6.7
-15 6 5 2.5 9.9
-15 6 5 -0.4 9.1
-15 6 5 -4.5 8.2
-14 -6 5 8 6.2
-14 -6 5 -7.9 10
-14 -6 5 15.5 7.1
-14 6 5 1.7 8.6
-14 6 5 -2.6 7.1
-14 6 5 14.3 8.7
-13 -6 5 2.2 8.8
-13 -6 5 3 5.7
-13 6 5 13.1 8.2
13 6 -5 -8.9 10.5
-13 6 5 1.2 6
-13 6 5 2.7 7.1
-12 -6 5 3.5 7.3
-12 -6 5 4.2 5.6
12 -6 -5 1.5 6.1
-12 6 5 2.2 6.5
-12 6 5 4.7 5.5
12 6 -5 25 10.2
-12 6 5 2.6 6.7
-11 -6 5 37.7 6.6
-11 -6 5 17.6 6.7
11 -6 -5 36.5 6.7
11 6 -5 21.5 9.1
-11 6 5 36.7 6.4
-11 6 5 23.6 6.7
-11 6 5 42.9 7.7
-10 -6 5 5.5 4.7
10 -6 -5 7.5 4.8
-10 -6 5 -3 4.9
-10 6 5 0.5 5
-10 6 5 -3.9 4
10 6 -5 -1.6 6.1
-10 6 5 -3 4.9
9 -6 -5 1.5 3
-9 -6 5 -3.1 4.1
-9 -6 5 2.9 4.1
9 -6 -5 2.2 3.8
9 6 -5 -3.5 5.4
-9 6 5 0.7 4.3
-9 6 5 1 4.3
-9 6 5 -2.2 3.4
-8 -6 5 309.07 14.1
-8 -6 5 334.57 14.6
8 -6 -5 317.57 13
8 -6 -5 331.37 13.7
-8 6 5 304.57 14.8
-8 6 5 328.97 14
8 6 -5 328.77 16.3
-7 -6 5 -4.7 2.7
7 -6 -5 2.3 2.8
-7 -6 5 -1.9 2.8
7 -6 -5 0.7 2.4
7 6 -5 4.7 4.8
-7 6 5 1 2.8
-7 6 5 -0.4 3.9
-6 -6 5 74.09 6.2
6 -6 -5 92.69 5.7
6 -6 -5 82.49 5.9
-6 -6 5 97.19 7.1
-6 6 5 77.39 6.2
6 6 -5 86.79 8.2
-6 6 5 81.89 7.4
-5 -6 5 86.79 5.8
-5 -6 5 91.29 6.6
5 -6 -5 86.29 5.9
5 -6 -5 90.49 5.4
-5 6 5 80.99 5.8
-5 6 5 78.69 7.2
5 6 -5 85.89 7.3
-4 -6 5 3.8 1.8
-4 -6 5 2.6 2.4
4 -6 -5 3.5 1.9
4 -6 -5 10.3 2.7
4 -6 -5 4.1 2.4
4 6 -5 3.5 2.7
-4 6 5 3.3 3.4
-4 6 5 3.8 2.1
4 6 -5 4.6 2.1
-3 -6 5 20.1 2.3
3 -6 -5 24.5 3.8
3 -6 -5 21.9 2.7
-3 -6 5 18.3 2.8
3 6 -5 17.6 3
-3 6 5 24.2 4.6
3 6 -5 17.9 2.4
-3 6 5 16.6 2.6
-2 -6 5 114.99 6.2
2 -6 -5 118.89 5.7
2 -6 -5 104.99 7.2
2 6 -5 120.99 5.4
-2 6 5 106.19 8.2
2 6 -5 115.39 6.4
-1 -6 5 59.19 4.5
1 -6 -5 70.79 6.6
-1 -6 5 50.99 4.1
1 -6 -5 59.59 4
-1 6 5 51.09 6.2
-1 6 5 56.29 5
1 6 -5 54.99 3.6
1 6 -5 61.49 4.6
0 -6 5 1.7 1.7
0 -6 -5 3.4 2.1
0 -6 -5 -0.2 3.3
0 -6 -5 1.8 1.6
0 6 5 6.8 2.6
0 6 5 3.2 3.9
0 6 -5 2.8 2.1
1 -6 5 1345.67 41.5
-1 -6 -5 1373.26 42.4
-1 -6 -5 1347.17 45.1
-1 6 -5 1405.76 41.9
1 6 5 1356.26 42.5
-2 -6 -5 105.99 6.9
2 -6 5 93.39 4.4
2 -6 5 94.89 5.6
2 6 5 88.89 6.6
-2 6 -5 103.89 6.2
3 -6 5 935.21 29.3
-3 -6 -5 918.51 31.2
-3 -6 -5 912.41 30.5
3 -6 5 907.41 27.6
-3 6 -5 933.41 29.8
3 6 5 912.71 30.7
4 -6 5 46.5 3.4
-4 -6 -5 36.2 5.4
-4 -6 -5 43.3 5.3
4 -6 5 54.49 4.7
4 6 5 44.3 5.4
-4 6 -5 40.5 4.5
-5 -6 -5 4.2 3.8
-5 -6 -5 -1.1 3.4
5 -6 5 5.3 2
5 -6 5 0.1 2.4
5 6 5 4 3.6
-5 6 -5 3.8 3
5 6 5 9.2 4.7
-5 6 -5 1 2.1
-5 6 -5 3.2 1.2
-6 -6 -5 26.4 5.3
6 -6 5 19.5 2.9
6 -6 5 15.1 4
-6 -6 -5 20 5.1
-6 6 -5 22.2 3.6
-6 6 -5 18 4.2
6 6 5 16.4 5.4
7 -6 5 -0.3 2.9
-7 -6 -5 4.4 4.5
7 -6 5 1.6 2.5
-7 -6 -5 7.4 4.3
7 6 5 5.8 5.4
-7 6 -5 5.7 2.9
-7 6 -5 1.6 3.3
-8 -6 -5 25.4 5.7
8 -6 5 27.6 5
-8 -6 -5 33.2 6.5
8 -6 5 28.3 6.4
8 6 5 40.3 7.8
-8 6 -5 34.9 4.7
-8 6 -5 26.6 5
-9 -6 -5 11.5 6.2
9 -6 5 5.6 4.1
9 -6 5 20.8 4.8
-9 -6 -5 24.2 6.3
9 6 5 8.2 7.3
-9 6 -5 13.2 4.9
-9 6 -5 14.6 4.6
10 -6 5 16.8 5.4
-10 -6 -5 7.7 7.1
10 -6 5 14.5 5.1
-10 -6 -5 19.4 5.8
10 6 5 4.6 7.7
-10 6 -5 16.6 4.9
-10 6 -5 8.9 5.4
-11 -6 -5 40.9 7.6
-11 -6 -5 37.8 9.7
11 -6 5 32.2 7.1
-11 6 -5 34.2 6.5
-11 6 -5 46.8 7.9
11 6 5 42.6 10.6
-12 -6 -5 61.59 8.6
-12 -6 -5 89.59 12.5
12 -6 5 42.2 8.8
-12 6 -5 62.09 9.2
-12 6 -5 64.59 8.2
-13 -6 -5 1.5 6.2
-13 -6 -5 -1.1 5.8
-13 6 -5 5.6 6.3
13 6 5 8.8 16.1
-13 6 -5 8.3 6.8
14 -6 5 -19.4 10.9
-14 -6 -5 -12.7 11.1
-14 6 -5 2 7.5
-14 6 -5 7.6 9.3
-15 -6 -5 7.9 8.1
-15 -6 -5 6 7.7
-15 6 -5 -11.2 8
-16 -6 -5 9.7 10
-16 -6 -5 7.3 9.1
-16 6 -5 4.4 11.4
-16 6 -5 5.4 9.8
-17 -6 -5 8 10.2
-17 -6 -5 10.4 11.8
-17 6 -5 -7.6 12.5
-17 6 -5 12.1 11.8
-17 -7 5 -10.5 10
-17 -7 5 -12.1 10
-17 7 5 15.2 14.3
-17 7 5 -4.3 11.6
-16 -7 5 1.5 8.1
-16 -7 5 -6.1 8.7
-16 7 5 1.1 10.6
-16 7 5 -7.8 11.4
-15 -7 5 8.4 7.8
-15 -7 5 3.3 7.6
-15 7 5 -3.9 8.5
-15 7 5 -3.8 9
-15 7 5 -6.4 9.9
-14 -7 5 -5.8 10.5
-14 -7 5 -4.6 6.5
-14 7 5 28.3 10
-14 7 5 9.2 8.3
-14 7 5 1.8 7.3
-13 -7 5 3.8 6.2
-13 -7 5 20.9 9.4
13 -7 -5 -0.5 8.2
-13 7 5 1.9 7.7
-13 7 5 0.8 7.2
13 7 -5 15.3 12.1
-13 7 5 -4.1 6.2
-12 -7 5 7.7 6.1
12 -7 -5 10.1 6.8
-12 -7 5 15.9 7.8
-12 7 5 6.9 6.7
12 7 -5 9.1 10.5
-12 7 5 8.3 7.2
-12 7 5 6.1 6
-11 -7 5 12.4 6.6
-11 -7 5 15.5 5.9
11 -7 -5 19.5 5.7
-11 7 5 12.8 5.7
11 7 -5 9.9 8.1
-11 7 5 17.4 7.2
-10 -7 5 3.9 4.9
-10 -7 5 2.5 5.2
10 -7 -5 -1.5 4.1
10 -7 -5 11.6 4.9
-10 7 5 7.8 4.8
10 7 -5 6.6 6.8
-10 7 5 -0.3 5.4
-9 -7 5 11.4 5.2
9 -7 -5 15.1 4.1
-9 -7 5 11.1 4.6
9 -7 -5 12.9 4.5
9 7 -5 12.1 6.7
-9 7 5 16.2 4.6
-9 7 5 21.4 6.2
-8 -7 5 30.8 5.3
8 -7 -5 14.5 4
8 -7 -5 20.6 3.9
-8 -7 5 20.3 4.7
-8 7 5 24.1 4.7
-8 7 5 18 5.5
8 7 -5 8.4 5.5
-7 -7 5 40.9 5
7 -7 -5 34.1 4.7
-7 -7 5 33.8 5
7 -7 -5 35.2 4.1
-7 7 5 28.3 4.4
7 7 -5 27.8 7.2
-7 7 5 34 6.1
-6 -7 5 290.77 13
6 -7 -5 273.07 12
-6 -7 5 288.87 12.3
6 -7 -5 289.37 11.6
6 7 -5 303.57 14.6
-6 7 5 283.37 14
-6 7 5 294.67 12.4
-5 -7 5 81.79 5.8
-5 -7 5 79.69 6.7
5 -7 -5 82.09 5.6
5 -7 -5 79.99 6
-5 7 5 76.59 6.1
5 7 -5 69.89 6.8
-5 7 5 76.49 7.7
4 -7 -5 48 4.4
4 -7 -5 50.09 5
-4 -7 5 39.3 3.8
-4 -7 5 31.3 4
-4 7 5 33 5.5
4 7 -5 35.8 4.3
4 7 -5 39.9 4.9
-4 7 5 39.7 4.2
-3 -7 5 158.18 7
3 -7 -5 175.88 9.1
3 -7 -5 152.38 7.4
-3 -7 5 152.18 7.7
-3 -7 5 158.18 8.2
-3 7 5 165.08 10.2
3 7 -5 153.88 8.6
3 7 -5 153.18 7.3
-3 7 5 156.78 7.6
-2 -7 5 135.09 7.5
2 -7 -5 143.59 8.8
2 -7 -5 137.19 6.8
-2 -7 5 146.29 7.4
2 7 -5 130.99 6.5
-2 7 5 149.19 9.6
-2 7 5 135.49 6.8
-1 -7 5 225.68 10
-1 -7 5 219.98 9.8
1 -7 -5 237.88 9.4
1 -7 -5 223.18 12.1
-1 7 5 220.18 12.7
1 7 -5 241.98 10
-1 7 5 253.37 11
1 7 -5 232.08 9.1
0 -7 -5 872.61 32.3
0 -7 -5 941.51 29.1
0 -7 -5 937.71 30.1
0 -7 5 914.51 29.5
0 7 -5 952.1 29.8
0 7 5 941.81 30.6
-1 -7 -5 210.68 12.9
1 -7 5 224.98 9.7
-1 -7 -5 236.48 10.6
-1 7 -5 235.38 10.3
1 7 5 221.68 10.7
2 -7 5 144.69 7.4
2 -7 5 140.49 5.5
-2 -7 -5 138.59 8.5
2 7 5 148.89 8.9
-2 7 -5 141.49 7.8
-3 -7 -5 179.28 10.9
-3 -7 -5 169.08 9.7
3 -7 5 167.28 6.9
3 -7 5 173.08 8.6
3 7 5 170.18 10
-3 7 -5 170.88 8.9
-4 -7 -5 75.69 7.7
-4 -7 -5 88.89 7.8
4 -7 5 80.19 4.6
4 -7 5 81.29 6
-4 7 -5 80.49 6.8
4 7 5 80.79 7.8
-5 -7 -5 88.69 7.9
5 -7 5 89.99 6.8
5 -7 5 81.29 5.1
-5 -7 -5 89.69 8.7
5 7 5 88.29 8.5
-5 7 -5 82.69 6.9
-5 7 -5 82.59 3.7
6 -7 5 48.7 4.7
6 -7 5 61.59 5.7
-6 -7 -5 53.99 6.9
-6 7 -5 43.4 3.3
6 7 5 45.7 7.3
-6 7 -5 52.29 5.9
-7 -7 -5 -3.3 4.2
-7 -7 -5 3.8 4.4
7 -7 5 5.7 3.4
7 -7 5 -1 2.6
-7 7 -5 -2.8 1.8
7 7 5 3.6 5.7
-7 7 -5 4.4 3.1
-7 7 -5 0.1 3.8
-8 -7 -5 27.4 6.3
8 -7 5 25.3 4.8
-8 -7 -5 29 6.7
-8 7 -5 22.1 4.4
-8 7 -5 23.2 5.1
8 7 5 15.9 6.6
-9 -7 -5 36.4 6.8
9 -7 5 53.59 6.1
-9 -7 -5 48.5 8.9
9 -7 5 52.59 6.5
-9 7 -5 37.5 5.8
-9 7 -5 44.1 6.8
9 7 5 41.4 8.7
-10 -7 -5 45 7.9
-10 -7 -5 57.99 9.7
10 -7 5 51.59 7
10 -7 5 44.8 6.9
-10 7 -5 47.8 7.4
-10 7 -5 55.39 7.2
10 7 5 50.49 10.5
11 -7 5 96.79 9.7
-11 -7 -5 94.89 10.5
11 -7 5 84.89 8.9
-11 -7 -5 85.59 11.6
-11 7 -5 97.39 9.2
-11 7 -5 96.49 10
11 7 5 100.39 13.5
12 -7 5 -2.1 7.3
-12 -7 -5 8.7 10.6
-12 -7 -5 5 6.3
-12 7 -5 4.5 7
-12 7 -5 0 5.8
-13 -7 -5 -0.3 13.3
-13 -7 -5 7.5 7.2
-13 7 -5 15.7 7.6
-13 7 -5 23.1 8.5
-14 -7 -5 0 7.7
-14 -7 -5 9.4 7.5
-14 7 -5 7.3 8.1
-15 -7 -5 -3.3 7.8
-15 -7 -5 -5.1 8.4
-15 7 -5 4.3 9.8
-16 -7 -5 7 9.5
-16 -7 -5 -9.5 9.1
-16 7 -5 11.2 11.9
-16 7 -5 11.7 10.9
-17 -7 -5 10.2 12
-17 -7 -5 17.1 10.9
-17 7 -5 -0.3 12.5
-17 -8 5 4.6 11.2
-17 -8 5 -7.6 10.6
-17 8 5 -0.1 12.1
-17 8 5 -4.7 14.2
-16 -8 5 -8.4 8.4
-16 -8 5 6.8 8.6
-16 8 5 -0.5 12.7
-16 8 5 -11.3 9.9
-15 -8 5 11.1 8.7
-15 8 5 2.7 8.9
-15 8 5 -4 10.6
-14 -8 5 -10.4 11.1
-14 8 5 -0.3 7.9
-14 8 5 -1.1 9.3
-13 -8 5 16.5 9.8
-13 -8 5 43.1 8.3
13 8 -5 38.9 16.4
-13 8 5 41.2 8.5
-13 8 5 44.4 10.3
-12 -8 5 17.2 8.1
-12 -8 5 19.7 7
-12 8 5 21.6 7.2
12 8 -5 27.9 11.6
-12 8 5 18.8 8.7
11 -8 -5 0.3 5.2
-11 -8 5 -1.9 5.5
-11 -8 5 -1.8 6.5
11 -8 -5 3.2 5.1
-11 8 5 -0.1 5.3
-11 8 5 1.1 6.9
11 8 -5 5 9.2
10 -8 -5 76.69 7.9
-10 -8 5 67.99 7.9
-10 -8 5 69.99 8.6
10 -8 -5 64.19 6.6
-10 8 5 74.69 9
-10 8 5 71.39 7.7
10 8 -5 82.19 11.1
9 -8 -5 -0.1 3.8
-9 -8 5 -1.6 4.3
-9 -8 5 4.1 4.8
9 -8 -5 -2.4 3.4
9 8 -5 0.1 6.3
-9 8 5 0.4 4.9
-9 8 5 -0.1 4.4
8 -8 -5 30.9 5.4
-8 -8 5 25.9 5.2
8 -8 -5 30.6 4.9
-8 -8 5 27.3 5.1
-8 8 5 41.1 7
8 8 -5 31 6.8
-8 8 5 32.1 5.3
7 -8 -5 105.59 7.3
-7 -8 5 101.09 7.9
-7 -8 5 118.79 9
7 -8 -5 103.29 7.9
-7 8 5 113.89 8.3
7 8 -5 99.29 9.4
-7 8 5 105.89 9.6
6 -8 -5 0.4 2.5
-6 -8 5 5.4 3
-6 -8 5 -0.7 3.1
6 -8 -5 1.3 3
-6 8 5 -0.2 4.3
6 8 -5 -2.4 4.1
-6 8 5 3.5 3.1
5 -8 -5 20.7 4
-5 -8 5 23.2 4.2
5 -8 -5 17.3 3.7
-5 -8 5 23.7 3.7
5 -8 -5 18.6 3.2
-5 8 5 22.4 3.9
5 8 -5 20.5 3.6
5 8 -5 25.5 5.3
-5 8 5 29.7 5.9
-4 -8 5 124.39 6.8
4 -8 -5 114.39 7.6
4 -8 -5 118.29 6.8
-4 -8 5 124.69 8.2
-4 8 5 123.19 9.7
4 8 -5 112.79 6.9
-4 8 5 119.29 7.3
4 8 -5 122.69 8.7
-3 -8 5 29.6 4.3
3 -8 -5 35.7 3.8
-3 -8 5 34.4 3.4
[truncated: 1,499,693 more chars]
